# Supplementary material for: GmDREB1 overexpression affects the expression of microRNAs in GM wheat seeds
Source: PLoS One. 2017 May 1;12(5):e0175924. doi: 10.1371/journal.pone.0175924 (PMC5411081; doi:10.1371/journal.pone.0175924)
Supplement: S1 File — (TXT) [file pone.0175924.s006.txt]

1
Family_442_1
>contig12449_+_context_2_start_1691_end_2016_length_326nt_mergedHairpin_149_237_89nt_matureCandidates_39 map_smallRNA_39
CGgUUgAAUUUGuCCAUAGCaUCAGCCaGuCcUcUGcUUUuCuGCaCGauGGguaCuGCgauGGcUGGUgcUAUGGAuAAaUUcAACCg
((((((((((((((((((((((((((((.(((..(((((.((.....)).)))))..).)))))))))))))))))))))))))))))) (-54.00)
CGGTTGAATTTGTCCATAGCATCA.................................................................	merged_24nt_17890966_0000001 + 1	NOT
CGGTTGAATTTGTCCATAGCAT...................................................................	merged_22nt_2657283_0000002 + 1	NOT
CGGTTGAATTTGTCCATAGC.....................................................................	merged_20nt_4848731_0000011 + 1	NOT
CGGTTGAATTTGTCCATAG......................................................................	merged_19nt_6677701_0000003 + 1	NOT
CGGTTGAATTTGTCCATAGCA....................................................................	merged_21nt_8881628_0000008 + 1	NOT
.GGTTGAATTTGTCCATAG......................................................................	merged_18nt_15166740_0000001 + 2	NOT
.GGTTGAATTTGTCCATAGC.....................................................................	merged_19nt_0240214_0000001 + 2	NOT
.GGTTGAATTTGTCCATAGCA....................................................................	merged_20nt_1501558_0000019 + 2	NOT
.GGTTGAATTTGTCCATAGCAT...................................................................	merged_21nt_12421708_0000003 + 2	NOT
....TGAATTTGTCCATAGCATCAGCCA.............................................................	merged_24nt_16999729_0000005 + 5	NOT
....TGAATTTGTCCATAGCATCAGCC..............................................................	merged_23nt_2351375_0000001 + 5	ata-miR9674b-3p
......AATTTGTCCATAGCATCAGCC..............................................................	merged_21nt_3829341_0000065 + 7	ata-miR9674b-3p
.......ATTTGTCCATAGCATCAGCCA.............................................................	merged_21nt_16455150_0000054 + 8	NOT
.......ATTTGTCCATAGCATCAGCC..............................................................	merged_20nt_8787534_0000008 + 8	NOT
........TTTGTCCATAGCATCAGCCA.............................................................	merged_20nt_3102898_0000028 + 9	NOT
........TTTGTCCATAGCATCAGCCAGT...........................................................	merged_22nt_4104655_0000001 + 9	NOT
........TTTGTCCATAGCATCAGCC..............................................................	merged_19nt_7992599_0000001 + 9	NOT
........TTTGTCCATAGCATCAGCCAG............................................................	merged_21nt_8861161_0000249 + 9	NOT
.........TTGTCCATAGCATCAGCCAGT...........................................................	merged_21nt_3141454_0000804 + 10	NOT █
.........TTGTCCATAGCATCAGCCA.............................................................	merged_19nt_6554434_0000005 + 10	NOT
.........TTGTCCATAGCATCAGCCAGTC..........................................................	merged_22nt_6597287_0000023 + 10	NOT
.........TTGTCCATAGCATCAGCCAGTCC.........................................................	merged_23nt_7232798_0000005 + 10	NOT
.........TTGTCCATAGCATCAGCCAG............................................................	merged_20nt_11514081_0000126 + 10	NOT
..........TGTCCATAGCATCAGCCAG............................................................	merged_19nt_12493583_0000001 + 11	NOT
..........TGTCCATAGCATCAGCCAGTC..........................................................	merged_21nt_18236687_0000001 + 11	NOT
...........GTCCATAGCATCAGCCAGT...........................................................	merged_19nt_17883691_0000001 + 12	NOT
..............CATAGCATCAGCCAGTCCTCTGC....................................................	merged_23nt_17592272_0000001 + 15	NOT
..............CATAGCATCAGCCAG............................................................	merged_15nt_5673612_0000001 + 15	NOT
..........................................................CGATGGCTGGTGCTATGGAT...........	merged_20nt_12406560_0000001 + 59	NOT
............................................................ATGGCTGGTGCTATGGATAAA........	merged_21nt_13296489_0000003 + 61	NOT
............................................................ATGGCTGGTGCTATGGATAAAT.......	merged_22nt_15653085_0000001 + 61	NOT
............................................................ATGGCTGGTGCTATGGATAA.........	merged_20nt_0167538_0000006 + 61	NOT
............................................................ATGGCTGGTGCTATGGATA..........	merged_19nt_0237432_0000005 + 61	NOT
............................................................ATGGCTGGTGCTATGGAT...........	merged_18nt_11308729_0000002 + 61	NOT
.............................................................TGGCTGGTGCTATGGATAAA........	merged_20nt_14686653_0000019 + 62	NOT
.............................................................TGGCTGGTGCTATGGATAAAT.......	merged_21nt_1535864_0000045 + 62	NOT ★
.............................................................TGGCTGGTGCTATGGATAA.........	merged_19nt_7838365_0000008 + 62	NOT
...................................................................GTGCTATGGATAAATTCAACC.	merged_21nt_7149299_0000008 + 68	ata-miR9674c-3p
....................................................................TGCTATGGATAAATTCAACC.	merged_20nt_0145502_0000002 + 69	ata-miR9674c-3p

2/tae-N5
Family_316_1
>contig15375_+_context_1_start_3250_end_3573_length_324nt_mergedHairpin_57_186_130nt_matureCandidates_21 map_smallRNA_70
CCAAGCGGGgCaUUAucguaGGgUCUGGAAcAAcaGGgAgCGcGaCGGCGCCuGUACGGaCUUUUuaGGcucGcGUCCcAAGGUUgaCAUCGAuCGGGGgUguAgCucaUAUGGUagaGCGcUCgcUUcG
..(((((((((.(((((((((((((((.....((((...((((....)))))))).)))))))....((((.(((.(((..(((((....)))))..))))))))))..)))))))).)).))))))).. (-49.80)
...............................................................................................GGGGGTGTAGCTCATATGGTAGAGC..........	merged_25nt_12570243_0002245 + 96	NOT
...............................................................................................GGGGGTGTAGCTCATATGGTAG.............	merged_22nt_13850608_0005636 + 96	NOT
...............................................................................................GGGGGTGTAGCTCATATGGT...............	merged_20nt_16361766_0086520 + 96	NOT █
...............................................................................................GGGGGTGTAGCTCATATGGTAGAGCG.........	merged_26nt_16692121_0000036 + 96	NOT
...............................................................................................GGGGGTGTAGCTCATATGGTAGAGCGCT.......	merged_28nt_3463971_0000016 + 96	NOT
...............................................................................................GGGGGTGTAGCTCATATGGTAGA............	merged_23nt_3885640_0002664 + 96	NOT
...............................................................................................GGGGGTGTAGCTCATATGGTAGAGCGC........	merged_27nt_5214961_0000011 + 96	NOT
...............................................................................................GGGGGTGTAGCTCATATGGTA..............	merged_21nt_6594008_0003648 + 96	NOT
...............................................................................................GGGGGTGTAGCTCATATGGTAGAG...........	merged_24nt_7800163_0000799 + 96	NOT
................................................................................................GGGGTGTAGCTCATATGGTA..............	merged_20nt_12825651_0000025 + 97	NOT
................................................................................................GGGGTGTAGCTCATATGGTAGAGC..........	merged_24nt_13628446_0000010 + 97	NOT
................................................................................................GGGGTGTAGCTCATATGGTAGA............	merged_22nt_17589579_0000023 + 97	NOT
................................................................................................GGGGTGTAGCTCATATGGTAGAG...........	merged_23nt_18247740_0000011 + 97	NOT
................................................................................................GGGGTGTAGCTCATATGGTAG.............	merged_21nt_2461965_0000045 + 97	NOT
................................................................................................GGGGTGTAGCTCATATGGT...............	merged_19nt_7927009_0000356 + 97	NOT
.................................................................................................GGGTGTAGCTCATATGGTAG.............	merged_20nt_14424162_0000005 + 98	NOT
.................................................................................................GGGTGTAGCTCATATGGTAGAG...........	merged_22nt_16548220_0000003 + 98	NOT
.................................................................................................GGGTGTAGCTCATATGGTAGA............	merged_21nt_0834394_0000007 + 98	NOT
.................................................................................................GGGTGTAGCTCATATGGTA..............	merged_19nt_1853777_0000003 + 98	NOT
.................................................................................................GGGTGTAGCTCATATGGTAGAGC..........	merged_23nt_5726509_0000002 + 98	NOT
.................................................................................................GGGTGTAGCTCATATGGT...............	merged_18nt_5758690_0000013 + 98	NOT
..................................................................................................GGTGTAGCTCATATGGTA..............	merged_18nt_12673353_0000002 + 99	NOT
..................................................................................................GGTGTAGCTCATATGGTAG.............	merged_19nt_0236729_0000003 + 99	NOT
..................................................................................................GGTGTAGCTCATATGGT...............	merged_17nt_3829757_0000012 + 99	NOT
..................................................................................................GGTGTAGCTCATATGGTAGAGC..........	merged_22nt_11465690_0000001 + 99	NOT
..................................................................................................GGTGTAGCTCATATGGTAGA............	merged_20nt_11684023_0000006 + 99	NOT
...................................................................................................GTGTAGCTCATATGGTAGAGC..........	merged_21nt_15687656_0000001 + 100	NOT
.....................................................................................................GTAGCTCATATGGTAGAGCGCTCGCTTCG	merged_29nt_9661409_0000001 + 102	NOT
......................................................................................................TAGCTCATATGGTAGAGCGCTCGCTTCG	merged_28nt_1341703_0000001 + 103	NOT
.......................................................................................................AGCTCATATGGTAGAGCGCTCGCTTCG	merged_27nt_0056616_0000002 + 104	NOT
........................................................................................................GCTCATATGGTAGAG...........	merged_15nt_16257086_0000001 + 105	NOT
........................................................................................................GCTCATATGGTAGAGCGCTCGCTT..	merged_24nt_4331871_0000002 + 105	NOT
.........................................................................................................CTCATATGGTAGAGCGCTCGCTT..	merged_23nt_12527482_0000009 + 106	NOT
.........................................................................................................CTCATATGGTAGAGCGCTCGC....	merged_21nt_15602837_0000014 + 106	NOT
.........................................................................................................CTCATATGGTAGAGCGCTCGCT...	merged_22nt_17990755_0000007 + 106	NOT
.........................................................................................................CTCATATGGTAGAGCGCTCGCTTC.	merged_24nt_0645200_0000007 + 106	NOT
.........................................................................................................CTCATATGGTAGAGCGCTCGCTTCG	merged_25nt_9751953_0000013 + 106	NOT
.........................................................................................................CTCATATGGTAGAGC..........	merged_15nt_11268782_0000001 + 106	NOT
..........................................................................................................TCATATGGTAGAGCGCTCGCTTCG	merged_24nt_14800257_0000002 + 107	NOT
..........................................................................................................TCATATGGTAGAGCGCTCGCTT..	merged_22nt_16104163_0000002 + 107	NOT
..........................................................................................................TCATATGGTAGAGCGCTCGC....	merged_20nt_16366800_0000002 + 107	NOT
..........................................................................................................TCATATGGTAGAGCGCTCGCTTC.	merged_23nt_8097972_0000001 + 107	NOT
..........................................................................................................TCATATGGTAGAGCGCTCGCT...	merged_21nt_8197504_0000005 + 107	NOT
...........................................................................................................CATATGGTAGAGCGCTCGCTT..	merged_21nt_16604847_0000002 + 108	NOT
...........................................................................................................CATATGGTAGAGCGCTCGCTTC.	merged_22nt_3222573_0000001 + 108	NOT
...........................................................................................................CATATGGTAGAGCGCTCGCT...	merged_20nt_6569417_0000005 + 108	NOT
...........................................................................................................CATATGGTAGAGCGCTCGCTTCG	merged_23nt_9860433_0000008 + 108	NOT
...........................................................................................................CATATGGTAGAGCGCTCGC....	merged_19nt_11301669_0000002 + 108	NOT
............................................................................................................ATATGGTAGAGCGCTCGCTTCG	merged_22nt_3619506_0000013 + 109	NOT
............................................................................................................ATATGGTAGAGCGCTCGCTT..	merged_20nt_3901524_0000001 + 109	NOT
............................................................................................................ATATGGTAGAGCGCTCGCTTC.	merged_21nt_7745727_0000001 + 109	NOT
............................................................................................................ATATGGTAGAGCGCTCGCT...	merged_19nt_11171330_0000007 + 109	NOT
.............................................................................................................TATGGTAGAGCGCTCGCTTCG	merged_21nt_15296453_0000032 + 110	NOT
.............................................................................................................TATGGTAGAGCGCTCGCT...	merged_18nt_3582564_0000003 + 110	NOT
.............................................................................................................TATGGTAGAGCGCTCGCTTC.	merged_20nt_8464522_0000007 + 110	NOT
.............................................................................................................TATGGTAGAGCGCTCGCTT..	merged_19nt_11240811_0000004 + 110	NOT
..............................................................................................................ATGGTAGAGCGCTCGCTTCG	merged_20nt_13543005_0000044 + 111	NOT
..............................................................................................................ATGGTAGAGCGCTCGCTT..	merged_18nt_7398781_0000017 + 111	NOT
..............................................................................................................ATGGTAGAGCGCTCGCTTC.	merged_19nt_7807448_0000011 + 111	NOT
..............................................................................................................ATGGTAGAGCGCTCGCT...	merged_17nt_10083294_0000002 + 111	NOT
..............................................................................................................ATGGTAGAGCGCTCG.....	merged_15nt_11175708_0000001 + 111	NOT
...............................................................................................................TGGTAGAGCGCTCGCT...	merged_16nt_17451531_0000002 + 112	NOT
...............................................................................................................TGGTAGAGCGCTCGCTT..	merged_17nt_7275072_0000002 + 112	NOT
...............................................................................................................TGGTAGAGCGCTCGCTTC.	merged_18nt_10016397_0000009 + 112	NOT
...............................................................................................................TGGTAGAGCGCTCGC....	merged_15nt_12185721_0000004 + 112	NOT
...............................................................................................................TGGTAGAGCGCTCGCTTCG	merged_19nt_12260574_0000140 + 112	NOT
................................................................................................................GGTAGAGCGCTCGCTTCG	merged_18nt_13801480_0000013 + 113	NOT
................................................................................................................GGTAGAGCGCTCGCTT..	merged_16nt_14405019_0000001 + 113	NOT
................................................................................................................GGTAGAGCGCTCGCT...	merged_15nt_4703192_0000003 + 113	NOT
................................................................................................................GGTAGAGCGCTCGCTTC.	merged_17nt_12184605_0000003 + 113	NOT
Family_317_1
>contig317418_+_context_1_start_1430_end_1648_length_219nt_mergedHairpin_78_207_130nt_matureCandidates_84 map_smallRNA_84
CCuCCcUGUCCUCUUCuCCGGCGACGGCGUAuGUUuCuGUUAuaUAGCAUCAcUUCCcgAGGCUGaCaUCAAAuGGGGGUgUAGcUCaUAuGGUagAGCGCuCgcUUcGCAUgCgAgaGGcAcGGGgUUU
...((((((((((((.....((((.((((..((((.((((((((((((..(((((((.((........))....)))))))..))).)))))))))))))..))))))))....)))))).))))))... (-49.30)
........................................................................ATGGGGGTGTAGCTCATATGGTAG..................................	merged_24nt_6401326_0000001 + 73	NOT
..........................................................................GGGGGTGTAGCTCATATGGTAGAGC...............................	merged_25nt_12570243_0002245 + 75	NOT
..........................................................................GGGGGTGTAGCTCATATGGTAG..................................	merged_22nt_13850608_0005636 + 75	NOT
..........................................................................GGGGGTGTAGCTCATATGGT....................................	merged_20nt_16361766_0086520 + 75	NOT █
..........................................................................GGGGGTGTAGCTCATATGGTAGAGCG..............................	merged_26nt_16692121_0000036 + 75	NOT
..........................................................................GGGGGTGTAGCTCATATGGTAGAGCGCT............................	merged_28nt_3463971_0000016 + 75	NOT
..........................................................................GGGGGTGTAGCTCATATGGTAGA.................................	merged_23nt_3885640_0002664 + 75	NOT
..........................................................................GGGGGTGTAGCTCATATGGTAGAGCGC.............................	merged_27nt_5214961_0000011 + 75	NOT
..........................................................................GGGGGTGTAGCTCATATGGTA...................................	merged_21nt_6594008_0003648 + 75	NOT
..........................................................................GGGGGTGTAGCTCATATGGTAGAG................................	merged_24nt_7800163_0000799 + 75	NOT
...........................................................................GGGGTGTAGCTCATATGGTA...................................	merged_20nt_12825651_0000025 + 76	NOT
...........................................................................GGGGTGTAGCTCATATGGTAGAGC...............................	merged_24nt_13628446_0000010 + 76	NOT
...........................................................................GGGGTGTAGCTCATATGGTAGA.................................	merged_22nt_17589579_0000023 + 76	NOT
...........................................................................GGGGTGTAGCTCATATGGTAGAG................................	merged_23nt_18247740_0000011 + 76	NOT
...........................................................................GGGGTGTAGCTCATATGGTAG..................................	merged_21nt_2461965_0000045 + 76	NOT
...........................................................................GGGGTGTAGCTCATATGGT....................................	merged_19nt_7927009_0000356 + 76	NOT
............................................................................GGGTGTAGCTCATATGGTAG..................................	merged_20nt_14424162_0000005 + 77	NOT
............................................................................GGGTGTAGCTCATATGGTAGAG................................	merged_22nt_16548220_0000003 + 77	NOT
............................................................................GGGTGTAGCTCATATGGTAGA.................................	merged_21nt_0834394_0000007 + 77	NOT
............................................................................GGGTGTAGCTCATATGGTA...................................	merged_19nt_1853777_0000003 + 77	NOT
............................................................................GGGTGTAGCTCATATGGTAGAGC...............................	merged_23nt_5726509_0000002 + 77	NOT
............................................................................GGGTGTAGCTCATATGGT....................................	merged_18nt_5758690_0000013 + 77	NOT
.............................................................................GGTGTAGCTCATATGGTA...................................	merged_18nt_12673353_0000002 + 78	NOT
.............................................................................GGTGTAGCTCATATGGTAG..................................	merged_19nt_0236729_0000003 + 78	NOT
.............................................................................GGTGTAGCTCATATGGT....................................	merged_17nt_3829757_0000012 + 78	NOT
.............................................................................GGTGTAGCTCATATGGTAGAGC...............................	merged_22nt_11465690_0000001 + 78	NOT
.............................................................................GGTGTAGCTCATATGGTAGA.................................	merged_20nt_11684023_0000006 + 78	NOT
..............................................................................GTGTAGCTCATATGGTAGAGC...............................	merged_21nt_15687656_0000001 + 79	NOT
................................................................................GTAGCTCATATGGTAGAGCGCTCGCTTCG.....................	merged_29nt_9661409_0000001 + 81	NOT
.................................................................................TAGCTCATATGGTAGAGCGCTCGCTTCG.....................	merged_28nt_1341703_0000001 + 82	NOT
..................................................................................AGCTCATATGGTAGAGCGCTCGCTTCG.....................	merged_27nt_0056616_0000002 + 83	NOT
...................................................................................GCTCATATGGTAGAG................................	merged_15nt_16257086_0000001 + 84	NOT
...................................................................................GCTCATATGGTAGAGCGCTCGCTT.......................	merged_24nt_4331871_0000002 + 84	NOT
....................................................................................CTCATATGGTAGAGCGCTCGCTT.......................	merged_23nt_12527482_0000009 + 85	NOT
....................................................................................CTCATATGGTAGAGCGCTCGC.........................	merged_21nt_15602837_0000014 + 85	NOT
....................................................................................CTCATATGGTAGAGCGCTCGCT........................	merged_22nt_17990755_0000007 + 85	NOT
....................................................................................CTCATATGGTAGAGCGCTCGCTTC......................	merged_24nt_0645200_0000007 + 85	NOT
....................................................................................CTCATATGGTAGAGCGCTCGCTTCG.....................	merged_25nt_9751953_0000013 + 85	NOT
....................................................................................CTCATATGGTAGAGC...............................	merged_15nt_11268782_0000001 + 85	NOT
.....................................................................................TCATATGGTAGAGCGCTCGCTTCG.....................	merged_24nt_14800257_0000002 + 86	NOT
.....................................................................................TCATATGGTAGAGCGCTCGCTT.......................	merged_22nt_16104163_0000002 + 86	NOT
.....................................................................................TCATATGGTAGAGCGCTCGC.........................	merged_20nt_16366800_0000002 + 86	NOT
.....................................................................................TCATATGGTAGAGCGCTCGCTTCGC....................	merged_25nt_17059757_0000002 + 86	NOT
.....................................................................................TCATATGGTAGAGCGCTCGCTTC......................	merged_23nt_8097972_0000001 + 86	NOT
.....................................................................................TCATATGGTAGAGCGCTCGCT........................	merged_21nt_8197504_0000005 + 86	NOT
......................................................................................CATATGGTAGAGCGCTCGCTT.......................	merged_21nt_16604847_0000002 + 87	NOT
......................................................................................CATATGGTAGAGCGCTCGCTTC......................	merged_22nt_3222573_0000001 + 87	NOT
......................................................................................CATATGGTAGAGCGCTCGCT........................	merged_20nt_6569417_0000005 + 87	NOT
......................................................................................CATATGGTAGAGCGCTCGCTTCG.....................	merged_23nt_9860433_0000008 + 87	NOT
......................................................................................CATATGGTAGAGCGCTCGC.........................	merged_19nt_11301669_0000002 + 87	NOT
.......................................................................................ATATGGTAGAGCGCTCGCTTCG.....................	merged_22nt_3619506_0000013 + 88	NOT
.......................................................................................ATATGGTAGAGCGCTCGCTT.......................	merged_20nt_3901524_0000001 + 88	NOT
.......................................................................................ATATGGTAGAGCGCTCGCTTC......................	merged_21nt_7745727_0000001 + 88	NOT
.......................................................................................ATATGGTAGAGCGCTCGCT........................	merged_19nt_11171330_0000007 + 88	NOT
........................................................................................TATGGTAGAGCGCTCGCTTCG.....................	merged_21nt_15296453_0000032 + 89	NOT
........................................................................................TATGGTAGAGCGCTCGCT........................	merged_18nt_3582564_0000003 + 89	NOT
........................................................................................TATGGTAGAGCGCTCGCTTC......................	merged_20nt_8464522_0000007 + 89	NOT
........................................................................................TATGGTAGAGCGCTCGCTT.......................	merged_19nt_11240811_0000004 + 89	NOT
........................................................................................TATGGTAGAGCGCTCGCTTCGCA...................	merged_23nt_11673371_0000001 + 89	NOT
.........................................................................................ATGGTAGAGCGCTCGCTTCG.....................	merged_20nt_13543005_0000044 + 90	NOT
.........................................................................................ATGGTAGAGCGCTCGCTT.......................	merged_18nt_7398781_0000017 + 90	NOT
.........................................................................................ATGGTAGAGCGCTCGCTTC......................	merged_19nt_7807448_0000011 + 90	NOT
.........................................................................................ATGGTAGAGCGCTCGCT........................	merged_17nt_10083294_0000002 + 90	NOT
.........................................................................................ATGGTAGAGCGCTCG..........................	merged_15nt_11175708_0000001 + 90	NOT
..........................................................................................TGGTAGAGCGCTCGCT........................	merged_16nt_17451531_0000002 + 91	NOT
..........................................................................................TGGTAGAGCGCTCGCTT.......................	merged_17nt_7275072_0000002 + 91	NOT
..........................................................................................TGGTAGAGCGCTCGCTTCGC....................	merged_20nt_8174465_0000007 + 91	NOT
..........................................................................................TGGTAGAGCGCTCGCTTC......................	merged_18nt_10016397_0000009 + 91	NOT
..........................................................................................TGGTAGAGCGCTCGC.........................	merged_15nt_12185721_0000004 + 91	NOT
..........................................................................................TGGTAGAGCGCTCGCTTCG.....................	merged_19nt_12260574_0000140 + 91	NOT
...........................................................................................GGTAGAGCGCTCGCTTCG.....................	merged_18nt_13801480_0000013 + 92	NOT
...........................................................................................GGTAGAGCGCTCGCTT.......................	merged_16nt_14405019_0000001 + 92	NOT
...........................................................................................GGTAGAGCGCTCGCT........................	merged_15nt_4703192_0000003 + 92	NOT
...........................................................................................GGTAGAGCGCTCGCTTC......................	merged_17nt_12184605_0000003 + 92	NOT
...............................................................................................................TGCGAGAGGCACGGG....	merged_15nt_6149384_0000003 + 112	NOT
...............................................................................................................TGCGAGAGGCACGGGG...	merged_16nt_12035526_0000018 + 112	NOT
................................................................................................................GCGAGAGGCACGGGG...	merged_15nt_13006014_0000046 + 113	NOT
................................................................................................................GCGAGAGGCACGGGGTTT	merged_18nt_2335227_0000006 + 113	NOT
................................................................................................................GCGAGAGGCACGGGGTT.	merged_17nt_7741151_0000362 + 113	NOT
................................................................................................................GCGAGAGGCACGGGGT..	merged_16nt_11253997_0000050 + 113	NOT
.................................................................................................................CGAGAGGCACGGGGT..	merged_15nt_1417667_0000008 + 114	NOT
.................................................................................................................CGAGAGGCACGGGGTT.	merged_16nt_1467366_0000020 + 114	NOT
..................................................................................................................GAGAGGCACGGGGTT.	merged_15nt_0079375_0000032 + 115	NOT
...................................................................................................................AGAGGCACGGGGTTT	merged_15nt_12750910_0000002 + 116	NOT

3
Family_364_1
>contig72498_+_context_1_start_759_end_1085_length_327nt_mergedHairpin_18_129_112nt_matureCandidates_25 map_smallRNA_29
GUCGCCcGUcAAGCUcGUCCUAAACAAGCACUCGaGUUCCuCCUUAGUgACCAUGUUAUUAAGAUAGAUUAACGGAAgCUAACAUCgAGGGgAUGUaGCUcAGAUGGUAgaG
.((..(((((.((((((((((.........(((((((((((((((((((((...)))))))))...)).....))).....)).))))))))))).))))..)))))..)). (-30.00)
........................................................................................GGGGATGTAGCTCAG.........	merged_15nt_14618860_0001629 + 89	NOT
........................................................................................GGGGATGTAGCTCAGA........	merged_16nt_5336858_0003402 + 89	NOT
........................................................................................GGGGATGTAGCTCAGAT.......	merged_17nt_7709710_0001399 + 89	NOT
........................................................................................GGGGATGTAGCTCAGATG......	merged_18nt_9936059_0072977 + 89	NOT █
.........................................................................................GGGATGTAGCTCAGATG......	merged_17nt_13538212_0000146 + 90	NOT
.........................................................................................GGGATGTAGCTCAGA........	merged_15nt_17773133_0000030 + 90	NOT
.........................................................................................GGGATGTAGCTCAGATGGTA...	merged_20nt_17959208_0000330 + 90	NOT
.........................................................................................GGGATGTAGCTCAGATGG.....	merged_18nt_0726080_0001611 + 90	NOT
.........................................................................................GGGATGTAGCTCAGATGGTAG..	merged_21nt_6802780_0000396 + 90	NOT
.........................................................................................GGGATGTAGCTCAGAT.......	merged_16nt_10467501_0000012 + 90	NOT
.........................................................................................GGGATGTAGCTCAGATGGT....	merged_19nt_11198325_0000881 + 90	NOT
..........................................................................................GGATGTAGCTCAGATGG.....	merged_17nt_12463125_0000112 + 91	NOT
..........................................................................................GGATGTAGCTCAGATGGT....	merged_18nt_17464974_0000056 + 91	NOT
..........................................................................................GGATGTAGCTCAGATG......	merged_16nt_18087767_0000012 + 91	NOT
..........................................................................................GGATGTAGCTCAGATGGTAG..	merged_20nt_1698827_0000021 + 91	NOT
..........................................................................................GGATGTAGCTCAGATGGTA...	merged_19nt_9890060_0000017 + 91	NOT
..........................................................................................GGATGTAGCTCAGATGGTAGA.	merged_21nt_10066220_0000002 + 91	NOT
...........................................................................................GATGTAGCTCAGATGGTAG..	merged_19nt_15187324_0000016 + 92	NOT
...........................................................................................GATGTAGCTCAGATGG.....	merged_16nt_16874376_0000051 + 92	NOT
...........................................................................................GATGTAGCTCAGATGGTA...	merged_18nt_17803296_0000007 + 92	NOT
...........................................................................................GATGTAGCTCAGATGGTAGAG	merged_21nt_0424463_0000005 + 92	NOT
...........................................................................................GATGTAGCTCAGATGGT....	merged_17nt_1168565_0000019 + 92	NOT
...........................................................................................GATGTAGCTCAGATGGTAGA.	merged_20nt_3637234_0000003 + 92	NOT
...........................................................................................GATGTAGCTCAGATG......	merged_15nt_5988524_0000007 + 92	NOT
............................................................................................ATGTAGCTCAGATGG.....	merged_15nt_16386102_0000002 + 93	NOT
............................................................................................ATGTAGCTCAGATGGTAG..	merged_18nt_16779827_0000002 + 93	NOT
............................................................................................ATGTAGCTCAGATGGTAGAG	merged_20nt_12108119_0000005 + 93	NOT
.............................................................................................TGTAGCTCAGATGGTAGAG	merged_19nt_14112086_0000003 + 94	NOT
.............................................................................................TGTAGCTCAGATGGTAGA.	merged_18nt_6544506_0000002 + 94	NOT

4/tae-N2
Family_541_1
>contig509117_-_context_1_start_1307_end_990_length_318nt_mergedHairpin_114_178_65nt_matureCandidates_21 map_smallRNA_21
GCGUCUGUAGUCCAACGGUUAGGUAAUUGCCUUCCAAGCAAUACCCGGUUCGAUCCGGCAGACGC
((((((((.(((.(((.(...((((.((((.......))))))))).))).)))...)))))))) (-22.80)
GCGTCTGTAGTCCAACG................................................	merged_17nt_12614218_0001960 + 1	NOT
GCGTCTGTAGTCCAACGGT..............................................	merged_19nt_12741930_0066418 + 1	NOT █
GCGTCTGTAGTCCAACGGTT.............................................	merged_20nt_15821047_0010655 + 1	NOT
GCGTCTGTAGTCCAACGG...............................................	merged_18nt_17459374_0027479 + 1	NOT
GCGTCTGTAGTCCAACGGTTA............................................	merged_21nt_3906374_0001687 + 1	NOT
GCGTCTGTAGTCCAA..................................................	merged_15nt_6497345_0000277 + 1	NOT
GCGTCTGTAGTCCAAC.................................................	merged_16nt_7070988_0004626 + 1	NOT
.CGTCTGTAGTCCAACG................................................	merged_16nt_12775895_0000012 + 2	NOT
.CGTCTGTAGTCCAAC.................................................	merged_15nt_12927029_0000013 + 2	NOT
.CGTCTGTAGTCCAACGGTTA............................................	merged_20nt_1905847_0000010 + 2	NOT
.CGTCTGTAGTCCAACGGT..............................................	merged_18nt_5237015_0000053 + 2	NOT
.CGTCTGTAGTCCAACGGTT.............................................	merged_19nt_7509595_0000023 + 2	NOT
.CGTCTGTAGTCCAACGG...............................................	merged_17nt_11636430_0000032 + 2	NOT
..GTCTGTAGTCCAACGG...............................................	merged_16nt_14942467_0000046 + 3	NOT
..GTCTGTAGTCCAACGGT..............................................	merged_17nt_16295807_0000061 + 3	NOT
..GTCTGTAGTCCAACGGTT.............................................	merged_18nt_17432359_0000019 + 3	NOT
..GTCTGTAGTCCAACG................................................	merged_15nt_7295184_0000003 + 3	NOT
..GTCTGTAGTCCAACGGTTA............................................	merged_19nt_10352505_0000005 + 3	NOT
...TCTGTAGTCCAACGGT..............................................	merged_16nt_3694400_0000001 + 4	NOT
...TCTGTAGTCCAACGG...............................................	merged_15nt_6269907_0000001 + 4	NOT
.....TGTAGTCCAACGGTTA............................................	merged_16nt_10544899_0000001 + 6	NOT

5
Family_19_1
>contig985843_+_context_1_start_217_end_596_length_380nt_mergedHairpin_113_314_202nt_matureCandidates_53 map_smallRNA_164
UGGUacAAgUAGGaUcGUCUUGcGUUCCugUUcAAGAAagUcGaUAUGUCCGAGuGGUUAAGGAGaCAGaCUCGAAUCuGUUGGgcUUuGCCUGCgcaGGUUCgAAuCCuGCUGUCgAcguaUUUUUUuuugUUGUUuucUcgcUUacAcUuCCUUuCagCCCgAAUUCCAUUGCcUGcgCAGgUUCgAAuCCugCUGUcgA
....(((.(((((((((.(((((((.......((((((((..((((((((.((..(((..((((.......(((((((((((((((...))))).)))))))))).))))))).))))))))))))))))))..(..(((..(((.............)))..)))..)........)))))))..)).))))))))))... (-56.60)
......................................AGTCGATATGTCCGAGTGGT................................................................................................................................................	merged_20nt_14894674_0000001 + 39	NOT
.......................................GTCGATATGTCCGAGTGG.................................................................................................................................................	merged_18nt_12909757_0062160 + 40	NOT █
.......................................GTCGATATGTCCGAGTGGT................................................................................................................................................	merged_19nt_17616291_0058935 + 40	NOT
.......................................GTCGATATGTCCGAGTG..................................................................................................................................................	merged_17nt_4028888_0000027 + 40	NOT
.......................................GTCGATATGTCCGAGT...................................................................................................................................................	merged_16nt_7886455_0000037 + 40	NOT
.......................................GTCGATATGTCCGAG....................................................................................................................................................	merged_15nt_11415336_0000181 + 40	NOT
........................................TCGATATGTCCGAGTGGTT...............................................................................................................................................	merged_19nt_1266844_0000125 + 41	NOT
........................................TCGATATGTCCGAGTGGT................................................................................................................................................	merged_18nt_1682605_0000049 + 41	NOT
........................................TCGATATGTCCGAGTGG.................................................................................................................................................	merged_17nt_8037614_0000069 + 41	NOT
.........................................CGATATGTCCGAGTGG.................................................................................................................................................	merged_16nt_17067206_0000018 + 42	NOT
.........................................CGATATGTCCGAGTGGTT...............................................................................................................................................	merged_18nt_17222476_0000010 + 42	NOT
.........................................CGATATGTCCGAGTGGTTA..............................................................................................................................................	merged_19nt_17353596_0000050 + 42	NOT
.........................................CGATATGTCCGAGTGGT................................................................................................................................................	merged_17nt_0237752_0000007 + 42	NOT
..........................................GATATGTCCGAGTGGT................................................................................................................................................	merged_16nt_13076038_0000047 + 43	NOT
..........................................GATATGTCCGAGTGG.................................................................................................................................................	merged_15nt_16322501_0000056 + 43	NOT
..........................................GATATGTCCGAGTGGTT...............................................................................................................................................	merged_17nt_5374915_0000048 + 43	NOT
..........................................GATATGTCCGAGTGGTTA..............................................................................................................................................	merged_18nt_8305129_0000040 + 43	NOT
...........................................ATATGTCCGAGTGGTTA..............................................................................................................................................	merged_17nt_0604059_0000004 + 44	NOT
...........................................ATATGTCCGAGTGGTT...............................................................................................................................................	merged_16nt_3508622_0000001 + 44	NOT
...........................................ATATGTCCGAGTGGT................................................................................................................................................	merged_15nt_7115642_0000002 + 44	NOT
............................................TATGTCCGAGTGGTT...............................................................................................................................................	merged_15nt_3196336_0000002 + 45	NOT
............................................TATGTCCGAGTGGTTA..............................................................................................................................................	merged_16nt_11705320_0000001 + 45	NOT
.............................................ATGTCCGAGTGGTTAA.............................................................................................................................................	merged_16nt_13727099_0000001 + 46	NOT
.............................................ATGTCCGAGTGGTTAAGG...........................................................................................................................................	merged_18nt_3230261_0000022 + 46	NOT
.............................................ATGTCCGAGTGGTTA..............................................................................................................................................	merged_15nt_5118024_0000002 + 46	NOT
.............................................ATGTCCGAGTGGTTAAGGA..........................................................................................................................................	merged_19nt_5474574_0000019 + 46	NOT
..............................................TGTCCGAGTGGTTAAGG...........................................................................................................................................	merged_17nt_17819512_0000001 + 47	NOT
..............................................TGTCCGAGTGGTTAAGGA..........................................................................................................................................	merged_18nt_1141778_0000001 + 47	NOT
...............................................GTCCGAGTGGTTAAGG...........................................................................................................................................	merged_16nt_14931182_0000003 + 48	NOT
...............................................GTCCGAGTGGTTAAG............................................................................................................................................	merged_15nt_8649911_0000001 + 48	NOT
...............................................GTCCGAGTGGTTAAGGA..........................................................................................................................................	merged_17nt_9287699_0000002 + 48	NOT
................................................TCCGAGTGGTTAAGG...........................................................................................................................................	merged_15nt_1064680_0000001 + 49	NOT
.................................................CCGAGTGGTTAAGGA..........................................................................................................................................	merged_15nt_7550133_0000001 + 50	NOT
..........................................................................AATCTGTTGGGCTTTGCCTGC...........................................................................................................	merged_21nt_12967460_0000048 + 75	NOT
..........................................................................AATCTGTTGGGCTTTGCCTG............................................................................................................	merged_20nt_17070021_0000158 + 75	NOT
..........................................................................AATCTGTTGGGCTTTGCCT.............................................................................................................	merged_19nt_17501036_0000156 + 75	NOT
..........................................................................AATCTGTTGGGCTTTG................................................................................................................	merged_16nt_17807224_0000001 + 75	NOT
..........................................................................AATCTGTTGGGCTTTGCCTGCG..........................................................................................................	merged_22nt_1808606_0000019 + 75	NOT
..........................................................................AATCTGTTGGGCTTT.................................................................................................................	merged_15nt_6358106_0000011 + 75	NOT
..........................................................................AATCTGTTGGGCTTTGCC..............................................................................................................	merged_18nt_8392772_0000105 + 75	NOT
..........................................................................AATCTGTTGGGCTTTGC...............................................................................................................	merged_17nt_9068000_0000011 + 75	NOT
...........................................................................ATCTGTTGGGCTTTGCCT.............................................................................................................	merged_18nt_16933516_0000023 + 76	NOT
...........................................................................ATCTGTTGGGCTTTGCCTGCGC.........................................................................................................	merged_22nt_4580245_0000028 + 76	NOT
...........................................................................ATCTGTTGGGCTTTGCC..............................................................................................................	merged_17nt_8506778_0000005 + 76	NOT
...........................................................................ATCTGTTGGGCTTTGCCTGCG..........................................................................................................	merged_21nt_9215944_0000006 + 76	NOT
...........................................................................ATCTGTTGGGCTTTGCCTGC...........................................................................................................	merged_20nt_11780744_0000039 + 76	NOT
...........................................................................ATCTGTTGGGCTTTGCCTG............................................................................................................	merged_19nt_11914816_0000044 + 76	NOT
............................................................................TCTGTTGGGCTTTGCCTGC...........................................................................................................	merged_19nt_16558081_0000036 + 77	NOT
............................................................................TCTGTTGGGCTTTGCCTG............................................................................................................	merged_18nt_0340242_0000020 + 77	NOT
............................................................................TCTGTTGGGCTTTGCC..............................................................................................................	merged_16nt_1785016_0000001 + 77	NOT
............................................................................TCTGTTGGGCTTTGCCT.............................................................................................................	merged_17nt_9561341_0000004 + 77	NOT
............................................................................TCTGTTGGGCTTTGCCTGCG..........................................................................................................	merged_20nt_11305381_0000025 + 77	NOT
............................................................................TCTGTTGGGCTTTGCCTGCGC.........................................................................................................	merged_21nt_11691428_0000021 + 77	NOT
.............................................................................CTGTTGGGCTTTGCCTGCG..........................................................................................................	merged_19nt_15334113_0000009 + 78	NOT
.............................................................................CTGTTGGGCTTTGCCTGCGC.........................................................................................................	merged_20nt_0694905_0000033 + 78	NOT
.............................................................................CTGTTGGGCTTTGCC..............................................................................................................	merged_15nt_1942487_0000001 + 78	NOT
.............................................................................CTGTTGGGCTTTGCCTGC...........................................................................................................	merged_18nt_9657713_0000010 + 78	NOT
..............................................................................TGTTGGGCTTTGCCTGCGC.........................................................................................................	merged_19nt_4143974_0000003 + 79	NOT
..............................................................................TGTTGGGCTTTGCCT.............................................................................................................	merged_15nt_7762158_0000001 + 79	NOT
...................................................................................GGCTTTGCCTGCGCAGGTTCGA.................................................................................................	merged_22nt_13395666_0000012 + 84	NOT
...................................................................................GGCTTTGCCTGCGCAGGTTCG..................................................................................................	merged_21nt_14293969_0000083 + 84	NOT
...................................................................................GGCTTTGCCTGCGCAGGTT....................................................................................................	merged_19nt_5855550_0000014 + 84	NOT
...................................................................................GGCTTTGCCTGCGCAGGTTC...................................................................................................	merged_20nt_7907968_0000030 + 84	NOT
....................................................................................GCTTTGCCTGCGCAGGTTCGA.................................................................................................	merged_21nt_15996204_0000004 + 85	NOT
....................................................................................GCTTTGCCTGCGCAGGTTC...................................................................................................	merged_19nt_17096090_0000001 + 85	NOT
....................................................................................GCTTTGCCTGCGCAGGTTCG..................................................................................................	merged_20nt_4033576_0000007 + 85	NOT
....................................................................................GCTTTGCCTGCGCAGGTT....................................................................................................	merged_18nt_7178281_0000002 + 85	NOT
.....................................................................................CTTTGCCTGCGCAGGTTCGAA................................................................................................	merged_21nt_0251726_0000003 + 86	NOT
.....................................................................................CTTTGCCTGCGCAGGTTCGA.................................................................................................	merged_20nt_2324180_0000002 + 86	NOT
.....................................................................................CTTTGCCTGCGCAGGTTC...................................................................................................	merged_18nt_4513427_0000001 + 86	NOT
.....................................................................................CTTTGCCTGCGCAGG......................................................................................................	merged_15nt_7047833_0000001 + 86	NOT
.....................................................................................CTTTGCCTGCGCAGGTTCG..................................................................................................	merged_19nt_10190081_0000007 + 86	NOT
......................................................................................TTTGCCTGCGCAGGTTCGAA................................................................................................	merged_20nt_5270596_0000001 + 87	NOT
......................................................................................TTTGCCTGCGCAGGTTCGA.................................................................................................	merged_19nt_8936992_0000001 + 87	NOT
.......................................................................................TTGCCTGCGCAGGTTCG..................................................................................................	merged_17nt_13582782_0000001 + 88	NOT
.......................................................................................TTGCCTGCGCAGGTTCGAA................................................................................................	merged_19nt_17238872_0000001 + 88	NOT
.......................................................................................TTGCCTGCGCAGGTT....................................................................................................	merged_15nt_9833868_0000001 + 88	NOT
........................................................................................TGCCTGCGCAGGTTC...................................................................................................	merged_15nt_16059684_0000001 + 89	NOT
........................................................................................TGCCTGCGCAGGTTCG..................................................................................................	merged_16nt_16756341_0000003 + 89	NOT
........................................................................................TGCCTGCGCAGGTTCGAAT...............................................................................................	merged_19nt_0668913_0000001 + 89	NOT
........................................................................................TGCCTGCGCAGGTTCGA.................................................................................................	merged_17nt_3293056_0000001 + 89	NOT
.........................................................................................GCCTGCGCAGGTTCG..................................................................................................	merged_15nt_11327627_0000001 + 90	NOT
..........................................................................................CCTGCGCAGGTTCGA.................................................................................................	merged_15nt_13240273_0000001 + 91	NOT
..........................................................................................CCTGCGCAGGTTCGAATCC.............................................................................................	merged_19nt_14566165_0000001 + 91	NOT
..........................................................................................CCTGCGCAGGTTCGAATCCTGC..........................................................................................	merged_22nt_15389972_0000001 + 91	NOT
..........................................................................................CCTGCGCAGGTTCGAATCCT............................................................................................	merged_20nt_9108199_0000003 + 91	NOT
...........................................................................................CTGCGCAGGTTCGAATCCTG...........................................................................................	merged_20nt_14608944_0000004 + 92	NOT
...........................................................................................CTGCGCAGGTTCGAATCCTGC..........................................................................................	merged_21nt_1462092_0000001 + 92	NOT
...........................................................................................CTGCGCAGGTTCGAATCCTGCTGTCGA....................................................................................	merged_27nt_1800996_0000003 + 92	NOT
...........................................................................................CTGCGCAGGTTCGAATCCTGCTGT.......................................................................................	merged_24nt_4911905_0000001 + 92	NOT
...........................................................................................CTGCGCAGGTTCGAATCCTGCT.........................................................................................	merged_22nt_7690801_0000002 + 92	NOT
...........................................................................................CTGCGCAGGTTCGAATCCT............................................................................................	merged_19nt_8550110_0000001 + 92	NOT
...........................................................................................CTGCGCAGGTTCGAATCCTGCTGTCG.....................................................................................	merged_26nt_10263391_0000011 + 92	NOT
...........................................................................................CTGCGCAGGTTCGAATCCTGCTGTC......................................................................................	merged_25nt_11423606_0000008 + 92	NOT
............................................................................................TGCGCAGGTTCGAATCCTGCTGTC......................................................................................	merged_24nt_15453798_0000002 + 93	NOT
............................................................................................TGCGCAGGTTCGAATCCTGCTGTCG.....................................................................................	merged_25nt_3109216_0000006 + 93	NOT
............................................................................................TGCGCAGGTTCGAATCCT............................................................................................	merged_18nt_5981260_0000001 + 93	NOT
............................................................................................TGCGCAGGTTCGAATCCTGCTGTCGA....................................................................................	merged_26nt_11005533_0000007 + 93	NOT
.............................................................................................GCGCAGGTTCGAATCC.............................................................................................	merged_16nt_15936560_0000002 + 94	NOT
.............................................................................................GCGCAGGTTCGAATCCTGCTGTCG.....................................................................................	merged_24nt_16350075_0000002 + 94	NOT
.............................................................................................GCGCAGGTTCGAATCCTGCTGTCGA....................................................................................	merged_25nt_17586079_0000002 + 94	NOT
.............................................................................................GCGCAGGTTCGAATCCTGC..........................................................................................	merged_19nt_1161573_0000009 + 94	NOT
.............................................................................................GCGCAGGTTCGAATCCT............................................................................................	merged_17nt_10254894_0000002 + 94	NOT
.............................................................................................GCGCAGGTTCGAATCCTG...........................................................................................	merged_18nt_11882562_0000001 + 94	NOT
..............................................................................................CGCAGGTTCGAATCCTGCTGTCG.....................................................................................	merged_23nt_16034510_0000007 + 95	NOT
..............................................................................................CGCAGGTTCGAATCCTGCTGTCGA....................................................................................	merged_24nt_2217294_0000004 + 95	NOT
................................................................................................CAGGTTCGAATCCTGCTGTCGA....................................................................................	merged_22nt_0699586_0000005 + 97	NOT
................................................................................................CAGGTTCGAATCCTGCTGTCG.....................................................................................	merged_21nt_4824504_0000004 + 97	NOT
................................................................................................CAGGTTCGAATCCTGCTGTC......................................................................................	merged_20nt_7883125_0000001 + 97	NOT
.................................................................................................AGGTTCGAATCCTGCTGTCG.....................................................................................	merged_20nt_13680149_0000009 + 98	NOT
.................................................................................................AGGTTCGAATCCTGCTGTCGA....................................................................................	merged_21nt_2166358_0000009 + 98	NOT
..................................................................................................GGTTCGAATCCTGCTGTCGA....................................................................................	merged_20nt_17254394_0000009 + 99	NOT
..................................................................................................GGTTCGAATCCTGCTGTCG.....................................................................................	merged_19nt_5026153_0000007 + 99	NOT
...................................................................................................GTTCGAATCCTGCTGTCG.....................................................................................	merged_18nt_13491347_0000003 + 100	NOT
...................................................................................................GTTCGAATCCTGCTGTCGA....................................................................................	merged_19nt_16586635_0000011 + 100	NOT
...................................................................................................GTTCGAATCCTGCTGT.......................................................................................	merged_16nt_1459804_0000001 + 100	NOT
....................................................................................................TTCGAATCCTGCTGTCGA....................................................................................	merged_18nt_6336799_0000002 + 101	NOT
......................................................................................................CGAATCCTGCTGTCG.....................................................................................	merged_15nt_12982258_0000001 + 103	NOT
........................................................................................................AATCCTGCTGTCGACG..................................................................................	merged_16nt_7471102_0000057 + 105	NOT
.........................................................................................................ATCCTGCTGTCGACG..................................................................................	merged_15nt_14415336_0000139 + 106	NOT
...........................................................................................................................................................................TTGCCTGCGCAGGTTCG..............	merged_17nt_13582782_0000001 + 172	NOT
...........................................................................................................................................................................TTGCCTGCGCAGGTTCGAA............	merged_19nt_17238872_0000001 + 172	NOT
...........................................................................................................................................................................TTGCCTGCGCAGGTT................	merged_15nt_9833868_0000001 + 172	NOT
............................................................................................................................................................................TGCCTGCGCAGGTTC...............	merged_15nt_16059684_0000001 + 173	NOT
............................................................................................................................................................................TGCCTGCGCAGGTTCG..............	merged_16nt_16756341_0000003 + 173	NOT
............................................................................................................................................................................TGCCTGCGCAGGTTCGAAT...........	merged_19nt_0668913_0000001 + 173	NOT
............................................................................................................................................................................TGCCTGCGCAGGTTCGA.............	merged_17nt_3293056_0000001 + 173	NOT
.............................................................................................................................................................................GCCTGCGCAGGTTCG..............	merged_15nt_11327627_0000001 + 174	NOT
..............................................................................................................................................................................CCTGCGCAGGTTCGA.............	merged_15nt_13240273_0000001 + 175	NOT
..............................................................................................................................................................................CCTGCGCAGGTTCGAATCC.........	merged_19nt_14566165_0000001 + 175	NOT
..............................................................................................................................................................................CCTGCGCAGGTTCGAATCCTGC......	merged_22nt_15389972_0000001 + 175	NOT
..............................................................................................................................................................................CCTGCGCAGGTTCGAATCCT........	merged_20nt_9108199_0000003 + 175	NOT
...............................................................................................................................................................................CTGCGCAGGTTCGAATCCTG.......	merged_20nt_14608944_0000004 + 176	NOT
...............................................................................................................................................................................CTGCGCAGGTTCGAATCCTGC......	merged_21nt_1462092_0000001 + 176	NOT
...............................................................................................................................................................................CTGCGCAGGTTCGAATCCTGCTGTCGA	merged_27nt_1800996_0000003 + 176	NOT
...............................................................................................................................................................................CTGCGCAGGTTCGAATCCTGCTGT...	merged_24nt_4911905_0000001 + 176	NOT
...............................................................................................................................................................................CTGCGCAGGTTCGAATCCTGCT.....	merged_22nt_7690801_0000002 + 176	NOT
...............................................................................................................................................................................CTGCGCAGGTTCGAATCCT........	merged_19nt_8550110_0000001 + 176	NOT
...............................................................................................................................................................................CTGCGCAGGTTCGAATCCTGCTGTCG.	merged_26nt_10263391_0000011 + 176	NOT
...............................................................................................................................................................................CTGCGCAGGTTCGAATCCTGCTGTC..	merged_25nt_11423606_0000008 + 176	NOT
................................................................................................................................................................................TGCGCAGGTTCGAATCCTGCTGTC..	merged_24nt_15453798_0000002 + 177	NOT
................................................................................................................................................................................TGCGCAGGTTCGAATCCTGCTGTCG.	merged_25nt_3109216_0000006 + 177	NOT
................................................................................................................................................................................TGCGCAGGTTCGAATCCT........	merged_18nt_5981260_0000001 + 177	NOT
................................................................................................................................................................................TGCGCAGGTTCGAATCCTGCTGTCGA	merged_26nt_11005533_0000007 + 177	NOT
.................................................................................................................................................................................GCGCAGGTTCGAATCC.........	merged_16nt_15936560_0000002 + 178	NOT
.................................................................................................................................................................................GCGCAGGTTCGAATCCTGCTGTCG.	merged_24nt_16350075_0000002 + 178	NOT
.................................................................................................................................................................................GCGCAGGTTCGAATCCTGCTGTCGA	merged_25nt_17586079_0000002 + 178	NOT
.................................................................................................................................................................................GCGCAGGTTCGAATCCTGC......	merged_19nt_1161573_0000009 + 178	NOT
.................................................................................................................................................................................GCGCAGGTTCGAATCCT........	merged_17nt_10254894_0000002 + 178	NOT
.................................................................................................................................................................................GCGCAGGTTCGAATCCTG.......	merged_18nt_11882562_0000001 + 178	NOT
..................................................................................................................................................................................CGCAGGTTCGAATCCTGCTGTCG.	merged_23nt_16034510_0000007 + 179	NOT
..................................................................................................................................................................................CGCAGGTTCGAATCCTGCTGTCGA	merged_24nt_2217294_0000004 + 179	NOT
....................................................................................................................................................................................CAGGTTCGAATCCTGCTGTCGA	merged_22nt_0699586_0000005 + 181	NOT
....................................................................................................................................................................................CAGGTTCGAATCCTGCTGTCG.	merged_21nt_4824504_0000004 + 181	NOT
....................................................................................................................................................................................CAGGTTCGAATCCTGCTGTC..	merged_20nt_7883125_0000001 + 181	NOT
.....................................................................................................................................................................................AGGTTCGAATCCTGCTGTCG.	merged_20nt_13680149_0000009 + 182	NOT
.....................................................................................................................................................................................AGGTTCGAATCCTGCTGTCGA	merged_21nt_2166358_0000009 + 182	NOT
......................................................................................................................................................................................GGTTCGAATCCTGCTGTCGA	merged_20nt_17254394_0000009 + 183	NOT
......................................................................................................................................................................................GGTTCGAATCCTGCTGTCG.	merged_19nt_5026153_0000007 + 183	NOT
.......................................................................................................................................................................................GTTCGAATCCTGCTGTCG.	merged_18nt_13491347_0000003 + 184	NOT
.......................................................................................................................................................................................GTTCGAATCCTGCTGTCGA	merged_19nt_16586635_0000011 + 184	NOT
.......................................................................................................................................................................................GTTCGAATCCTGCTGT...	merged_16nt_1459804_0000001 + 184	NOT
........................................................................................................................................................................................TTCGAATCCTGCTGTCGA	merged_18nt_6336799_0000002 + 185	NOT
..........................................................................................................................................................................................CGAATCCTGCTGTCG.	merged_15nt_12982258_0000001 + 187	NOT
Family_19_3
>contig825435_+_context_1_start_576_end_957_length_382nt_mergedHairpin_138_209_72nt_matureCandidates_42 map_smallRNA_89
CACAGGCAUGAgAGGUCGAUAUGUCCGAGUGGUUAAGGaGACaGACUCGAAaUCugUUGGGCUUUGCCUGCG
..((((((...(((.((((((.((.(((((.(((.....)))..)))))..)).)))))).))))))))).. (-23.70)
..............GTCGATATGTCCGAGTGG........................................	merged_18nt_12909757_0062160 + 15	NOT █
..............GTCGATATGTCCGAGTGGT.......................................	merged_19nt_17616291_0058935 + 15	NOT
..............GTCGATATGTCCGAGTG.........................................	merged_17nt_4028888_0000027 + 15	NOT
..............GTCGATATGTCCGAGT..........................................	merged_16nt_7886455_0000037 + 15	NOT
..............GTCGATATGTCCGAG...........................................	merged_15nt_11415336_0000181 + 15	NOT
...............TCGATATGTCCGAGTGGTT......................................	merged_19nt_1266844_0000125 + 16	NOT
...............TCGATATGTCCGAGTGGT.......................................	merged_18nt_1682605_0000049 + 16	NOT
...............TCGATATGTCCGAGTGG........................................	merged_17nt_8037614_0000069 + 16	NOT
................CGATATGTCCGAGTGG........................................	merged_16nt_17067206_0000018 + 17	NOT
................CGATATGTCCGAGTGGTT......................................	merged_18nt_17222476_0000010 + 17	NOT
................CGATATGTCCGAGTGGTTA.....................................	merged_19nt_17353596_0000050 + 17	NOT
................CGATATGTCCGAGTGGT.......................................	merged_17nt_0237752_0000007 + 17	NOT
.................GATATGTCCGAGTGGT.......................................	merged_16nt_13076038_0000047 + 18	NOT
.................GATATGTCCGAGTGG........................................	merged_15nt_16322501_0000056 + 18	NOT
.................GATATGTCCGAGTGGTT......................................	merged_17nt_5374915_0000048 + 18	NOT
.................GATATGTCCGAGTGGTTA.....................................	merged_18nt_8305129_0000040 + 18	NOT
..................ATATGTCCGAGTGGTTA.....................................	merged_17nt_0604059_0000004 + 19	NOT
..................ATATGTCCGAGTGGTT......................................	merged_16nt_3508622_0000001 + 19	NOT
..................ATATGTCCGAGTGGT.......................................	merged_15nt_7115642_0000002 + 19	NOT
...................TATGTCCGAGTGGTT......................................	merged_15nt_3196336_0000002 + 20	NOT
...................TATGTCCGAGTGGTTA.....................................	merged_16nt_11705320_0000001 + 20	NOT
....................ATGTCCGAGTGGTTAA....................................	merged_16nt_13727099_0000001 + 21	NOT
....................ATGTCCGAGTGGTTAAGG..................................	merged_18nt_3230261_0000022 + 21	NOT
....................ATGTCCGAGTGGTTA.....................................	merged_15nt_5118024_0000002 + 21	NOT
....................ATGTCCGAGTGGTTAAGGA.................................	merged_19nt_5474574_0000019 + 21	NOT
.....................TGTCCGAGTGGTTAAGG..................................	merged_17nt_17819512_0000001 + 22	NOT
.....................TGTCCGAGTGGTTAAGGA.................................	merged_18nt_1141778_0000001 + 22	NOT
......................GTCCGAGTGGTTAAGG..................................	merged_16nt_14931182_0000003 + 23	NOT
......................GTCCGAGTGGTTAAG...................................	merged_15nt_8649911_0000001 + 23	NOT
......................GTCCGAGTGGTTAAGGA.................................	merged_17nt_9287699_0000002 + 23	NOT
.......................TCCGAGTGGTTAAGG..................................	merged_15nt_1064680_0000001 + 24	NOT
........................CCGAGTGGTTAAGGA.................................	merged_15nt_7550133_0000001 + 25	NOT
............................................ACTCGAAATCTGTTGGGCTTTGC.....	merged_23nt_16058880_0000001 + 45	NOT
.............................................CTCGAAATCTGTTGGGCTTTGCCT...	merged_24nt_14633999_0000001 + 46	NOT
.............................................CTCGAAATCTGTTGGGCTTT.......	merged_20nt_16464657_0000001 + 46	NOT
.............................................CTCGAAATCTGTTGGGCTTTGCC....	merged_23nt_18064364_0000002 + 46	NOT
.............................................CTCGAAATCTGTTGGGCTTTGC.....	merged_22nt_3506643_0000001 + 46	NOT
..............................................TCGAAATCTGTTGGGCTTTGC.....	merged_21nt_12587706_0000027 + 47	NOT
..............................................TCGAAATCTGTTGGGCTTTG......	merged_20nt_13396838_0000037 + 47	NOT
..............................................TCGAAATCTGTTGGGCTTTGCC....	merged_22nt_14254120_0000066 + 47	NOT
..............................................TCGAAATCTGTTGGGCTTTGCCTG..	merged_24nt_18010069_0000022 + 47	NOT
..............................................TCGAAATCTGTTGGGCTTT.......	merged_19nt_6354059_0000123 + 47	NOT
..............................................TCGAAATCTGTTGGGCTTTGCCTGC.	merged_25nt_10578975_0000003 + 47	NOT
..............................................TCGAAATCTGTTGGGCTTTGCCT...	merged_23nt_12169996_0000038 + 47	NOT
...............................................CGAAATCTGTTGGGCTTTG......	merged_19nt_16026371_0000042 + 48	NOT
...............................................CGAAATCTGTTGGGCTTTGC.....	merged_20nt_16801197_0000034 + 48	NOT
...............................................CGAAATCTGTTGGGCTTTGCC....	merged_21nt_1583368_0000033 + 48	NOT
...............................................CGAAATCTGTTGGGCTTTGCCTG..	merged_23nt_2997997_0000027 + 48	NOT
...............................................CGAAATCTGTTGGGCTTTGCCT...	merged_22nt_3201211_0000042 + 48	NOT
...............................................CGAAATCTGTTGGGCTTT.......	merged_18nt_4438301_0000074 + 48	NOT
...............................................CGAAATCTGTTGGGCTTTGCCTGC.	merged_24nt_5619111_0000003 + 48	NOT
................................................GAAATCTGTTGGGCTTTGC.....	merged_19nt_14769266_0000019 + 49	NOT
................................................GAAATCTGTTGGGCTTTGCCTGC.	merged_23nt_15654290_0000009 + 49	NOT
................................................GAAATCTGTTGGGCTTTGCCT...	merged_21nt_0602937_0000037 + 49	NOT
................................................GAAATCTGTTGGGCTTT.......	merged_17nt_1892359_0000007 + 49	NOT
................................................GAAATCTGTTGGGCTTTGCC....	merged_20nt_3851792_0000030 + 49	NOT
................................................GAAATCTGTTGGGCTTTG......	merged_18nt_7420900_0000022 + 49	NOT
................................................GAAATCTGTTGGGCTTTGCCTG..	merged_22nt_10324584_0000056 + 49	NOT
.................................................AAATCTGTTGGGCTTTGC.....	merged_18nt_15318570_0000050 + 50	NOT
.................................................AAATCTGTTGGGCTTTGCCT...	merged_20nt_15901795_0000207 + 50	NOT
.................................................AAATCTGTTGGGCTTTGCCTGCG	merged_23nt_16197865_0000008 + 50	NOT
.................................................AAATCTGTTGGGCTT........	merged_15nt_16367249_0000210 + 50	NOT
.................................................AAATCTGTTGGGCTTTG......	merged_17nt_2023247_0000011 + 50	NOT
.................................................AAATCTGTTGGGCTTTGCCTGC.	merged_22nt_3411387_0000104 + 50	NOT
.................................................AAATCTGTTGGGCTTTGCC....	merged_19nt_3736732_0000158 + 50	NOT
.................................................AAATCTGTTGGGCTTT.......	merged_16nt_4904260_0000020 + 50	NOT
.................................................AAATCTGTTGGGCTTTGCCTG..	merged_21nt_8334773_0000713 + 50	NOT
..................................................AATCTGTTGGGCTTTGCCTGC.	merged_21nt_12967460_0000048 + 51	NOT
..................................................AATCTGTTGGGCTTTGCCTG..	merged_20nt_17070021_0000158 + 51	NOT
..................................................AATCTGTTGGGCTTTGCCT...	merged_19nt_17501036_0000156 + 51	NOT
..................................................AATCTGTTGGGCTTTG......	merged_16nt_17807224_0000001 + 51	NOT
..................................................AATCTGTTGGGCTTTGCCTGCG	merged_22nt_1808606_0000019 + 51	NOT
..................................................AATCTGTTGGGCTTT.......	merged_15nt_6358106_0000011 + 51	NOT
..................................................AATCTGTTGGGCTTTGCC....	merged_18nt_8392772_0000105 + 51	NOT
..................................................AATCTGTTGGGCTTTGC.....	merged_17nt_9068000_0000011 + 51	NOT
...................................................ATCTGTTGGGCTTTGCCT...	merged_18nt_16933516_0000023 + 52	NOT
...................................................ATCTGTTGGGCTTTGCC....	merged_17nt_8506778_0000005 + 52	NOT
...................................................ATCTGTTGGGCTTTGCCTGCG	merged_21nt_9215944_0000006 + 52	NOT
...................................................ATCTGTTGGGCTTTGCCTGC.	merged_20nt_11780744_0000039 + 52	NOT
...................................................ATCTGTTGGGCTTTGCCTG..	merged_19nt_11914816_0000044 + 52	NOT
....................................................TCTGTTGGGCTTTGCCTGC.	merged_19nt_16558081_0000036 + 53	NOT
....................................................TCTGTTGGGCTTTGCCTG..	merged_18nt_0340242_0000020 + 53	NOT
....................................................TCTGTTGGGCTTTGCC....	merged_16nt_1785016_0000001 + 53	NOT
....................................................TCTGTTGGGCTTTGCCT...	merged_17nt_9561341_0000004 + 53	NOT
....................................................TCTGTTGGGCTTTGCCTGCG	merged_20nt_11305381_0000025 + 53	NOT
.....................................................CTGTTGGGCTTTGCCTGCG	merged_19nt_15334113_0000009 + 54	NOT
.....................................................CTGTTGGGCTTTGCC....	merged_15nt_1942487_0000001 + 54	NOT
.....................................................CTGTTGGGCTTTGCCTGC.	merged_18nt_9657713_0000010 + 54	NOT
......................................................TGTTGGGCTTTGCCT...	merged_15nt_7762158_0000001 + 55	NOT
Family_56_1
>contig653431_+_context_1_start_608_end_987_length_380nt_mergedHairpin_69_235_167nt_matureCandidates_1 map_smallRNA_57
GaCgAACGaCAUGuACUAAuauCuGGucACUGaCCUGCAGaCUUaGUUuCuAAuGAUGcACGaUGGAAGaUGACAcAACCAAGGUCgaUauGuCCGAgUGGUUAAGGaGaCaGaCUUGAAaUCuGUuGGgcUUcGCCcGcgCAGGUUCgAUCCCUGCUGUCGAcgUc
((((..(((((.(((......(((((((...))))...)))....((((((..((((.(((..((((...((((.(......))))).....)))).))))))).)))))).((.(((((.((((((((((...))))).))))))))))))..)))))))).)))) (-44.40)
...................................................................................GTCGATATGTCCGAGTGG..................................................................	merged_18nt_12909757_0062160 + 84	NOT █
...................................................................................GTCGATATGTCCGAGTGGT.................................................................	merged_19nt_17616291_0058935 + 84	NOT
...................................................................................GTCGATATGTCCGAGTG...................................................................	merged_17nt_4028888_0000027 + 84	NOT
...................................................................................GTCGATATGTCCGAGT....................................................................	merged_16nt_7886455_0000037 + 84	NOT
...................................................................................GTCGATATGTCCGAG.....................................................................	merged_15nt_11415336_0000181 + 84	NOT
....................................................................................TCGATATGTCCGAGTGGTT................................................................	merged_19nt_1266844_0000125 + 85	NOT
....................................................................................TCGATATGTCCGAGTGGT.................................................................	merged_18nt_1682605_0000049 + 85	NOT
....................................................................................TCGATATGTCCGAGTGG..................................................................	merged_17nt_8037614_0000069 + 85	NOT
.....................................................................................CGATATGTCCGAGTGG..................................................................	merged_16nt_17067206_0000018 + 86	NOT
.....................................................................................CGATATGTCCGAGTGGTT................................................................	merged_18nt_17222476_0000010 + 86	NOT
.....................................................................................CGATATGTCCGAGTGGTTA...............................................................	merged_19nt_17353596_0000050 + 86	NOT
.....................................................................................CGATATGTCCGAGTGGT.................................................................	merged_17nt_0237752_0000007 + 86	NOT
......................................................................................GATATGTCCGAGTGGT.................................................................	merged_16nt_13076038_0000047 + 87	NOT
......................................................................................GATATGTCCGAGTGG..................................................................	merged_15nt_16322501_0000056 + 87	NOT
......................................................................................GATATGTCCGAGTGGTT................................................................	merged_17nt_5374915_0000048 + 87	NOT
......................................................................................GATATGTCCGAGTGGTTA...............................................................	merged_18nt_8305129_0000040 + 87	NOT
.......................................................................................ATATGTCCGAGTGGTTA...............................................................	merged_17nt_0604059_0000004 + 88	NOT
.......................................................................................ATATGTCCGAGTGGTT................................................................	merged_16nt_3508622_0000001 + 88	NOT
.......................................................................................ATATGTCCGAGTGGT.................................................................	merged_15nt_7115642_0000002 + 88	NOT
........................................................................................TATGTCCGAGTGGTT................................................................	merged_15nt_3196336_0000002 + 89	NOT
........................................................................................TATGTCCGAGTGGTTA...............................................................	merged_16nt_11705320_0000001 + 89	NOT
.........................................................................................ATGTCCGAGTGGTTAA..............................................................	merged_16nt_13727099_0000001 + 90	NOT
.........................................................................................ATGTCCGAGTGGTTAAGG............................................................	merged_18nt_3230261_0000022 + 90	NOT
.........................................................................................ATGTCCGAGTGGTTA...............................................................	merged_15nt_5118024_0000002 + 90	NOT
.........................................................................................ATGTCCGAGTGGTTAAGGA...........................................................	merged_19nt_5474574_0000019 + 90	NOT
..........................................................................................TGTCCGAGTGGTTAAGG............................................................	merged_17nt_17819512_0000001 + 91	NOT
..........................................................................................TGTCCGAGTGGTTAAGGA...........................................................	merged_18nt_1141778_0000001 + 91	NOT
...........................................................................................GTCCGAGTGGTTAAGG............................................................	merged_16nt_14931182_0000003 + 92	NOT
...........................................................................................GTCCGAGTGGTTAAG.............................................................	merged_15nt_8649911_0000001 + 92	NOT
...........................................................................................GTCCGAGTGGTTAAGGA...........................................................	merged_17nt_9287699_0000002 + 92	NOT
............................................................................................TCCGAGTGGTTAAGG............................................................	merged_15nt_1064680_0000001 + 93	NOT
.............................................................................................CCGAGTGGTTAAGGA...........................................................	merged_15nt_7550133_0000001 + 94	NOT
......................................................................................................................AAATCTGTTGGGCTT..................................	merged_15nt_16367249_0000210 + 119	NOT
...........................................................................................................................................CGCAGGTTCGATCCCT............	merged_16nt_5657367_0000001 + 140	NOT
.............................................................................................................................................CAGGTTCGATCCCTGCTGTC......	merged_20nt_17021987_0000002 + 142	NOT
.............................................................................................................................................CAGGTTCGATCCCTGCTGTCG.....	merged_21nt_10492978_0000016 + 142	NOT
..............................................................................................................................................AGGTTCGATCCCTGCTGTCG.....	merged_20nt_12561129_0000011 + 143	NOT
..............................................................................................................................................AGGTTCGATCCCTGCTGTC......	merged_19nt_14806671_0000005 + 143	NOT
..............................................................................................................................................AGGTTCGATCCCTGCTGTCGA....	merged_21nt_10021187_0000011 + 143	NOT
...............................................................................................................................................GGTTCGATCCCTGCTGTCG.....	merged_19nt_18025090_0000036 + 144	NOT
...............................................................................................................................................GGTTCGATCCCTGCTGTCGAC...	merged_21nt_6416183_0000018 + 144	NOT
...............................................................................................................................................GGTTCGATCCCTGCTGTCGA....	merged_20nt_10471538_0000022 + 144	NOT
................................................................................................................................................GTTCGATCCCTGCTGTC......	merged_17nt_15188285_0000002 + 145	NOT
................................................................................................................................................GTTCGATCCCTGCTGT.......	merged_16nt_1457317_0000001 + 145	NOT
................................................................................................................................................GTTCGATCCCTGCTGTCGA....	merged_19nt_3082256_0000006 + 145	NOT
................................................................................................................................................GTTCGATCCCTGCTGTCGAC...	merged_20nt_6529922_0000021 + 145	NOT
................................................................................................................................................GTTCGATCCCTGCTGTCG.....	merged_18nt_12457903_0000007 + 145	NOT
.................................................................................................................................................TTCGATCCCTGCTGTCG.....	merged_17nt_16622770_0000001 + 146	NOT
.................................................................................................................................................TTCGATCCCTGCTGTCGA....	merged_18nt_17524481_0000004 + 146	NOT
.................................................................................................................................................TTCGATCCCTGCTGTCGAC...	merged_19nt_2122980_0000018 + 146	NOT
..................................................................................................................................................TCGATCCCTGCTGTCGAC...	merged_18nt_15213894_0000002 + 147	NOT
...................................................................................................................................................CGATCCCTGCTGTCGAC...	merged_17nt_11285479_0000005 + 148	NOT
...................................................................................................................................................CGATCCCTGCTGTCG.....	merged_15nt_11577247_0000001 + 148	NOT
...................................................................................................................................................CGATCCCTGCTGTCGA....	merged_16nt_12292151_0000001 + 148	NOT
....................................................................................................................................................GATCCCTGCTGTCGAC...	merged_16nt_14071518_0000012 + 149	NOT
.....................................................................................................................................................ATCCCTGCTGTCGAC...	merged_15nt_1054424_0000044 + 150	NOT
........................................................................................................................................................CCTGCTGTCGACGTC	merged_15nt_11133638_0000005 + 153	NOT
Family_144_1
>contig704027_+_context_1_start_64_end_445_length_382nt_mergedHairpin_2_234_233nt_matureCandidates_38 map_smallRNA_156
gcGGCGGcGGcGGCGcaGGUcaGGUGUCGCGGaGGUUuCCcuagacAAgcgAGGGGGgacgAAGGCCgAAgUUAAauGGGGGgAAAagUUUaGGUUUucAcUaGUUguaUaUcUGGUUAUcAAagUaUgagAAAuguaucUGGcAAGaCugUCgaUaugUCCGAGuGgUUAAGGagaCagACucGAAAucuGUUGGgCUUUgCCugCGcaGGUUcgAAuCCugcuGucgacGc
(((.(((((((.((((((((.((((.(.(((((.((((((((..........))))))))((((((((((.((............)).))).)))))))(((((........)))))..(((.....)))...(((((((.((((....))))))))))).(((((.(((.....)))..)))))...))))).).)))).))))))))(((.......)))))))))).))) (-76.50)
......................................................................................................................................................GTCGATATGTCCGAGTGG.................................................................	merged_18nt_12909757_0062160 + 151	NOT █
......................................................................................................................................................GTCGATATGTCCGAGTGGT................................................................	merged_19nt_17616291_0058935 + 151	NOT
......................................................................................................................................................GTCGATATGTCCGAGTG..................................................................	merged_17nt_4028888_0000027 + 151	NOT
......................................................................................................................................................GTCGATATGTCCGAGT...................................................................	merged_16nt_7886455_0000037 + 151	NOT
......................................................................................................................................................GTCGATATGTCCGAG....................................................................	merged_15nt_11415336_0000181 + 151	NOT
.......................................................................................................................................................TCGATATGTCCGAGTGGTT...............................................................	merged_19nt_1266844_0000125 + 152	NOT
.......................................................................................................................................................TCGATATGTCCGAGTGGT................................................................	merged_18nt_1682605_0000049 + 152	NOT
.......................................................................................................................................................TCGATATGTCCGAGTGG.................................................................	merged_17nt_8037614_0000069 + 152	NOT
........................................................................................................................................................CGATATGTCCGAGTGG.................................................................	merged_16nt_17067206_0000018 + 153	NOT
........................................................................................................................................................CGATATGTCCGAGTGGTT...............................................................	merged_18nt_17222476_0000010 + 153	NOT
........................................................................................................................................................CGATATGTCCGAGTGGTTA..............................................................	merged_19nt_17353596_0000050 + 153	NOT
........................................................................................................................................................CGATATGTCCGAGTGGT................................................................	merged_17nt_0237752_0000007 + 153	NOT
.........................................................................................................................................................GATATGTCCGAGTGGT................................................................	merged_16nt_13076038_0000047 + 154	NOT
.........................................................................................................................................................GATATGTCCGAGTGG.................................................................	merged_15nt_16322501_0000056 + 154	NOT
.........................................................................................................................................................GATATGTCCGAGTGGTT...............................................................	merged_17nt_5374915_0000048 + 154	NOT
.........................................................................................................................................................GATATGTCCGAGTGGTTA..............................................................	merged_18nt_8305129_0000040 + 154	NOT
..........................................................................................................................................................ATATGTCCGAGTGGTTA..............................................................	merged_17nt_0604059_0000004 + 155	NOT
..........................................................................................................................................................ATATGTCCGAGTGGTT...............................................................	merged_16nt_3508622_0000001 + 155	NOT
..........................................................................................................................................................ATATGTCCGAGTGGT................................................................	merged_15nt_7115642_0000002 + 155	NOT
...........................................................................................................................................................TATGTCCGAGTGGTT...............................................................	merged_15nt_3196336_0000002 + 156	NOT
...........................................................................................................................................................TATGTCCGAGTGGTTA..............................................................	merged_16nt_11705320_0000001 + 156	NOT
............................................................................................................................................................ATGTCCGAGTGGTTAA.............................................................	merged_16nt_13727099_0000001 + 157	NOT
............................................................................................................................................................ATGTCCGAGTGGTTAAGG...........................................................	merged_18nt_3230261_0000022 + 157	NOT
............................................................................................................................................................ATGTCCGAGTGGTTA..............................................................	merged_15nt_5118024_0000002 + 157	NOT
............................................................................................................................................................ATGTCCGAGTGGTTAAGGA..........................................................	merged_19nt_5474574_0000019 + 157	NOT
.............................................................................................................................................................TGTCCGAGTGGTTAAGG...........................................................	merged_17nt_17819512_0000001 + 158	NOT
.............................................................................................................................................................TGTCCGAGTGGTTAAGGA..........................................................	merged_18nt_1141778_0000001 + 158	NOT
..............................................................................................................................................................GTCCGAGTGGTTAAGG...........................................................	merged_16nt_14931182_0000003 + 159	NOT
..............................................................................................................................................................GTCCGAGTGGTTAAG............................................................	merged_15nt_8649911_0000001 + 159	NOT
..............................................................................................................................................................GTCCGAGTGGTTAAGGA..........................................................	merged_17nt_9287699_0000002 + 159	NOT
...............................................................................................................................................................TCCGAGTGGTTAAGG...........................................................	merged_15nt_1064680_0000001 + 160	NOT
................................................................................................................................................................CCGAGTGGTTAAGGA..........................................................	merged_15nt_7550133_0000001 + 161	NOT
....................................................................................................................................................................................ACTCGAAATCTGTTGGGCTTTGC..............................	merged_23nt_16058880_0000001 + 181	NOT
.....................................................................................................................................................................................CTCGAAATCTGTTGGGCTTTGCCT............................	merged_24nt_14633999_0000001 + 182	NOT
.....................................................................................................................................................................................CTCGAAATCTGTTGGGCTTT................................	merged_20nt_16464657_0000001 + 182	NOT
.....................................................................................................................................................................................CTCGAAATCTGTTGGGCTTTGCC.............................	merged_23nt_18064364_0000002 + 182	NOT
.....................................................................................................................................................................................CTCGAAATCTGTTGGGCTTTGC..............................	merged_22nt_3506643_0000001 + 182	NOT
......................................................................................................................................................................................TCGAAATCTGTTGGGCTTTGC..............................	merged_21nt_12587706_0000027 + 183	NOT
......................................................................................................................................................................................TCGAAATCTGTTGGGCTTTG...............................	merged_20nt_13396838_0000037 + 183	NOT
......................................................................................................................................................................................TCGAAATCTGTTGGGCTTTGCC.............................	merged_22nt_14254120_0000066 + 183	NOT
......................................................................................................................................................................................TCGAAATCTGTTGGGCTTTGCCTG...........................	merged_24nt_18010069_0000022 + 183	NOT
......................................................................................................................................................................................TCGAAATCTGTTGGGCTTT................................	merged_19nt_6354059_0000123 + 183	NOT
......................................................................................................................................................................................TCGAAATCTGTTGGGCTTTGCCTGC..........................	merged_25nt_10578975_0000003 + 183	NOT
......................................................................................................................................................................................TCGAAATCTGTTGGGCTTTGCCT............................	merged_23nt_12169996_0000038 + 183	NOT
.......................................................................................................................................................................................CGAAATCTGTTGGGCTTTG...............................	merged_19nt_16026371_0000042 + 184	NOT
.......................................................................................................................................................................................CGAAATCTGTTGGGCTTTGC..............................	merged_20nt_16801197_0000034 + 184	NOT
.......................................................................................................................................................................................CGAAATCTGTTGGGCTTTGCC.............................	merged_21nt_1583368_0000033 + 184	NOT
.......................................................................................................................................................................................CGAAATCTGTTGGGCTTTGCCTG...........................	merged_23nt_2997997_0000027 + 184	NOT
.......................................................................................................................................................................................CGAAATCTGTTGGGCTTTGCCT............................	merged_22nt_3201211_0000042 + 184	NOT
.......................................................................................................................................................................................CGAAATCTGTTGGGCTTT................................	merged_18nt_4438301_0000074 + 184	NOT
.......................................................................................................................................................................................CGAAATCTGTTGGGCTTTGCCTGC..........................	merged_24nt_5619111_0000003 + 184	NOT
........................................................................................................................................................................................GAAATCTGTTGGGCTTTGC..............................	merged_19nt_14769266_0000019 + 185	NOT
........................................................................................................................................................................................GAAATCTGTTGGGCTTTGCCTGC..........................	merged_23nt_15654290_0000009 + 185	NOT
........................................................................................................................................................................................GAAATCTGTTGGGCTTTGCCT............................	merged_21nt_0602937_0000037 + 185	NOT
........................................................................................................................................................................................GAAATCTGTTGGGCTTT................................	merged_17nt_1892359_0000007 + 185	NOT
........................................................................................................................................................................................GAAATCTGTTGGGCTTTGCC.............................	merged_20nt_3851792_0000030 + 185	NOT
........................................................................................................................................................................................GAAATCTGTTGGGCTTTG...............................	merged_18nt_7420900_0000022 + 185	NOT
........................................................................................................................................................................................GAAATCTGTTGGGCTTTGCCTG...........................	merged_22nt_10324584_0000056 + 185	NOT
.........................................................................................................................................................................................AAATCTGTTGGGCTTTGC..............................	merged_18nt_15318570_0000050 + 186	NOT
.........................................................................................................................................................................................AAATCTGTTGGGCTTTGCCT............................	merged_20nt_15901795_0000207 + 186	NOT
.........................................................................................................................................................................................AAATCTGTTGGGCTTTGCCTGCG.........................	merged_23nt_16197865_0000008 + 186	NOT
.........................................................................................................................................................................................AAATCTGTTGGGCTT.................................	merged_15nt_16367249_0000210 + 186	NOT
.........................................................................................................................................................................................AAATCTGTTGGGCTTTG...............................	merged_17nt_2023247_0000011 + 186	NOT
.........................................................................................................................................................................................AAATCTGTTGGGCTTTGCCTGC..........................	merged_22nt_3411387_0000104 + 186	NOT
.........................................................................................................................................................................................AAATCTGTTGGGCTTTGCC.............................	merged_19nt_3736732_0000158 + 186	NOT
.........................................................................................................................................................................................AAATCTGTTGGGCTTT................................	merged_16nt_4904260_0000020 + 186	NOT
.........................................................................................................................................................................................AAATCTGTTGGGCTTTGCCTG...........................	merged_21nt_8334773_0000713 + 186	NOT
..........................................................................................................................................................................................AATCTGTTGGGCTTTGCCTGC..........................	merged_21nt_12967460_0000048 + 187	NOT
..........................................................................................................................................................................................AATCTGTTGGGCTTTGCCTG...........................	merged_20nt_17070021_0000158 + 187	NOT
..........................................................................................................................................................................................AATCTGTTGGGCTTTGCCT............................	merged_19nt_17501036_0000156 + 187	NOT
..........................................................................................................................................................................................AATCTGTTGGGCTTTG...............................	merged_16nt_17807224_0000001 + 187	NOT
..........................................................................................................................................................................................AATCTGTTGGGCTTTGCCTGCG.........................	merged_22nt_1808606_0000019 + 187	NOT
..........................................................................................................................................................................................AATCTGTTGGGCTTT................................	merged_15nt_6358106_0000011 + 187	NOT
..........................................................................................................................................................................................AATCTGTTGGGCTTTGCC.............................	merged_18nt_8392772_0000105 + 187	NOT
..........................................................................................................................................................................................AATCTGTTGGGCTTTGC..............................	merged_17nt_9068000_0000011 + 187	NOT
...........................................................................................................................................................................................ATCTGTTGGGCTTTGCCT............................	merged_18nt_16933516_0000023 + 188	NOT
...........................................................................................................................................................................................ATCTGTTGGGCTTTGCCTGCGC........................	merged_22nt_4580245_0000028 + 188	NOT
...........................................................................................................................................................................................ATCTGTTGGGCTTTGCC.............................	merged_17nt_8506778_0000005 + 188	NOT
...........................................................................................................................................................................................ATCTGTTGGGCTTTGCCTGCG.........................	merged_21nt_9215944_0000006 + 188	NOT
...........................................................................................................................................................................................ATCTGTTGGGCTTTGCCTGC..........................	merged_20nt_11780744_0000039 + 188	NOT
...........................................................................................................................................................................................ATCTGTTGGGCTTTGCCTG...........................	merged_19nt_11914816_0000044 + 188	NOT
............................................................................................................................................................................................TCTGTTGGGCTTTGCCTGC..........................	merged_19nt_16558081_0000036 + 189	NOT
............................................................................................................................................................................................TCTGTTGGGCTTTGCCTG...........................	merged_18nt_0340242_0000020 + 189	NOT
............................................................................................................................................................................................TCTGTTGGGCTTTGCC.............................	merged_16nt_1785016_0000001 + 189	NOT
............................................................................................................................................................................................TCTGTTGGGCTTTGCCT............................	merged_17nt_9561341_0000004 + 189	NOT
............................................................................................................................................................................................TCTGTTGGGCTTTGCCTGCG.........................	merged_20nt_11305381_0000025 + 189	NOT
............................................................................................................................................................................................TCTGTTGGGCTTTGCCTGCGC........................	merged_21nt_11691428_0000021 + 189	NOT
.............................................................................................................................................................................................CTGTTGGGCTTTGCCTGCG.........................	merged_19nt_15334113_0000009 + 190	NOT
.............................................................................................................................................................................................CTGTTGGGCTTTGCCTGCGC........................	merged_20nt_0694905_0000033 + 190	NOT
.............................................................................................................................................................................................CTGTTGGGCTTTGCC.............................	merged_15nt_1942487_0000001 + 190	NOT
.............................................................................................................................................................................................CTGTTGGGCTTTGCCTGC..........................	merged_18nt_9657713_0000010 + 190	NOT
..............................................................................................................................................................................................TGTTGGGCTTTGCCTGCGC........................	merged_19nt_4143974_0000003 + 191	NOT
..............................................................................................................................................................................................TGTTGGGCTTTGCCT............................	merged_15nt_7762158_0000001 + 191	NOT
...................................................................................................................................................................................................GGCTTTGCCTGCGCAGGTTCGA................	merged_22nt_13395666_0000012 + 196	NOT
...................................................................................................................................................................................................GGCTTTGCCTGCGCAGGTTCG.................	merged_21nt_14293969_0000083 + 196	NOT
...................................................................................................................................................................................................GGCTTTGCCTGCGCAGGTT...................	merged_19nt_5855550_0000014 + 196	NOT
...................................................................................................................................................................................................GGCTTTGCCTGCGCAGGTTC..................	merged_20nt_7907968_0000030 + 196	NOT
....................................................................................................................................................................................................GCTTTGCCTGCGCAGGTTCGA................	merged_21nt_15996204_0000004 + 197	NOT
....................................................................................................................................................................................................GCTTTGCCTGCGCAGGTTC..................	merged_19nt_17096090_0000001 + 197	NOT
....................................................................................................................................................................................................GCTTTGCCTGCGCAGGTTCG.................	merged_20nt_4033576_0000007 + 197	NOT
....................................................................................................................................................................................................GCTTTGCCTGCGCAGGTT...................	merged_18nt_7178281_0000002 + 197	NOT
.....................................................................................................................................................................................................CTTTGCCTGCGCAGGTTCGAA...............	merged_21nt_0251726_0000003 + 198	NOT
.....................................................................................................................................................................................................CTTTGCCTGCGCAGGTTCGA................	merged_20nt_2324180_0000002 + 198	NOT
.....................................................................................................................................................................................................CTTTGCCTGCGCAGGTTC..................	merged_18nt_4513427_0000001 + 198	NOT
.....................................................................................................................................................................................................CTTTGCCTGCGCAGG.....................	merged_15nt_7047833_0000001 + 198	NOT
.....................................................................................................................................................................................................CTTTGCCTGCGCAGGTTCG.................	merged_19nt_10190081_0000007 + 198	NOT
......................................................................................................................................................................................................TTTGCCTGCGCAGGTTCGAA...............	merged_20nt_5270596_0000001 + 199	NOT
......................................................................................................................................................................................................TTTGCCTGCGCAGGTTCGA................	merged_19nt_8936992_0000001 + 199	NOT
.......................................................................................................................................................................................................TTGCCTGCGCAGGTTCG.................	merged_17nt_13582782_0000001 + 200	NOT
.......................................................................................................................................................................................................TTGCCTGCGCAGGTTCGAA...............	merged_19nt_17238872_0000001 + 200	NOT
.......................................................................................................................................................................................................TTGCCTGCGCAGGTT...................	merged_15nt_9833868_0000001 + 200	NOT
........................................................................................................................................................................................................TGCCTGCGCAGGTTC..................	merged_15nt_16059684_0000001 + 201	NOT
........................................................................................................................................................................................................TGCCTGCGCAGGTTCG.................	merged_16nt_16756341_0000003 + 201	NOT
........................................................................................................................................................................................................TGCCTGCGCAGGTTCGAAT..............	merged_19nt_0668913_0000001 + 201	NOT
........................................................................................................................................................................................................TGCCTGCGCAGGTTCGA................	merged_17nt_3293056_0000001 + 201	NOT
.........................................................................................................................................................................................................GCCTGCGCAGGTTCG.................	merged_15nt_11327627_0000001 + 202	NOT
..........................................................................................................................................................................................................CCTGCGCAGGTTCGA................	merged_15nt_13240273_0000001 + 203	NOT
..........................................................................................................................................................................................................CCTGCGCAGGTTCGAATCC............	merged_19nt_14566165_0000001 + 203	NOT
..........................................................................................................................................................................................................CCTGCGCAGGTTCGAATCCTGC.........	merged_22nt_15389972_0000001 + 203	NOT
..........................................................................................................................................................................................................CCTGCGCAGGTTCGAATCCT...........	merged_20nt_9108199_0000003 + 203	NOT
...........................................................................................................................................................................................................CTGCGCAGGTTCGAATCCTG..........	merged_20nt_14608944_0000004 + 204	NOT
...........................................................................................................................................................................................................CTGCGCAGGTTCGAATCCTGC.........	merged_21nt_1462092_0000001 + 204	NOT
...........................................................................................................................................................................................................CTGCGCAGGTTCGAATCCTGCTGTCGA...	merged_27nt_1800996_0000003 + 204	NOT
...........................................................................................................................................................................................................CTGCGCAGGTTCGAATCCTGCTGT......	merged_24nt_4911905_0000001 + 204	NOT
...........................................................................................................................................................................................................CTGCGCAGGTTCGAATCCTGCT........	merged_22nt_7690801_0000002 + 204	NOT
...........................................................................................................................................................................................................CTGCGCAGGTTCGAATCCT...........	merged_19nt_8550110_0000001 + 204	NOT
...........................................................................................................................................................................................................CTGCGCAGGTTCGAATCCTGCTGTCG....	merged_26nt_10263391_0000011 + 204	NOT
...........................................................................................................................................................................................................CTGCGCAGGTTCGAATCCTGCTGTC.....	merged_25nt_11423606_0000008 + 204	NOT
............................................................................................................................................................................................................TGCGCAGGTTCGAATCCTGCTGTC.....	merged_24nt_15453798_0000002 + 205	NOT
............................................................................................................................................................................................................TGCGCAGGTTCGAATCCTGCTGTCG....	merged_25nt_3109216_0000006 + 205	NOT
............................................................................................................................................................................................................TGCGCAGGTTCGAATCCT...........	merged_18nt_5981260_0000001 + 205	NOT
............................................................................................................................................................................................................TGCGCAGGTTCGAATCCTGCTGTCGA...	merged_26nt_11005533_0000007 + 205	NOT
.............................................................................................................................................................................................................GCGCAGGTTCGAATCC............	merged_16nt_15936560_0000002 + 206	NOT
.............................................................................................................................................................................................................GCGCAGGTTCGAATCCTGCTGTCG....	merged_24nt_16350075_0000002 + 206	NOT
.............................................................................................................................................................................................................GCGCAGGTTCGAATCCTGCTGTCGA...	merged_25nt_17586079_0000002 + 206	NOT
.............................................................................................................................................................................................................GCGCAGGTTCGAATCCTGC.........	merged_19nt_1161573_0000009 + 206	NOT
.............................................................................................................................................................................................................GCGCAGGTTCGAATCCT...........	merged_17nt_10254894_0000002 + 206	NOT
.............................................................................................................................................................................................................GCGCAGGTTCGAATCCTG..........	merged_18nt_11882562_0000001 + 206	NOT
..............................................................................................................................................................................................................CGCAGGTTCGAATCCTGCTGTCG....	merged_23nt_16034510_0000007 + 207	NOT
..............................................................................................................................................................................................................CGCAGGTTCGAATCCTGCTGTCGA...	merged_24nt_2217294_0000004 + 207	NOT
................................................................................................................................................................................................................CAGGTTCGAATCCTGCTGTCGA...	merged_22nt_0699586_0000005 + 209	NOT
................................................................................................................................................................................................................CAGGTTCGAATCCTGCTGTCG....	merged_21nt_4824504_0000004 + 209	NOT
................................................................................................................................................................................................................CAGGTTCGAATCCTGCTGTC.....	merged_20nt_7883125_0000001 + 209	NOT
.................................................................................................................................................................................................................AGGTTCGAATCCTGCTGTCG....	merged_20nt_13680149_0000009 + 210	NOT
.................................................................................................................................................................................................................AGGTTCGAATCCTGCTGTCGA...	merged_21nt_2166358_0000009 + 210	NOT
..................................................................................................................................................................................................................GGTTCGAATCCTGCTGTCGA...	merged_20nt_17254394_0000009 + 211	NOT
..................................................................................................................................................................................................................GGTTCGAATCCTGCTGTCG....	merged_19nt_5026153_0000007 + 211	NOT
...................................................................................................................................................................................................................GTTCGAATCCTGCTGTCG....	merged_18nt_13491347_0000003 + 212	NOT
...................................................................................................................................................................................................................GTTCGAATCCTGCTGTCGA...	merged_19nt_16586635_0000011 + 212	NOT
...................................................................................................................................................................................................................GTTCGAATCCTGCTGT......	merged_16nt_1459804_0000001 + 212	NOT
....................................................................................................................................................................................................................TTCGAATCCTGCTGTCGA...	merged_18nt_6336799_0000002 + 213	NOT
......................................................................................................................................................................................................................CGAATCCTGCTGTCG....	merged_15nt_12982258_0000001 + 215	NOT
........................................................................................................................................................................................................................AATCCTGCTGTCGACG.	merged_16nt_7471102_0000057 + 217	NOT
.........................................................................................................................................................................................................................ATCCTGCTGTCGACGC	merged_16nt_13119651_0000150 + 218	NOT
.........................................................................................................................................................................................................................ATCCTGCTGTCGACG.	merged_15nt_14415336_0000139 + 218	NOT
..........................................................................................................................................................................................................................TCCTGCTGTCGACGC	merged_15nt_12201059_0000090 + 219	NOT
Family_302_1
>contig364295_+_context_1_start_1291_end_1563_length_273nt_mergedHairpin_44_176_133nt_matureCandidates_11 map_smallRNA_33
uCuCUUuCCCcuCCGACUCGGCCUUAAGgCCcaUUuGGCGCUUGGCCGGCCcAgaGAuGUAUUAUGuCAAACAUUGUUuAGCuCAUCAGuGCGCUUAuAAaCaGAUUAGUCGAUAUGUCCGAGUGGUUAAGGa
..((((..(((((.((((((((.....((((.....(((.....)))))))..((.(((...))).)).....(((((((((.((....)).)))...))))))....)))))...))).))).))..)))). (-32.40)
...........................................................................................................AGTCGATATGTCCGAGTGGT......	merged_20nt_14894674_0000001 + 108	NOT
............................................................................................................GTCGATATGTCCGAGTGG.......	merged_18nt_12909757_0062160 + 109	NOT
............................................................................................................GTCGATATGTCCGAGTGGT......	merged_19nt_17616291_0058935 + 109	NOT █
............................................................................................................GTCGATATGTCCGAGTG........	merged_17nt_4028888_0000027 + 109	NOT
............................................................................................................GTCGATATGTCCGAGT.........	merged_16nt_7886455_0000037 + 109	NOT
............................................................................................................GTCGATATGTCCGAG..........	merged_15nt_11415336_0000181 + 109	NOT
.............................................................................................................TCGATATGTCCGAGTGGTT.....	merged_19nt_1266844_0000125 + 110	NOT
.............................................................................................................TCGATATGTCCGAGTGGT......	merged_18nt_1682605_0000049 + 110	NOT
.............................................................................................................TCGATATGTCCGAGTGG.......	merged_17nt_8037614_0000069 + 110	NOT
..............................................................................................................CGATATGTCCGAGTGG.......	merged_16nt_17067206_0000018 + 111	NOT
..............................................................................................................CGATATGTCCGAGTGGTT.....	merged_18nt_17222476_0000010 + 111	NOT
..............................................................................................................CGATATGTCCGAGTGGTTA....	merged_19nt_17353596_0000050 + 111	NOT
..............................................................................................................CGATATGTCCGAGTGGT......	merged_17nt_0237752_0000007 + 111	NOT
...............................................................................................................GATATGTCCGAGTGGT......	merged_16nt_13076038_0000047 + 112	NOT
...............................................................................................................GATATGTCCGAGTGG.......	merged_15nt_16322501_0000056 + 112	NOT
...............................................................................................................GATATGTCCGAGTGGTT.....	merged_17nt_5374915_0000048 + 112	NOT
...............................................................................................................GATATGTCCGAGTGGTTA....	merged_18nt_8305129_0000040 + 112	NOT
................................................................................................................ATATGTCCGAGTGGTTA....	merged_17nt_0604059_0000004 + 113	NOT
................................................................................................................ATATGTCCGAGTGGTT.....	merged_16nt_3508622_0000001 + 113	NOT
................................................................................................................ATATGTCCGAGTGGT......	merged_15nt_7115642_0000002 + 113	NOT
.................................................................................................................TATGTCCGAGTGGTT.....	merged_15nt_3196336_0000002 + 114	NOT
.................................................................................................................TATGTCCGAGTGGTTA....	merged_16nt_11705320_0000001 + 114	NOT
..................................................................................................................ATGTCCGAGTGGTTAA...	merged_16nt_13727099_0000001 + 115	NOT
..................................................................................................................ATGTCCGAGTGGTTAAGG.	merged_18nt_3230261_0000022 + 115	NOT
..................................................................................................................ATGTCCGAGTGGTTA....	merged_15nt_5118024_0000002 + 115	NOT
..................................................................................................................ATGTCCGAGTGGTTAAGGA	merged_19nt_5474574_0000019 + 115	NOT
...................................................................................................................TGTCCGAGTGGTTAAGG.	merged_17nt_17819512_0000001 + 116	NOT
...................................................................................................................TGTCCGAGTGGTTAAGGA	merged_18nt_1141778_0000001 + 116	NOT
....................................................................................................................GTCCGAGTGGTTAAGG.	merged_16nt_14931182_0000003 + 117	NOT
....................................................................................................................GTCCGAGTGGTTAAG..	merged_15nt_8649911_0000001 + 117	NOT
....................................................................................................................GTCCGAGTGGTTAAGGA	merged_17nt_9287699_0000002 + 117	NOT
.....................................................................................................................TCCGAGTGGTTAAGG.	merged_15nt_1064680_0000001 + 118	NOT
......................................................................................................................CCGAGTGGTTAAGGA	merged_15nt_7550133_0000001 + 119	NOT
Family_395_1
>contig654752_+_context_1_start_836_end_1200_length_365nt_mergedHairpin_69_170_102nt_matureCandidates_13 map_smallRNA_13
UGGAUUUGGGCAUACuGGUUuCuGCCCAGUgUGGaUGuAAGucaUGuAAUAAauAAAaCUAGUUuCCAAAaUaGGCAuCAAAaguCgAUAugUCCGAgUGGU
...(((((((((((.((((((.((((.....((((....(((..(((.....)))..)))....)))).....))))...))).))).)))))))))))... (-23.80)
..................................................................................AGTCGATATGTCCGAGTGGT	merged_20nt_14894674_0000001 + 83	NOT
...................................................................................GTCGATATGTCCGAGTGG.	merged_18nt_12909757_0062160 + 84	NOT █
...................................................................................GTCGATATGTCCGAGTGGT	merged_19nt_17616291_0058935 + 84	NOT
...................................................................................GTCGATATGTCCGAGTG..	merged_17nt_4028888_0000027 + 84	NOT
...................................................................................GTCGATATGTCCGAGT...	merged_16nt_7886455_0000037 + 84	NOT
...................................................................................GTCGATATGTCCGAG....	merged_15nt_11415336_0000181 + 84	NOT
....................................................................................TCGATATGTCCGAGTGGT	merged_18nt_1682605_0000049 + 85	NOT
....................................................................................TCGATATGTCCGAGTGG.	merged_17nt_8037614_0000069 + 85	NOT
.....................................................................................CGATATGTCCGAGTGG.	merged_16nt_17067206_0000018 + 86	NOT
.....................................................................................CGATATGTCCGAGTGGT	merged_17nt_0237752_0000007 + 86	NOT
......................................................................................GATATGTCCGAGTGGT	merged_16nt_13076038_0000047 + 87	NOT
......................................................................................GATATGTCCGAGTGG.	merged_15nt_16322501_0000056 + 87	NOT
.......................................................................................ATATGTCCGAGTGGT	merged_15nt_7115642_0000002 + 88	NOT


6
Family_81_1
>contig992210_-_context_1_start_603_end_333_length_271nt_mergedHairpin_133_206_74nt_matureCandidates_17 map_smallRNA_17
AAGAUCAGAUGGCCGAGUUGGCUAAGGCCCAGAUUAAGGCUCUGGUCCAAGGUGGGUUCAAUCCAUCUGGUCAA
..((((((((((..(((((.(((..((.(((((.......))))).))..))).)))))...)))))))))).. (-29.80)
AAGATCAGATGGCCGAG.........................................................	merged_17nt_13100029_0000002 + 1	NOT
.AGATCAGATGGCCGAGTTGG.....................................................	merged_20nt_14092956_0000006 + 2	NOT
.AGATCAGATGGCCGAGTTG......................................................	merged_19nt_11305067_0000001 + 2	NOT
..GATCAGATGGCCGAGTTGG.....................................................	merged_19nt_13386994_0061196 + 3	NOT █
..GATCAGATGGCCGAG.........................................................	merged_15nt_16229421_0002462 + 3	NOT
..GATCAGATGGCCGAGTT.......................................................	merged_17nt_3050407_0000031 + 3	NOT
..GATCAGATGGCCGAGTTG......................................................	merged_18nt_5583220_0007853 + 3	NOT
..GATCAGATGGCCGAGTTGGC....................................................	merged_20nt_7399912_0000008 + 3	NOT
..GATCAGATGGCCGAGT........................................................	merged_16nt_8706959_0000209 + 3	NOT
...ATCAGATGGCCGAGTTG......................................................	merged_17nt_12731175_0000013 + 4	NOT
...ATCAGATGGCCGAGT........................................................	merged_15nt_5414605_0000002 + 4	NOT
...ATCAGATGGCCGAGTTGGC....................................................	merged_19nt_10576989_0000001 + 4	NOT
...ATCAGATGGCCGAGTTGG.....................................................	merged_18nt_12337552_0000790 + 4	NOT
....TCAGATGGCCGAGTTGG.....................................................	merged_17nt_9622927_0000085 + 5	NOT
.....CAGATGGCCGAGTTGG.....................................................	merged_16nt_15150642_0000019 + 6	NOT
.....CAGATGGCCGAGTTG......................................................	merged_15nt_15949828_0000006 + 6	NOT
......AGATGGCCGAGTTGG.....................................................	merged_15nt_8541815_0000144 + 7	NOT
Family_81_2
>contig1243726_+_context_1_start_304_end_623_length_320nt_mergedHairpin_152_215_64nt_matureCandidates_15 map_smallRNA_18
GAucaGauGGCCgAGUUGGuCUAAGGCgCCAgAUUAAGGcUcuGgUCCgAAaGGgCguGugUUc
((.((.(((.((...((((.(((.((.(((.......)))))))).))))..)).))).)).)) (-20.60)
GATCAGATGGCCGAGTTGG.............................................	merged_19nt_13386994_0061196 + 1	NOT █
GATCAGATGGCCGAG.................................................	merged_15nt_16229421_0002462 + 1	NOT
GATCAGATGGCCGAGTT...............................................	merged_17nt_3050407_0000031 + 1	NOT
GATCAGATGGCCGAGTTG..............................................	merged_18nt_5583220_0007853 + 1	NOT
GATCAGATGGCCGAGT................................................	merged_16nt_8706959_0000209 + 1	NOT
.ATCAGATGGCCGAGTTG..............................................	merged_17nt_12731175_0000013 + 2	NOT
.ATCAGATGGCCGAGT................................................	merged_15nt_5414605_0000002 + 2	NOT
.ATCAGATGGCCGAGTTGG.............................................	merged_18nt_12337552_0000790 + 2	NOT
..TCAGATGGCCGAGTTGG.............................................	merged_17nt_9622927_0000085 + 3	NOT
...CAGATGGCCGAGTTGGTC...........................................	merged_18nt_14349578_0000002 + 4	NOT
...CAGATGGCCGAGTTGG.............................................	merged_16nt_15150642_0000019 + 4	NOT
...CAGATGGCCGAGTTGGT............................................	merged_17nt_15474773_0000002 + 4	NOT
...CAGATGGCCGAGTTG..............................................	merged_15nt_15949828_0000006 + 4	NOT
....AGATGGCCGAGTTGGT............................................	merged_16nt_16931376_0000004 + 5	NOT
....AGATGGCCGAGTTGGTC...........................................	merged_17nt_5152457_0000001 + 5	NOT
....AGATGGCCGAGTTGG.............................................	merged_15nt_8541815_0000144 + 5	NOT
......ATGGCCGAGTTGGTCTAAG.......................................	merged_19nt_15675199_0000001 + 7	NOT
.......TGGCCGAGTTGGTCTAAGG......................................	merged_19nt_1211398_0000001 + 8	NOT


7/tae-N11a,b,c
Family_188_1
>contig120385_+_context_1_start_1102_end_1434_length_333nt_mergedHairpin_3_182_180nt_matureCandidates_21 map_smallRNA_96
AGGgCaGGAUUUucUUCCuGGgaCgUAAAUAAGGUGGUGUgCGacuGUAUGCAugUCUUuGCUGGgUUACCAGAGGUUAuGUGGCGCAGGaUUGCaGCAAUGGCacAAACAAaUCAgAgUGGCGCAGCGGAAgcGUGGUGGGCCCAUAACCcaCAGGUCCcaGGAUcGAAaCCuGGCUCu
.((.((((.((((..(((((((((.(.......(((((((((.(.(((.((((.((((((((((.((.(((...))).)).))))).)))))))))))).).))))).............(((.((.((......)).)).)))......))))).)))))))))..)))))))).)).. (-68.70)
................................................................................................................ATCAGAGTGGCGCAGCGGAA................................................	merged_20nt_15869512_0002606 + 113	NOT
................................................................................................................ATCAGAGTGGCGCAGCG...................................................	merged_17nt_1102840_0000073 + 113	NOT
................................................................................................................ATCAGAGTGGCGCAGC....................................................	merged_16nt_2580351_0000022 + 113	NOT
................................................................................................................ATCAGAGTGGCGCAGCGGAAG...............................................	merged_21nt_5516342_0000245 + 113	NOT
................................................................................................................ATCAGAGTGGCGCAGCGGA.................................................	merged_19nt_7453562_0036717 + 113	NOT █
................................................................................................................ATCAGAGTGGCGCAG.....................................................	merged_15nt_7837194_0000020 + 113	NOT
................................................................................................................ATCAGAGTGGCGCAGCGGAAGC..............................................	merged_22nt_8229735_0001101 + 113	NOT
................................................................................................................ATCAGAGTGGCGCAGCGG..................................................	merged_18nt_10478299_0010251 + 113	NOT
.................................................................................................................TCAGAGTGGCGCAGCGGAA................................................	merged_19nt_3533240_0000063 + 114	NOT
.................................................................................................................TCAGAGTGGCGCAGCGGAAGC..............................................	merged_21nt_5480699_0000049 + 114	NOT
.................................................................................................................TCAGAGTGGCGCAGCGGAAGCG.............................................	merged_22nt_6719409_0000016 + 114	NOT
.................................................................................................................TCAGAGTGGCGCAGCGGAAG...............................................	merged_20nt_6954375_0000034 + 114	NOT
.................................................................................................................TCAGAGTGGCGCAGCGG..................................................	merged_17nt_8326728_0000065 + 114	NOT
.................................................................................................................TCAGAGTGGCGCAGCGGA.................................................	merged_18nt_8464463_0000096 + 114	NOT
..................................................................................................................CAGAGTGGCGCAGCGGAAGC..............................................	merged_20nt_16523667_0000138 + 115	NOT
..................................................................................................................CAGAGTGGCGCAGCGGA.................................................	merged_17nt_16610575_0000027 + 115	NOT
..................................................................................................................CAGAGTGGCGCAGCGGAA................................................	merged_18nt_4216285_0000029 + 115	NOT
..................................................................................................................CAGAGTGGCGCAGCGGAAG...............................................	merged_19nt_8942805_0000124 + 115	NOT
..................................................................................................................CAGAGTGGCGCAGCGGAAGCG.............................................	merged_21nt_10195948_0000057 + 115	NOT
..................................................................................................................CAGAGTGGCGCAGCGG..................................................	merged_16nt_12284185_0000042 + 115	NOT
...................................................................................................................AGAGTGGCGCAGCGGA.................................................	merged_16nt_13099328_0000037 + 116	NOT
...................................................................................................................AGAGTGGCGCAGCGG..................................................	merged_15nt_15066118_0000021 + 116	NOT
...................................................................................................................AGAGTGGCGCAGCGGAAGCGT............................................	merged_21nt_15311844_0000001 + 116	NOT
...................................................................................................................AGAGTGGCGCAGCGGAAGC..............................................	merged_19nt_17153214_0000112 + 116	NOT
...................................................................................................................AGAGTGGCGCAGCGGAA................................................	merged_17nt_4201428_0000011 + 116	NOT
...................................................................................................................AGAGTGGCGCAGCGGAAG...............................................	merged_18nt_5950835_0000072 + 116	NOT
...................................................................................................................AGAGTGGCGCAGCGGAAGCG.............................................	merged_20nt_8235923_0000046 + 116	NOT
....................................................................................................................GAGTGGCGCAGCGGAAGCGT............................................	merged_20nt_12583635_0000001 + 117	NOT
....................................................................................................................GAGTGGCGCAGCGGA.................................................	merged_15nt_16619348_0000002 + 117	NOT
....................................................................................................................GAGTGGCGCAGCGGAAGC..............................................	merged_18nt_2030961_0000010 + 117	NOT
....................................................................................................................GAGTGGCGCAGCGGAAGCG.............................................	merged_19nt_4309898_0000003 + 117	NOT
....................................................................................................................GAGTGGCGCAGCGGAAGCGTG...........................................	merged_21nt_5179712_0000001 + 117	NOT
.....................................................................................................................AGTGGCGCAGCGGAAGCGTG...........................................	merged_20nt_2714739_0000001 + 118	NOT
.....................................................................................................................AGTGGCGCAGCGGAA................................................	merged_15nt_4373695_0000001 + 118	NOT
.........................................................................................................................GCGCAGCGGAAGCGTG...........................................	merged_16nt_3396549_0000001 + 122	NOT
..........................................................................................................................CGCAGCGGAAGCGTGGTGG.......................................	merged_19nt_13374517_0000210 + 123	NOT
..........................................................................................................................CGCAGCGGAAGCGTGG..........................................	merged_16nt_4069423_0000007 + 123	NOT
..........................................................................................................................CGCAGCGGAAGCGTGGTGGG......................................	merged_20nt_6174899_0000312 + 123	NOT
..........................................................................................................................CGCAGCGGAAGCGTGGT.........................................	merged_17nt_11788092_0000002 + 123	NOT
..........................................................................................................................CGCAGCGGAAGCGTGGTG........................................	merged_18nt_12276105_0000003 + 123	NOT
...........................................................................................................................GCAGCGGAAGCGTGGTGG.......................................	merged_18nt_13317772_0000393 + 124	NOT
...........................................................................................................................GCAGCGGAAGCGTGG..........................................	merged_15nt_16700435_0000001 + 124	NOT
...........................................................................................................................GCAGCGGAAGCGTGGTGGG......................................	merged_19nt_4867911_0000551 + 124	NOT
...........................................................................................................................GCAGCGGAAGCGTGGT.........................................	merged_16nt_5420093_0000003 + 124	NOT
...........................................................................................................................GCAGCGGAAGCGTGGTGGGC.....................................	merged_20nt_11733267_0000258 + 124	NOT
...........................................................................................................................GCAGCGGAAGCGTGGTG........................................	merged_17nt_11780446_0000002 + 124	NOT
............................................................................................................................CAGCGGAAGCGTGGTGGGC.....................................	merged_19nt_13577982_0000273 + 125	NOT
............................................................................................................................CAGCGGAAGCGTGGTGG.......................................	merged_17nt_14793254_0000009 + 125	NOT
............................................................................................................................CAGCGGAAGCGTGGTGGGCC....................................	merged_20nt_16959345_0000345 + 125	NOT
............................................................................................................................CAGCGGAAGCGTGGTGGG......................................	merged_18nt_18019602_0000095 + 125	NOT
............................................................................................................................CAGCGGAAGCGTGGTG........................................	merged_16nt_1160778_0000002 + 125	NOT
.............................................................................................................................AGCGGAAGCGTGGTGG.......................................	merged_16nt_16510713_0000018 + 126	NOT
.............................................................................................................................AGCGGAAGCGTGGTGGGC.....................................	merged_18nt_2197706_0000344 + 126	NOT
.............................................................................................................................AGCGGAAGCGTGGTG........................................	merged_15nt_3098201_0000004 + 126	NOT
.............................................................................................................................AGCGGAAGCGTGGTGGGCC....................................	merged_19nt_6873702_0000619 + 126	NOT
.............................................................................................................................AGCGGAAGCGTGGTGGG......................................	merged_17nt_10654255_0000111 + 126	NOT
.............................................................................................................................AGCGGAAGCGTGGTGGGCCC...................................	merged_20nt_11045882_0001168 + 126	NOT
..............................................................................................................................GCGGAAGCGTGGTGG.......................................	merged_15nt_15583934_0000010 + 127	NOT
..............................................................................................................................GCGGAAGCGTGGTGGGC.....................................	merged_17nt_2695307_0000007 + 127	NOT
..............................................................................................................................GCGGAAGCGTGGTGGGCC....................................	merged_18nt_4278052_0000009 + 127	NOT
..............................................................................................................................GCGGAAGCGTGGTGGG......................................	merged_16nt_7620956_0000014 + 127	NOT
..............................................................................................................................GCGGAAGCGTGGTGGGCCC...................................	merged_19nt_10866010_0000103 + 127	NOT
...............................................................................................................................CGGAAGCGTGGTGGGCCC...................................	merged_18nt_13317126_0000095 + 128	NOT
...............................................................................................................................CGGAAGCGTGGTGGG......................................	merged_15nt_14116469_0000038 + 128	NOT
...............................................................................................................................CGGAAGCGTGGTGGGCC....................................	merged_17nt_2535895_0000007 + 128	NOT
...............................................................................................................................CGGAAGCGTGGTGGGC.....................................	merged_16nt_10354796_0000013 + 128	NOT
................................................................................................................................GGAAGCGTGGTGGGCC....................................	merged_16nt_7476240_0000013 + 129	NOT
................................................................................................................................GGAAGCGTGGTGGGC.....................................	merged_15nt_8873059_0000022 + 129	NOT
.................................................................................................................................GAAGCGTGGTGGGCCCAT.................................	merged_18nt_15914353_0000001 + 130	NOT
.................................................................................................................................GAAGCGTGGTGGGCCC...................................	merged_16nt_1346515_0000001 + 130	NOT
.................................................................................................................................GAAGCGTGGTGGGCCCA..................................	merged_17nt_5723183_0000003 + 130	NOT
..................................................................................................................................AAGCGTGGTGGGCCCA..................................	merged_16nt_12620079_0000001 + 131	NOT
..................................................................................................................................AAGCGTGGTGGGCCC...................................	merged_15nt_14431811_0000001 + 131	NOT
...................................................................................................................................AGCGTGGTGGGCCCA..................................	merged_15nt_13082271_0000004 + 132	NOT
...................................................................................................................................AGCGTGGTGGGCCCAT.................................	merged_16nt_4828860_0000001 + 132	NOT
..........................................................................................................................................................AGGTCCCAGGATCGAAACCTGGCT..	merged_24nt_18106979_0000003 + 155	NOT
..........................................................................................................................................................AGGTCCCAGGATCGAAACC.......	merged_19nt_6941393_0000027 + 155	NOT
..........................................................................................................................................................AGGTCCCAGGATCGAAACCT......	merged_20nt_7014274_0000010 + 155	NOT
..........................................................................................................................................................AGGTCCCAGGATCGAAAC........	merged_18nt_9501810_0000010 + 155	NOT
..........................................................................................................................................................AGGTCCCAGGATCGAAACCTGGC...	merged_23nt_11048324_0000001 + 155	NOT
...........................................................................................................................................................GGTCCCAGGATCGAAAC........	merged_17nt_14972310_0000001 + 156	NOT
...........................................................................................................................................................GGTCCCAGGATCGAAACC.......	merged_18nt_0036008_0000003 + 156	NOT
...........................................................................................................................................................GGTCCCAGGATCGAAACCT......	merged_19nt_6781164_0000004 + 156	NOT
............................................................................................................................................................GTCCCAGGATCGAAACCT......	merged_18nt_7686955_0000001 + 157	NOT
.............................................................................................................................................................TCCCAGGATCGAAACCT......	merged_17nt_17580526_0000002 + 158	NOT
.............................................................................................................................................................TCCCAGGATCGAAACCTGGCT..	merged_21nt_17896773_0000005 + 158	NOT
.............................................................................................................................................................TCCCAGGATCGAAACC.......	merged_16nt_0998059_0000002 + 158	NOT
.............................................................................................................................................................TCCCAGGATCGAAACCTGGCTC.	merged_22nt_2202643_0000001 + 158	NOT
.............................................................................................................................................................TCCCAGGATCGAAACCTGGCTCT	merged_23nt_3752230_0000009 + 158	NOT
..............................................................................................................................................................CCCAGGATCGAAACC.......	merged_15nt_12130427_0000001 + 159	NOT
................................................................................................................................................................CAGGATCGAAACCTGGCTCT	merged_20nt_4235675_0000002 + 161	NOT
.................................................................................................................................................................AGGATCGAAACCTGGCTCT	merged_19nt_15522055_0000011 + 162	NOT
.................................................................................................................................................................AGGATCGAAACCTGGCT..	merged_17nt_15841234_0000004 + 162	NOT
.................................................................................................................................................................AGGATCGAAACCTGGCTC.	merged_18nt_4152469_0000013 + 162	NOT
..................................................................................................................................................................GGATCGAAACCTGGCTCT	merged_18nt_7481527_0000002 + 163	NOT
...................................................................................................................................................................GATCGAAACCTGGCTCT	merged_17nt_11045855_0000001 + 164	NOT
Family_231_1
>contig1777412_+_context_1_start_164_end_496_length_333nt_mergedHairpin_20_182_163nt_matureCandidates_23 map_smallRNA_96
ACuGUCaGGaUUUUcUUCCuGGGgcGUCAAUACaugUUUUUGCCGUUGGCCGUcAGaCGUUAAgUAGGACaGGAUUGCUUCAACaGCACAGaCAAaUCAGAgUGGCgCagCGGAAGCgUGGUGGgCCCAUAACCCACAGGUCCCAGGaUCGAAaCCuGGCUcu
...((((((.((((..(((((((((.(.....(((((((...((((((((((((..((.....))..))).....((((.....))))...............))).)))))))))))))(((((.......)))))).)))))))))..))))))))))... (-59.80)
...............................................................................................ATCAGAGTGGCGCAGCGGAA................................................	merged_20nt_15869512_0002606 + 96	NOT
...............................................................................................ATCAGAGTGGCGCAGCG...................................................	merged_17nt_1102840_0000073 + 96	NOT
...............................................................................................ATCAGAGTGGCGCAGC....................................................	merged_16nt_2580351_0000022 + 96	NOT
...............................................................................................ATCAGAGTGGCGCAGCGGAAG...............................................	merged_21nt_5516342_0000245 + 96	NOT
...............................................................................................ATCAGAGTGGCGCAGCGGA.................................................	merged_19nt_7453562_0036717 + 96	NOT █
...............................................................................................ATCAGAGTGGCGCAG.....................................................	merged_15nt_7837194_0000020 + 96	NOT
...............................................................................................ATCAGAGTGGCGCAGCGGAAGC..............................................	merged_22nt_8229735_0001101 + 96	NOT
...............................................................................................ATCAGAGTGGCGCAGCGG..................................................	merged_18nt_10478299_0010251 + 96	NOT
................................................................................................TCAGAGTGGCGCAGCGGAA................................................	merged_19nt_3533240_0000063 + 97	NOT
................................................................................................TCAGAGTGGCGCAGCGGAAGC..............................................	merged_21nt_5480699_0000049 + 97	NOT
................................................................................................TCAGAGTGGCGCAGCGGAAGCG.............................................	merged_22nt_6719409_0000016 + 97	NOT
................................................................................................TCAGAGTGGCGCAGCGGAAG...............................................	merged_20nt_6954375_0000034 + 97	NOT
................................................................................................TCAGAGTGGCGCAGCGG..................................................	merged_17nt_8326728_0000065 + 97	NOT
................................................................................................TCAGAGTGGCGCAGCGGA.................................................	merged_18nt_8464463_0000096 + 97	NOT
.................................................................................................CAGAGTGGCGCAGCGGAAGC..............................................	merged_20nt_16523667_0000138 + 98	NOT
.................................................................................................CAGAGTGGCGCAGCGGA.................................................	merged_17nt_16610575_0000027 + 98	NOT
.................................................................................................CAGAGTGGCGCAGCGGAA................................................	merged_18nt_4216285_0000029 + 98	NOT
.................................................................................................CAGAGTGGCGCAGCGGAAG...............................................	merged_19nt_8942805_0000124 + 98	NOT
.................................................................................................CAGAGTGGCGCAGCGGAAGCG.............................................	merged_21nt_10195948_0000057 + 98	NOT
.................................................................................................CAGAGTGGCGCAGCGG..................................................	merged_16nt_12284185_0000042 + 98	NOT
..................................................................................................AGAGTGGCGCAGCGGA.................................................	merged_16nt_13099328_0000037 + 99	NOT
..................................................................................................AGAGTGGCGCAGCGG..................................................	merged_15nt_15066118_0000021 + 99	NOT
..................................................................................................AGAGTGGCGCAGCGGAAGCGT............................................	merged_21nt_15311844_0000001 + 99	NOT
..................................................................................................AGAGTGGCGCAGCGGAAGC..............................................	merged_19nt_17153214_0000112 + 99	NOT
..................................................................................................AGAGTGGCGCAGCGGAA................................................	merged_17nt_4201428_0000011 + 99	NOT
..................................................................................................AGAGTGGCGCAGCGGAAG...............................................	merged_18nt_5950835_0000072 + 99	NOT
..................................................................................................AGAGTGGCGCAGCGGAAGCG.............................................	merged_20nt_8235923_0000046 + 99	NOT
...................................................................................................GAGTGGCGCAGCGGAAGCGT............................................	merged_20nt_12583635_0000001 + 100	NOT
...................................................................................................GAGTGGCGCAGCGGA.................................................	merged_15nt_16619348_0000002 + 100	NOT
...................................................................................................GAGTGGCGCAGCGGAAGC..............................................	merged_18nt_2030961_0000010 + 100	NOT
...................................................................................................GAGTGGCGCAGCGGAAGCG.............................................	merged_19nt_4309898_0000003 + 100	NOT
...................................................................................................GAGTGGCGCAGCGGAAGCGTG...........................................	merged_21nt_5179712_0000001 + 100	NOT
....................................................................................................AGTGGCGCAGCGGAAGCGTG...........................................	merged_20nt_2714739_0000001 + 101	NOT
....................................................................................................AGTGGCGCAGCGGAA................................................	merged_15nt_4373695_0000001 + 101	NOT
........................................................................................................GCGCAGCGGAAGCGTG...........................................	merged_16nt_3396549_0000001 + 105	NOT
.........................................................................................................CGCAGCGGAAGCGTGGTGG.......................................	merged_19nt_13374517_0000210 + 106	NOT
.........................................................................................................CGCAGCGGAAGCGTGG..........................................	merged_16nt_4069423_0000007 + 106	NOT
.........................................................................................................CGCAGCGGAAGCGTGGTGGG......................................	merged_20nt_6174899_0000312 + 106	NOT
.........................................................................................................CGCAGCGGAAGCGTGGT.........................................	merged_17nt_11788092_0000002 + 106	NOT
.........................................................................................................CGCAGCGGAAGCGTGGTG........................................	merged_18nt_12276105_0000003 + 106	NOT
..........................................................................................................GCAGCGGAAGCGTGGTGG.......................................	merged_18nt_13317772_0000393 + 107	NOT
..........................................................................................................GCAGCGGAAGCGTGG..........................................	merged_15nt_16700435_0000001 + 107	NOT
..........................................................................................................GCAGCGGAAGCGTGGTGGG......................................	merged_19nt_4867911_0000551 + 107	NOT
..........................................................................................................GCAGCGGAAGCGTGGT.........................................	merged_16nt_5420093_0000003 + 107	NOT
..........................................................................................................GCAGCGGAAGCGTGGTGGGC.....................................	merged_20nt_11733267_0000258 + 107	NOT
..........................................................................................................GCAGCGGAAGCGTGGTG........................................	merged_17nt_11780446_0000002 + 107	NOT
...........................................................................................................CAGCGGAAGCGTGGTGGGC.....................................	merged_19nt_13577982_0000273 + 108	NOT
...........................................................................................................CAGCGGAAGCGTGGTGG.......................................	merged_17nt_14793254_0000009 + 108	NOT
...........................................................................................................CAGCGGAAGCGTGGTGGGCC....................................	merged_20nt_16959345_0000345 + 108	NOT
...........................................................................................................CAGCGGAAGCGTGGTGGG......................................	merged_18nt_18019602_0000095 + 108	NOT
...........................................................................................................CAGCGGAAGCGTGGTG........................................	merged_16nt_1160778_0000002 + 108	NOT
............................................................................................................AGCGGAAGCGTGGTGG.......................................	merged_16nt_16510713_0000018 + 109	NOT
............................................................................................................AGCGGAAGCGTGGTGGGC.....................................	merged_18nt_2197706_0000344 + 109	NOT
............................................................................................................AGCGGAAGCGTGGTG........................................	merged_15nt_3098201_0000004 + 109	NOT
............................................................................................................AGCGGAAGCGTGGTGGGCC....................................	merged_19nt_6873702_0000619 + 109	NOT
............................................................................................................AGCGGAAGCGTGGTGGG......................................	merged_17nt_10654255_0000111 + 109	NOT
............................................................................................................AGCGGAAGCGTGGTGGGCCC...................................	merged_20nt_11045882_0001168 + 109	NOT
.............................................................................................................GCGGAAGCGTGGTGG.......................................	merged_15nt_15583934_0000010 + 110	NOT
.............................................................................................................GCGGAAGCGTGGTGGGC.....................................	merged_17nt_2695307_0000007 + 110	NOT
.............................................................................................................GCGGAAGCGTGGTGGGCC....................................	merged_18nt_4278052_0000009 + 110	NOT
.............................................................................................................GCGGAAGCGTGGTGGG......................................	merged_16nt_7620956_0000014 + 110	NOT
.............................................................................................................GCGGAAGCGTGGTGGGCCC...................................	merged_19nt_10866010_0000103 + 110	NOT
..............................................................................................................CGGAAGCGTGGTGGGCCC...................................	merged_18nt_13317126_0000095 + 111	NOT
..............................................................................................................CGGAAGCGTGGTGGG......................................	merged_15nt_14116469_0000038 + 111	NOT
..............................................................................................................CGGAAGCGTGGTGGGCC....................................	merged_17nt_2535895_0000007 + 111	NOT
..............................................................................................................CGGAAGCGTGGTGGGC.....................................	merged_16nt_10354796_0000013 + 111	NOT
...............................................................................................................GGAAGCGTGGTGGGCC....................................	merged_16nt_7476240_0000013 + 112	NOT
...............................................................................................................GGAAGCGTGGTGGGC.....................................	merged_15nt_8873059_0000022 + 112	NOT
................................................................................................................GAAGCGTGGTGGGCCCAT.................................	merged_18nt_15914353_0000001 + 113	NOT
................................................................................................................GAAGCGTGGTGGGCCC...................................	merged_16nt_1346515_0000001 + 113	NOT
................................................................................................................GAAGCGTGGTGGGCCCA..................................	merged_17nt_5723183_0000003 + 113	NOT
.................................................................................................................AAGCGTGGTGGGCCCA..................................	merged_16nt_12620079_0000001 + 114	NOT
.................................................................................................................AAGCGTGGTGGGCCC...................................	merged_15nt_14431811_0000001 + 114	NOT
..................................................................................................................AGCGTGGTGGGCCCA..................................	merged_15nt_13082271_0000004 + 115	NOT
..................................................................................................................AGCGTGGTGGGCCCAT.................................	merged_16nt_4828860_0000001 + 115	NOT
.........................................................................................................................................AGGTCCCAGGATCGAAACCTGGCT..	merged_24nt_18106979_0000003 + 138	NOT
.........................................................................................................................................AGGTCCCAGGATCGAAACC.......	merged_19nt_6941393_0000027 + 138	NOT
.........................................................................................................................................AGGTCCCAGGATCGAAACCT......	merged_20nt_7014274_0000010 + 138	NOT
.........................................................................................................................................AGGTCCCAGGATCGAAAC........	merged_18nt_9501810_0000010 + 138	NOT
.........................................................................................................................................AGGTCCCAGGATCGAAACCTGGC...	merged_23nt_11048324_0000001 + 138	NOT
..........................................................................................................................................GGTCCCAGGATCGAAAC........	merged_17nt_14972310_0000001 + 139	NOT
..........................................................................................................................................GGTCCCAGGATCGAAACC.......	merged_18nt_0036008_0000003 + 139	NOT
..........................................................................................................................................GGTCCCAGGATCGAAACCT......	merged_19nt_6781164_0000004 + 139	NOT
...........................................................................................................................................GTCCCAGGATCGAAACCT......	merged_18nt_7686955_0000001 + 140	NOT
............................................................................................................................................TCCCAGGATCGAAACCT......	merged_17nt_17580526_0000002 + 141	NOT
............................................................................................................................................TCCCAGGATCGAAACCTGGCT..	merged_21nt_17896773_0000005 + 141	NOT
............................................................................................................................................TCCCAGGATCGAAACC.......	merged_16nt_0998059_0000002 + 141	NOT
............................................................................................................................................TCCCAGGATCGAAACCTGGCTC.	merged_22nt_2202643_0000001 + 141	NOT
............................................................................................................................................TCCCAGGATCGAAACCTGGCTCT	merged_23nt_3752230_0000009 + 141	NOT
.............................................................................................................................................CCCAGGATCGAAACC.......	merged_15nt_12130427_0000001 + 142	NOT
...............................................................................................................................................CAGGATCGAAACCTGGCTCT	merged_20nt_4235675_0000002 + 144	NOT
................................................................................................................................................AGGATCGAAACCTGGCTCT	merged_19nt_15522055_0000011 + 145	NOT
................................................................................................................................................AGGATCGAAACCTGGCT..	merged_17nt_15841234_0000004 + 145	NOT
................................................................................................................................................AGGATCGAAACCTGGCTC.	merged_18nt_4152469_0000013 + 145	NOT
.................................................................................................................................................GGATCGAAACCTGGCTCT	merged_18nt_7481527_0000002 + 146	NOT
..................................................................................................................................................GATCGAAACCTGGCTCT	merged_17nt_11045855_0000001 + 147	NOT
Family_237_1
>contig1362587_+_context_1_start_181_end_513_length_333nt_mergedHairpin_114_275_162nt_matureCandidates_65 map_smallRNA_125
GAUCAGAguGGCGCaGCGGAAGCGuGGuGGgCCCAuAACCCACAGGUCCcAGGAUCGAAaCCUGGCUcUgaUAAuaUUUuCGGUgagUUUuACUUuCCUAAUUUUUUgUUGGgcUAuGuCuCUUUuCAACCGGgcUUCAAUCUUuCGUUGGgCACuCUUUUC
((..((((((.(.(((((((((....(((((.......)))))((((((..(((..((.((.((((.(((((((.(..((.((.((((...)))).)).))..).))))))))))).)).))..)))....))))))....))))))))).)))))))..)) (-51.80)
GATCAGAGTGGCGCAGCGG...............................................................................................................................................	merged_19nt_7699909_0000001 + 1	NOT
.ATCAGAGTGGCGCAGCGGAA.............................................................................................................................................	merged_20nt_15869512_0002606 + 2	NOT
.ATCAGAGTGGCGCAGCG................................................................................................................................................	merged_17nt_1102840_0000073 + 2	NOT
.ATCAGAGTGGCGCAGC.................................................................................................................................................	merged_16nt_2580351_0000022 + 2	NOT
.ATCAGAGTGGCGCAGCGGAAG............................................................................................................................................	merged_21nt_5516342_0000245 + 2	NOT
.ATCAGAGTGGCGCAGCGGA..............................................................................................................................................	merged_19nt_7453562_0036717 + 2	NOT █
.ATCAGAGTGGCGCAG..................................................................................................................................................	merged_15nt_7837194_0000020 + 2	NOT
.ATCAGAGTGGCGCAGCGGAAGC...........................................................................................................................................	merged_22nt_8229735_0001101 + 2	NOT
.ATCAGAGTGGCGCAGCGG...............................................................................................................................................	merged_18nt_10478299_0010251 + 2	NOT
..TCAGAGTGGCGCAGCGGAA.............................................................................................................................................	merged_19nt_3533240_0000063 + 3	NOT
..TCAGAGTGGCGCAGCGGAAGC...........................................................................................................................................	merged_21nt_5480699_0000049 + 3	NOT
..TCAGAGTGGCGCAGCGGAAGCG..........................................................................................................................................	merged_22nt_6719409_0000016 + 3	NOT
..TCAGAGTGGCGCAGCGGAAG............................................................................................................................................	merged_20nt_6954375_0000034 + 3	NOT
..TCAGAGTGGCGCAGCGG...............................................................................................................................................	merged_17nt_8326728_0000065 + 3	NOT
..TCAGAGTGGCGCAGCGGA..............................................................................................................................................	merged_18nt_8464463_0000096 + 3	NOT
...CAGAGTGGCGCAGCGGAAGC...........................................................................................................................................	merged_20nt_16523667_0000138 + 4	NOT
...CAGAGTGGCGCAGCGGA..............................................................................................................................................	merged_17nt_16610575_0000027 + 4	NOT
...CAGAGTGGCGCAGCGGAA.............................................................................................................................................	merged_18nt_4216285_0000029 + 4	NOT
...CAGAGTGGCGCAGCGGAAG............................................................................................................................................	merged_19nt_8942805_0000124 + 4	NOT
...CAGAGTGGCGCAGCGGAAGCG..........................................................................................................................................	merged_21nt_10195948_0000057 + 4	NOT
...CAGAGTGGCGCAGCGG...............................................................................................................................................	merged_16nt_12284185_0000042 + 4	NOT
....AGAGTGGCGCAGCGGA..............................................................................................................................................	merged_16nt_13099328_0000037 + 5	NOT
....AGAGTGGCGCAGCGG...............................................................................................................................................	merged_15nt_15066118_0000021 + 5	NOT
....AGAGTGGCGCAGCGGAAGCGT.........................................................................................................................................	merged_21nt_15311844_0000001 + 5	NOT
....AGAGTGGCGCAGCGGAAGC...........................................................................................................................................	merged_19nt_17153214_0000112 + 5	NOT
....AGAGTGGCGCAGCGGAA.............................................................................................................................................	merged_17nt_4201428_0000011 + 5	NOT
....AGAGTGGCGCAGCGGAAG............................................................................................................................................	merged_18nt_5950835_0000072 + 5	NOT
....AGAGTGGCGCAGCGGAAGCG..........................................................................................................................................	merged_20nt_8235923_0000046 + 5	NOT
.....GAGTGGCGCAGCGGAAGCGT.........................................................................................................................................	merged_20nt_12583635_0000001 + 6	NOT
.....GAGTGGCGCAGCGGA..............................................................................................................................................	merged_15nt_16619348_0000002 + 6	NOT
.....GAGTGGCGCAGCGGAAGC...........................................................................................................................................	merged_18nt_2030961_0000010 + 6	NOT
.....GAGTGGCGCAGCGGAAGCG..........................................................................................................................................	merged_19nt_4309898_0000003 + 6	NOT
.....GAGTGGCGCAGCGGAAGCGTG........................................................................................................................................	merged_21nt_5179712_0000001 + 6	NOT
......AGTGGCGCAGCGGAAGCGTG........................................................................................................................................	merged_20nt_2714739_0000001 + 7	NOT
......AGTGGCGCAGCGGAA.............................................................................................................................................	merged_15nt_4373695_0000001 + 7	NOT
..........GCGCAGCGGAAGCGTG........................................................................................................................................	merged_16nt_3396549_0000001 + 11	NOT
...........CGCAGCGGAAGCGTGGTGG....................................................................................................................................	merged_19nt_13374517_0000210 + 12	NOT
...........CGCAGCGGAAGCGTGG.......................................................................................................................................	merged_16nt_4069423_0000007 + 12	NOT
...........CGCAGCGGAAGCGTGGTGGG...................................................................................................................................	merged_20nt_6174899_0000312 + 12	NOT
...........CGCAGCGGAAGCGTGGT......................................................................................................................................	merged_17nt_11788092_0000002 + 12	NOT
...........CGCAGCGGAAGCGTGGTG.....................................................................................................................................	merged_18nt_12276105_0000003 + 12	NOT
............GCAGCGGAAGCGTGGTGG....................................................................................................................................	merged_18nt_13317772_0000393 + 13	NOT
............GCAGCGGAAGCGTGG.......................................................................................................................................	merged_15nt_16700435_0000001 + 13	NOT
............GCAGCGGAAGCGTGGTGGG...................................................................................................................................	merged_19nt_4867911_0000551 + 13	NOT
............GCAGCGGAAGCGTGGT......................................................................................................................................	merged_16nt_5420093_0000003 + 13	NOT
............GCAGCGGAAGCGTGGTGGGC..................................................................................................................................	merged_20nt_11733267_0000258 + 13	NOT
............GCAGCGGAAGCGTGGTG.....................................................................................................................................	merged_17nt_11780446_0000002 + 13	NOT
.............CAGCGGAAGCGTGGTGGGC..................................................................................................................................	merged_19nt_13577982_0000273 + 14	NOT
.............CAGCGGAAGCGTGGTGG....................................................................................................................................	merged_17nt_14793254_0000009 + 14	NOT
.............CAGCGGAAGCGTGGTGGGCC.................................................................................................................................	merged_20nt_16959345_0000345 + 14	NOT
.............CAGCGGAAGCGTGGTGGG...................................................................................................................................	merged_18nt_18019602_0000095 + 14	NOT
.............CAGCGGAAGCGTGGTG.....................................................................................................................................	merged_16nt_1160778_0000002 + 14	NOT
..............AGCGGAAGCGTGGTGG....................................................................................................................................	merged_16nt_16510713_0000018 + 15	NOT
..............AGCGGAAGCGTGGTGGGC..................................................................................................................................	merged_18nt_2197706_0000344 + 15	NOT
..............AGCGGAAGCGTGGTG.....................................................................................................................................	merged_15nt_3098201_0000004 + 15	NOT
..............AGCGGAAGCGTGGTGGGCC.................................................................................................................................	merged_19nt_6873702_0000619 + 15	NOT
..............AGCGGAAGCGTGGTGGG...................................................................................................................................	merged_17nt_10654255_0000111 + 15	NOT
..............AGCGGAAGCGTGGTGGGCCC................................................................................................................................	merged_20nt_11045882_0001168 + 15	NOT
...............GCGGAAGCGTGGTGG....................................................................................................................................	merged_15nt_15583934_0000010 + 16	NOT
...............GCGGAAGCGTGGTGGGC..................................................................................................................................	merged_17nt_2695307_0000007 + 16	NOT
...............GCGGAAGCGTGGTGGGCC.................................................................................................................................	merged_18nt_4278052_0000009 + 16	NOT
...............GCGGAAGCGTGGTGGG...................................................................................................................................	merged_16nt_7620956_0000014 + 16	NOT
...............GCGGAAGCGTGGTGGGCCC................................................................................................................................	merged_19nt_10866010_0000103 + 16	NOT
................CGGAAGCGTGGTGGGCCC................................................................................................................................	merged_18nt_13317126_0000095 + 17	NOT
................CGGAAGCGTGGTGGG...................................................................................................................................	merged_15nt_14116469_0000038 + 17	NOT
................CGGAAGCGTGGTGGGCC.................................................................................................................................	merged_17nt_2535895_0000007 + 17	NOT
................CGGAAGCGTGGTGGGC..................................................................................................................................	merged_16nt_10354796_0000013 + 17	NOT
.................GGAAGCGTGGTGGGCC.................................................................................................................................	merged_16nt_7476240_0000013 + 18	NOT
.................GGAAGCGTGGTGGGC..................................................................................................................................	merged_15nt_8873059_0000022 + 18	NOT
..................GAAGCGTGGTGGGCCCAT..............................................................................................................................	merged_18nt_15914353_0000001 + 19	NOT
..................GAAGCGTGGTGGGCCC................................................................................................................................	merged_16nt_1346515_0000001 + 19	NOT
..................GAAGCGTGGTGGGCCCA...............................................................................................................................	merged_17nt_5723183_0000003 + 19	NOT
...................AAGCGTGGTGGGCCCA...............................................................................................................................	merged_16nt_12620079_0000001 + 20	NOT
...................AAGCGTGGTGGGCCC................................................................................................................................	merged_15nt_14431811_0000001 + 20	NOT
....................AGCGTGGTGGGCCCA...............................................................................................................................	merged_15nt_13082271_0000004 + 21	NOT
....................AGCGTGGTGGGCCCAT..............................................................................................................................	merged_16nt_4828860_0000001 + 21	NOT
...........................................AGGTCCCAGGATCGAAACCTGGCT...............................................................................................	merged_24nt_18106979_0000003 + 44	NOT
...........................................AGGTCCCAGGATCGAAACC....................................................................................................	merged_19nt_6941393_0000027 + 44	NOT
...........................................AGGTCCCAGGATCGAAACCT...................................................................................................	merged_20nt_7014274_0000010 + 44	NOT
...........................................AGGTCCCAGGATCGAAAC.....................................................................................................	merged_18nt_9501810_0000010 + 44	NOT
...........................................AGGTCCCAGGATCGAAACCTGGC................................................................................................	merged_23nt_11048324_0000001 + 44	NOT
............................................GGTCCCAGGATCGAAAC.....................................................................................................	merged_17nt_14972310_0000001 + 45	NOT
............................................GGTCCCAGGATCGAAACC....................................................................................................	merged_18nt_0036008_0000003 + 45	NOT
............................................GGTCCCAGGATCGAAACCT...................................................................................................	merged_19nt_6781164_0000004 + 45	NOT
.............................................GTCCCAGGATCGAAACCT...................................................................................................	merged_18nt_7686955_0000001 + 46	NOT
..............................................TCCCAGGATCGAAACCT...................................................................................................	merged_17nt_17580526_0000002 + 47	NOT
..............................................TCCCAGGATCGAAACCTGGCT...............................................................................................	merged_21nt_17896773_0000005 + 47	NOT
..............................................TCCCAGGATCGAAACC....................................................................................................	merged_16nt_0998059_0000002 + 47	NOT
..............................................TCCCAGGATCGAAACCTGGCTC..............................................................................................	merged_22nt_2202643_0000001 + 47	NOT
..............................................TCCCAGGATCGAAACCTGGCTCT.............................................................................................	merged_23nt_3752230_0000009 + 47	NOT
...............................................CCCAGGATCGAAACC....................................................................................................	merged_15nt_12130427_0000001 + 48	NOT
.................................................CAGGATCGAAACCTGGCTCT.............................................................................................	merged_20nt_4235675_0000002 + 50	NOT
..................................................AGGATCGAAACCTGGCTCT.............................................................................................	merged_19nt_15522055_0000011 + 51	NOT
..................................................AGGATCGAAACCTGGCT...............................................................................................	merged_17nt_15841234_0000004 + 51	NOT
..................................................AGGATCGAAACCTGGCTCTGAT..........................................................................................	merged_22nt_1763477_0000029 + 51	NOT
..................................................AGGATCGAAACCTGGCTCTG............................................................................................	merged_20nt_3801299_0000025 + 51	NOT
..................................................AGGATCGAAACCTGGCTC..............................................................................................	merged_18nt_4152469_0000013 + 51	NOT
..................................................AGGATCGAAACCTGGCTCTGA...........................................................................................	merged_21nt_12400479_0000022 + 51	NOT
...................................................GGATCGAAACCTGGCTCTGATA.........................................................................................	merged_22nt_16735439_0000001 + 52	NOT
...................................................GGATCGAAACCTGGCTCTGA...........................................................................................	merged_20nt_1370422_0000004 + 52	NOT
...................................................GGATCGAAACCTGGCTCTGAT..........................................................................................	merged_21nt_5047761_0000004 + 52	NOT
...................................................GGATCGAAACCTGGCTCT.............................................................................................	merged_18nt_7481527_0000002 + 52	NOT
...................................................GGATCGAAACCTGGCTCTG............................................................................................	merged_19nt_11782388_0000005 + 52	NOT
....................................................GATCGAAACCTGGCTCTGATA.........................................................................................	merged_21nt_16475820_0000005 + 53	NOT
....................................................GATCGAAACCTGGCTCTG............................................................................................	merged_18nt_3007076_0000003 + 53	NOT
....................................................GATCGAAACCTGGCTCTGAT..........................................................................................	merged_20nt_3126700_0000012 + 53	NOT
....................................................GATCGAAACCTGGCTCTGA...........................................................................................	merged_19nt_10058321_0000004 + 53	NOT
....................................................GATCGAAACCTGGCTCT.............................................................................................	merged_17nt_11045855_0000001 + 53	NOT
.....................................................ATCGAAACCTGGCTCTGATAA........................................................................................	merged_21nt_0058085_0000001 + 54	NOT
.....................................................ATCGAAACCTGGCTCTG............................................................................................	merged_17nt_8434408_0000008 + 54	NOT
.....................................................ATCGAAACCTGGCTCTGAT..........................................................................................	merged_19nt_9166388_0000050 + 54	NOT
.....................................................ATCGAAACCTGGCTCTGA...........................................................................................	merged_18nt_9924835_0000020 + 54	NOT
.....................................................ATCGAAACCTGGCTCTGATA.........................................................................................	merged_20nt_10007777_0000028 + 54	NOT
......................................................TCGAAACCTGGCTCTGATA.........................................................................................	merged_19nt_18023771_0000023 + 55	NOT
......................................................TCGAAACCTGGCTCTGAT..........................................................................................	merged_18nt_0107573_0000020 + 55	NOT
......................................................TCGAAACCTGGCTCTGA...........................................................................................	merged_17nt_11518262_0000005 + 55	NOT
.......................................................CGAAACCTGGCTCTGA...........................................................................................	merged_16nt_7314776_0000002 + 56	NOT
.......................................................CGAAACCTGGCTCTGATA.........................................................................................	merged_18nt_9673547_0000017 + 56	NOT
.......................................................CGAAACCTGGCTCTGAT..........................................................................................	merged_17nt_12321507_0000005 + 56	NOT
........................................................GAAACCTGGCTCTGA...........................................................................................	merged_15nt_14492098_0000004 + 57	NOT
........................................................GAAACCTGGCTCTGAT..........................................................................................	merged_16nt_10881342_0000001 + 57	NOT
........................................................GAAACCTGGCTCTGATA.........................................................................................	merged_17nt_12266576_0000005 + 57	NOT
.........................................................AAACCTGGCTCTGATA.........................................................................................	merged_16nt_13334696_0000001 + 58	NOT
.........................................................AAACCTGGCTCTGAT..........................................................................................	merged_15nt_8538476_0000003 + 58	NOT
..........................................................AACCTGGCTCTGATA.........................................................................................	merged_15nt_1929983_0000011 + 59	NOT


8
Family_582_1
>contig1005594_+_context_1_start_70_end_434_length_365nt_mergedHairpin_115_172_58nt_matureCandidates_7 map_smallRNA_18
aGCCAAcAUcuACcACUUuGAAaUUGUUUUuCAAgAAGuCAAGAUGGCCGAgUUGGuC
.((((((.((..(((.(((((..(((.....)))....))))).)))..)))))))). (-16.60)
.....................................GTCAAGATGGCCGAGTTG...	merged_18nt_14815949_0000760 + 38	NOT
.....................................GTCAAGATGGCCGAGTT....	merged_17nt_3946209_0000009 + 38	NOT
.....................................GTCAAGATGGCCGAGT.....	merged_16nt_5035345_0000059 + 38	NOT
.....................................GTCAAGATGGCCGAGTTGG..	merged_19nt_6339485_0031549 + 38	NOT █
.....................................GTCAAGATGGCCGAG......	merged_15nt_6441177_0000440 + 38	NOT
......................................TCAAGATGGCCGAGT.....	merged_15nt_15811359_0000001 + 39	NOT
......................................TCAAGATGGCCGAGTTG...	merged_17nt_16769915_0000002 + 39	NOT
......................................TCAAGATGGCCGAGTTGG..	merged_18nt_1044769_0000216 + 39	NOT
......................................TCAAGATGGCCGAGTTGGT.	merged_19nt_7094451_0000009 + 39	NOT
.......................................CAAGATGGCCGAGTTGGTC	merged_19nt_15329644_0000010 + 40	NOT
.......................................CAAGATGGCCGAGTTGGT.	merged_18nt_15412877_0000006 + 40	NOT
.......................................CAAGATGGCCGAGTTGG..	merged_17nt_3693135_0000060 + 40	NOT
........................................AAGATGGCCGAGTTGGT.	merged_17nt_14493807_0000002 + 41	NOT
........................................AAGATGGCCGAGTTGG..	merged_16nt_17231927_0000020 + 41	NOT
........................................AAGATGGCCGAGTTGGTC	merged_18nt_0612982_0000005 + 41	NOT
.........................................AGATGGCCGAGTTGGT.	merged_16nt_16931376_0000004 + 42	NOT
.........................................AGATGGCCGAGTTGGTC	merged_17nt_5152457_0000001 + 42	NOT
.........................................AGATGGCCGAGTTGG..	merged_15nt_8541815_0000144 + 42	NOT


9
Family_214_1
>contig752082_+_context_1_start_932_end_1165_length_234nt_mergedHairpin_5_171_167nt_matureCandidates_1 map_smallRNA_18
UGGUGCCGcuGCAGGAGaGaCGUGUGAUGGAGUCaGGAAaUAUUgAGGCuAuGGAGCAgCAAGGCuCCUUUUCUAUgAAGCCAUGGAuGAAGAGGgUgACgACAAaGACCGACACGAuGUUCACAACUUCGAGUUCgCACAAGCgaUGaCCCcUaCCUGGCGCGCCA
((((((.((..((((((...........((.((((.......((((((....(((((......)))))...((((((....))))))((((.(..(((.((........)).)))..).))))...))))))..((((....)))))))))))).)))))))))))) (-46.70)
...................................................................................................................................................GACCCCTACCTGGCGCGCCA	merged_20nt_16645698_0000150 + 148	NOT
...................................................................................................................................................GACCCCTACCTGGCGCGCC.	merged_19nt_4904839_0000128 + 148	NOT
...................................................................................................................................................GACCCCTACCTGGCGCG...	merged_17nt_9137491_0000002 + 148	NOT
...................................................................................................................................................GACCCCTACCTGGCGCGC..	merged_18nt_9809869_0000005 + 148	NOT
....................................................................................................................................................ACCCCTACCTGGCGCG...	merged_16nt_3768703_0000017 + 149	NOT
....................................................................................................................................................ACCCCTACCTGGCGCGC..	merged_17nt_5539491_0000005 + 149	NOT
....................................................................................................................................................ACCCCTACCTGGCGCGCCA	merged_19nt_5568779_0000237 + 149	NOT
....................................................................................................................................................ACCCCTACCTGGCGCGCC.	merged_18nt_8894374_0000058 + 149	NOT
.....................................................................................................................................................CCCCTACCTGGCGCGCCA	merged_18nt_13993054_0027977 + 150	NOT █
.....................................................................................................................................................CCCCTACCTGGCGCGCC.	merged_17nt_16340290_0013870 + 150	NOT
.....................................................................................................................................................CCCCTACCTGGCGCG...	merged_15nt_16969285_0001021 + 150	NOT
.....................................................................................................................................................CCCCTACCTGGCGCGC..	merged_16nt_17561464_0001615 + 150	NOT
......................................................................................................................................................CCCTACCTGGCGCGCC.	merged_16nt_12931997_0012749 + 151	NOT
......................................................................................................................................................CCCTACCTGGCGCGCCA	merged_17nt_16446299_0016031 + 151	NOT
......................................................................................................................................................CCCTACCTGGCGCGC..	merged_15nt_10448577_0001731 + 151	NOT
.......................................................................................................................................................CCTACCTGGCGCGCC.	merged_15nt_0839660_0000406 + 152	NOT
.......................................................................................................................................................CCTACCTGGCGCGCCA	merged_16nt_5533360_0001191 + 152	NOT
........................................................................................................................................................CTACCTGGCGCGCCA	merged_15nt_7630382_0000092 + 153	NOT
Family_238_1
>contig688668_+_context_1_start_988_end_1206_length_219nt_mergedHairpin_12_172_161nt_matureCandidates_5 map_smallRNA_12
cGGUcgCGGguGGUGGGgCCUCCGaGGUGGaCGGGUGaGCGGCGGCaCCGGgCUUGUuCUuGGgCgCCaUagUCGauGGagCCGUCGaUgaUGAAAauGGUGaUgacgcGCuGcUcacGCUCucGGGUUcgcGcAaGUGaUCCCCccuaCCuGgCGCGCCA
.((.((((...((((((((((...))).(((.(.((((((((((((((((...(((((.((((((.((((.....)))).)))..))).)))))...)))))....).)))))))))).)))).(((.((((....)))).))))))))))...)))))). (-72.00)
.............................................................................................................................................CCCCCCTACCTGGCG.....	merged_15nt_5398587_0000001 + 142	NOT
..............................................................................................................................................CCCCCTACCTGGCGC....	merged_15nt_1248000_0000005 + 143	NOT
...............................................................................................................................................CCCCTACCTGGCGCGCCA	merged_18nt_13993054_0027977 + 144	NOT █
...............................................................................................................................................CCCCTACCTGGCGCGCC.	merged_17nt_16340290_0013870 + 144	NOT
...............................................................................................................................................CCCCTACCTGGCGCG...	merged_15nt_16969285_0001021 + 144	NOT
...............................................................................................................................................CCCCTACCTGGCGCGC..	merged_16nt_17561464_0001615 + 144	NOT
................................................................................................................................................CCCTACCTGGCGCGCC.	merged_16nt_12931997_0012749 + 145	NOT
................................................................................................................................................CCCTACCTGGCGCGCCA	merged_17nt_16446299_0016031 + 145	NOT
................................................................................................................................................CCCTACCTGGCGCGC..	merged_15nt_10448577_0001731 + 145	NOT
.................................................................................................................................................CCTACCTGGCGCGCC.	merged_15nt_0839660_0000406 + 146	NOT
.................................................................................................................................................CCTACCTGGCGCGCCA	merged_16nt_5533360_0001191 + 146	NOT
..................................................................................................................................................CTACCTGGCGCGCCA	merged_15nt_7630382_0000092 + 147	NOT
Family_251_1
>contig1235298_+_context_1_start_584_end_903_length_320nt_mergedHairpin_18_173_156nt_matureCandidates_24 map_smallRNA_24
CCUGCCguAGGguGGGGgugAAaGcucGgAGGCCcucGGcuCCuCCGAAcaCGcacguCGAuCCGGucgAuCgaGGAgcgUCCgCCAugagagCCGAacAAcGGagCGuAgCGGaGagAgUGGCGGAuCUUUgACGACCCcUACCuGGCGcGCCAA
...(((((.(((((((((((((((.(((((((.(....)..)))))))...(((.(.((((((.....)))))).).)))((((((((.....(((....(((...)))..))).....)))))))).))))..).)))))))))).))).))... (-68.50)
......................................................................................................................................CGACCCCTACCTGGCGCGCC..	merged_20nt_14623679_0000209 + 135	NOT
......................................................................................................................................CGACCCCTACCTGGCGC.....	merged_17nt_16014714_0000002 + 135	NOT
......................................................................................................................................CGACCCCTACCTGGCGCG....	merged_18nt_16942643_0000006 + 135	NOT
......................................................................................................................................CGACCCCTACCTGGCGCGC...	merged_19nt_4157817_0000018 + 135	NOT
.......................................................................................................................................GACCCCTACCTGGCGCGCCA.	merged_20nt_16645698_0000150 + 136	NOT
.......................................................................................................................................GACCCCTACCTGGCGCGCC..	merged_19nt_4904839_0000128 + 136	NOT
.......................................................................................................................................GACCCCTACCTGGCGCG....	merged_17nt_9137491_0000002 + 136	NOT
.......................................................................................................................................GACCCCTACCTGGCGCGC...	merged_18nt_9809869_0000005 + 136	NOT
........................................................................................................................................ACCCCTACCTGGCGCG....	merged_16nt_3768703_0000017 + 137	NOT
........................................................................................................................................ACCCCTACCTGGCGCGC...	merged_17nt_5539491_0000005 + 137	NOT
........................................................................................................................................ACCCCTACCTGGCGCGCCA.	merged_19nt_5568779_0000237 + 137	NOT
........................................................................................................................................ACCCCTACCTGGCGCGCC..	merged_18nt_8894374_0000058 + 137	NOT
.........................................................................................................................................CCCCTACCTGGCGCGCCA.	merged_18nt_13993054_0027977 + 138	NOT █
.........................................................................................................................................CCCCTACCTGGCGCGCC..	merged_17nt_16340290_0013870 + 138	NOT
.........................................................................................................................................CCCCTACCTGGCGCG....	merged_15nt_16969285_0001021 + 138	NOT
.........................................................................................................................................CCCCTACCTGGCGCGC...	merged_16nt_17561464_0001615 + 138	NOT
.........................................................................................................................................CCCCTACCTGGCGCGCCAA	merged_19nt_11109086_0000016 + 138	NOT
..........................................................................................................................................CCCTACCTGGCGCGCC..	merged_16nt_12931997_0012749 + 139	NOT
..........................................................................................................................................CCCTACCTGGCGCGCCA.	merged_17nt_16446299_0016031 + 139	NOT
..........................................................................................................................................CCCTACCTGGCGCGCCAA	merged_18nt_0483770_0000006 + 139	NOT
..........................................................................................................................................CCCTACCTGGCGCGC...	merged_15nt_10448577_0001731 + 139	NOT
...........................................................................................................................................CCTACCTGGCGCGCC..	merged_15nt_0839660_0000406 + 140	NOT
...........................................................................................................................................CCTACCTGGCGCGCCA.	merged_16nt_5533360_0001191 + 140	NOT
............................................................................................................................................CTACCTGGCGCGCCA.	merged_15nt_7630382_0000092 + 141	NOT
Family_460_1
>contig1664740_+_context_1_start_36_end_353_length_318nt_mergedHairpin_152_235_84nt_matureCandidates_23 map_smallRNA_23
GACCCcUACCUGGCgcgCCAAaUaUUGGaUUuCGGgUUCCAcAAaCCcUUGaGaGGUUCGAAcUUUGGGgugCgUGUGGAGauC
.....((((...((((.(((((..((((((((((((((.....)))))....)))))))))..))))).))))..))))..... (-29.50)
GACCCCTACCTGGCGCGCCA................................................................	merged_20nt_16645698_0000150 + 1	NOT
GACCCCTACCTGGCGCGCC.................................................................	merged_19nt_4904839_0000128 + 1	NOT
GACCCCTACCTGGCGCG...................................................................	merged_17nt_9137491_0000002 + 1	NOT
GACCCCTACCTGGCGCGC..................................................................	merged_18nt_9809869_0000005 + 1	NOT
.ACCCCTACCTGGCGCG...................................................................	merged_16nt_3768703_0000017 + 2	NOT
.ACCCCTACCTGGCGCGC..................................................................	merged_17nt_5539491_0000005 + 2	NOT
.ACCCCTACCTGGCGCGCCA................................................................	merged_19nt_5568779_0000237 + 2	NOT
.ACCCCTACCTGGCGCGCC.................................................................	merged_18nt_8894374_0000058 + 2	NOT
..CCCCTACCTGGCGCGCCA................................................................	merged_18nt_13993054_0027977 + 3	NOT █
..CCCCTACCTGGCGCGCC.................................................................	merged_17nt_16340290_0013870 + 3	NOT
..CCCCTACCTGGCGCG...................................................................	merged_15nt_16969285_0001021 + 3	NOT
..CCCCTACCTGGCGCGC..................................................................	merged_16nt_17561464_0001615 + 3	NOT
..CCCCTACCTGGCGCGCCAAA..............................................................	merged_20nt_7189773_0000005 + 3	NOT
..CCCCTACCTGGCGCGCCAA...............................................................	merged_19nt_11109086_0000016 + 3	NOT
...CCCTACCTGGCGCGCC.................................................................	merged_16nt_12931997_0012749 + 4	NOT
...CCCTACCTGGCGCGCCA................................................................	merged_17nt_16446299_0016031 + 4	NOT
...CCCTACCTGGCGCGCCAA...............................................................	merged_18nt_0483770_0000006 + 4	NOT
...CCCTACCTGGCGCGCCAAA..............................................................	merged_19nt_9095731_0000004 + 4	NOT
...CCCTACCTGGCGCGC..................................................................	merged_15nt_10448577_0001731 + 4	NOT
....CCTACCTGGCGCGCC.................................................................	merged_15nt_0839660_0000406 + 5	NOT
....CCTACCTGGCGCGCCA................................................................	merged_16nt_5533360_0001191 + 5	NOT
....CCTACCTGGCGCGCCAAA..............................................................	merged_18nt_8510344_0000001 + 5	NOT
.....CTACCTGGCGCGCCA................................................................	merged_15nt_7630382_0000092 + 6	NOT
Family_485_1
>contig280709_+_context_1_start_754_end_1073_length_320nt_mergedHairpin_154_232_79nt_matureCandidates_1 map_smallRNA_17
uCCCcuaCCUGGcGcGCCAAAGaUAUCGAuGGGAAaCAAcACCUaUUGGaUCAcUGGAAUCCCUaCuACGGUUgCGGGg
.((((.((((((....(((..(((.((((((((........)))))))))))..)))........))).)))...)))) (-21.40)
TCCCCTACCTGGCGCG...............................................................	merged_16nt_14252059_0000025 + 1	NOT
TCCCCTACCTGGCGC................................................................	merged_15nt_15604049_0000001 + 1	NOT
.CCCCTACCTGGCGCGCCA............................................................	merged_18nt_13993054_0027977 + 2	NOT █
.CCCCTACCTGGCGCGCC.............................................................	merged_17nt_16340290_0013870 + 2	NOT
.CCCCTACCTGGCGCG...............................................................	merged_15nt_16969285_0001021 + 2	NOT
.CCCCTACCTGGCGCGC..............................................................	merged_16nt_17561464_0001615 + 2	NOT
.CCCCTACCTGGCGCGCCAAA..........................................................	merged_20nt_7189773_0000005 + 2	NOT
.CCCCTACCTGGCGCGCCAA...........................................................	merged_19nt_11109086_0000016 + 2	NOT
..CCCTACCTGGCGCGCC.............................................................	merged_16nt_12931997_0012749 + 3	NOT
..CCCTACCTGGCGCGCCA............................................................	merged_17nt_16446299_0016031 + 3	NOT
..CCCTACCTGGCGCGCCAA...........................................................	merged_18nt_0483770_0000006 + 3	NOT
..CCCTACCTGGCGCGCCAAA..........................................................	merged_19nt_9095731_0000004 + 3	NOT
..CCCTACCTGGCGCGC..............................................................	merged_15nt_10448577_0001731 + 3	NOT
...CCTACCTGGCGCGCC.............................................................	merged_15nt_0839660_0000406 + 4	NOT
...CCTACCTGGCGCGCCA............................................................	merged_16nt_5533360_0001191 + 4	NOT
...CCTACCTGGCGCGCCAAA..........................................................	merged_18nt_8510344_0000001 + 4	NOT
....CTACCTGGCGCGCCA............................................................	merged_15nt_7630382_0000092 + 5	NOT


10
Family_68_1
>contig440096_+_context_1_start_675_end_994_length_320nt_mergedHairpin_153_266_114nt_matureCandidates_18 map_smallRNA_61
uCCGucGUAGUCuAGGUGGUUaGGaUaCucGGCUCUCACCCGagagaCCCGGGUUcAAGUUCCGGcGaCGGAAUCUUUUuAUUugCCcUGuCaGCCAUUUUUGuCUGCGGCCUG
...(((((((.(.(((((((((((..(((((((((((....)))))..))))))....((((((....))))))............))))...)))))))..).)))))))... (-39.80)
TCCGTCGTAGTCTAGGTG................................................................................................	merged_18nt_13991440_0009097 + 1	NOT
TCCGTCGTAGTCTAG...................................................................................................	merged_15nt_14924302_0002875 + 1	NOT
TCCGTCGTAGTCTAGGT.................................................................................................	merged_17nt_15240678_0000749 + 1	NOT
TCCGTCGTAGTCTAGG..................................................................................................	merged_16nt_15452590_0016689 + 1	NOT █
.CCGTCGTAGTCTAGGTGG...............................................................................................	merged_18nt_0554403_0000790 + 2	NOT
.CCGTCGTAGTCTAGGT.................................................................................................	merged_16nt_0748139_0000005 + 2	NOT
.CCGTCGTAGTCTAGG..................................................................................................	merged_15nt_2994174_0000231 + 2	NOT
.CCGTCGTAGTCTAGGTG................................................................................................	merged_17nt_10533765_0000013 + 2	NOT
..CGTCGTAGTCTAGGTGGT..............................................................................................	merged_18nt_5218039_0000442 + 3	NOT
..CGTCGTAGTCTAGGTGG...............................................................................................	merged_17nt_5633438_0001139 + 3	NOT
..CGTCGTAGTCTAGGT.................................................................................................	merged_15nt_8860666_0000002 + 3	NOT
..CGTCGTAGTCTAGGTG................................................................................................	merged_16nt_9681949_0000036 + 3	NOT
...GTCGTAGTCTAGGTGG...............................................................................................	merged_16nt_13552670_0000147 + 4	NOT
...GTCGTAGTCTAGGTG................................................................................................	merged_15nt_14458977_0000003 + 4	NOT
...GTCGTAGTCTAGGTGGTT.............................................................................................	merged_18nt_15197221_0000058 + 4	NOT
...GTCGTAGTCTAGGTGGT..............................................................................................	merged_17nt_5378704_0000067 + 4	NOT
...GTCGTAGTCTAGGTGGTTAG...........................................................................................	merged_20nt_6450442_0000058 + 4	NOT
...GTCGTAGTCTAGGTGGTTA............................................................................................	merged_19nt_11498339_0000020 + 4	NOT
....TCGTAGTCTAGGTGGTTAG...........................................................................................	merged_19nt_16778332_0000014 + 5	NOT
....TCGTAGTCTAGGTGG...............................................................................................	merged_15nt_1604901_0000025 + 5	NOT
....TCGTAGTCTAGGTGGT..............................................................................................	merged_16nt_1845110_0000004 + 5	NOT
....TCGTAGTCTAGGTGGTT.............................................................................................	merged_17nt_6322861_0000005 + 5	NOT
....TCGTAGTCTAGGTGGTTA............................................................................................	merged_18nt_8444500_0000001 + 5	NOT
.....CGTAGTCTAGGTGGTTAG...........................................................................................	merged_18nt_16383832_0000003 + 6	NOT
.....CGTAGTCTAGGTGGTTA............................................................................................	merged_17nt_2536567_0000001 + 6	NOT
.....CGTAGTCTAGGTGGTT.............................................................................................	merged_16nt_5719649_0000001 + 6	NOT
.....CGTAGTCTAGGTGGT..............................................................................................	merged_15nt_10195857_0000003 + 6	NOT
......GTAGTCTAGGTGGTT.............................................................................................	merged_15nt_14384563_0000008 + 7	NOT
......GTAGTCTAGGTGGTTAGG..........................................................................................	merged_18nt_15431754_0000033 + 7	NOT
......GTAGTCTAGGTGGTTA............................................................................................	merged_16nt_6645779_0000001 + 7	NOT
......GTAGTCTAGGTGGTTAG...........................................................................................	merged_17nt_10813562_0000006 + 7	NOT
.......TAGTCTAGGTGGTTAGGA.........................................................................................	merged_18nt_17608403_0000001 + 8	NOT
.......TAGTCTAGGTGGTTAGGATACTCGG..................................................................................	merged_25nt_2572016_0000036 + 8	NOT
.......TAGTCTAGGTGGTTAGG..........................................................................................	merged_17nt_8765175_0000001 + 8	NOT
........AGTCTAGGTGGTTAGGATACTCGGC.................................................................................	merged_25nt_17141334_0000046 + 9	NOT
........AGTCTAGGTGGTTAGG..........................................................................................	merged_16nt_2972054_0000006 + 9	NOT
........AGTCTAGGTGGTTAGGATACTCGG..................................................................................	merged_24nt_5519082_0000052 + 9	NOT
........AGTCTAGGTGGTTAGGA.........................................................................................	merged_17nt_10486410_0000009 + 9	NOT
........AGTCTAGGTGGTTAG...........................................................................................	merged_15nt_11465467_0000007 + 9	NOT
.........GTCTAGGTGGTTAGGATACTCGGC.................................................................................	merged_24nt_0779281_0000247 + 10	NOT
.........GTCTAGGTGGTTAGGATACTCGG..................................................................................	merged_23nt_5652732_0000197 + 10	NOT
.........GTCTAGGTGGTTAGGA.........................................................................................	merged_16nt_8213116_0000001 + 10	NOT
..........TCTAGGTGGTTAGGATACTCGG..................................................................................	merged_22nt_13718441_0000087 + 11	NOT
..........TCTAGGTGGTTAGGATACTCGGC.................................................................................	merged_23nt_16542760_0000225 + 11	NOT
...........CTAGGTGGTTAGGATACTCGG..................................................................................	merged_21nt_17573101_0000101 + 12	NOT
...........CTAGGTGGTTAGGATACTCGGC.................................................................................	merged_22nt_9317246_0000117 + 12	NOT
...........CTAGGTGGTTAGGAT........................................................................................	merged_15nt_12054905_0000001 + 12	NOT
............TAGGTGGTTAGGATA.......................................................................................	merged_15nt_13543989_0000001 + 13	NOT
............TAGGTGGTTAGGATACTCGG..................................................................................	merged_20nt_15119585_0000056 + 13	NOT
............TAGGTGGTTAGGATACTCGGC.................................................................................	merged_21nt_16432143_0000082 + 13	NOT
.............AGGTGGTTAGGATACTCGG..................................................................................	merged_19nt_14598864_0000043 + 14	NOT
.............AGGTGGTTAGGATACTCGGC.................................................................................	merged_20nt_3655321_0000115 + 14	NOT
..............GGTGGTTAGGATACTCGGC.................................................................................	merged_19nt_1717389_0000106 + 15	NOT
..............GGTGGTTAGGATACTCGG..................................................................................	merged_18nt_11748072_0000011 + 15	NOT
...............GTGGTTAGGATACTCGG..................................................................................	merged_17nt_14266582_0000002 + 16	NOT
...............GTGGTTAGGATACTCGGC.................................................................................	merged_18nt_7569526_0000033 + 16	NOT
................TGGTTAGGATACTCGG..................................................................................	merged_16nt_16045239_0000005 + 17	NOT
................TGGTTAGGATACTCGGC.................................................................................	merged_17nt_9109629_0000010 + 17	NOT
.................GGTTAGGATACTCGGC.................................................................................	merged_16nt_12982456_0000014 + 18	NOT
.................GGTTAGGATACTCGG..................................................................................	merged_15nt_10265286_0000007 + 18	NOT
..................GTTAGGATACTCGGC.................................................................................	merged_15nt_12124740_0000003 + 19	NOT
Family_412_1
>contig18125_+_context_1_start_588_end_916_length_329nt_mergedHairpin_75_168_94nt_matureCandidates_9 map_smallRNA_9
GCUUGGUUgCaUCucGuCUGGUgCGGCCUGGaGCGGcgCAUCGCaUUUUuAGCAAGGCCcgcGCuAUAAgCAUCAGAUCCGUCGUAgUCUAGGu
((((((((((..(..(((((((((....(((.((((.((...((.......))...)))))).)))...)))))))))..)..)))).)))))) (-35.40)
...........................................................................GATCCGTCGTAGTCTAGGT	merged_19nt_13355579_0000001 + 76	NOT
............................................................................ATCCGTCGTAGTCTAGG.	merged_17nt_4176050_0000003 + 77	NOT
............................................................................ATCCGTCGTAGTCTA...	merged_15nt_5756912_0000001 + 77	NOT
.............................................................................TCCGTCGTAGTCTAG..	merged_15nt_14924302_0002875 + 78	NOT
.............................................................................TCCGTCGTAGTCTAGGT	merged_17nt_15240678_0000749 + 78	NOT
.............................................................................TCCGTCGTAGTCTAGG.	merged_16nt_15452590_0016689 + 78	NOT █
..............................................................................CCGTCGTAGTCTAGGT	merged_16nt_0748139_0000005 + 79	NOT
..............................................................................CCGTCGTAGTCTAGG.	merged_15nt_2994174_0000231 + 79	NOT
...............................................................................CGTCGTAGTCTAGGT	merged_15nt_8860666_0000002 + 80	NOT
Family_581_1
>contig1130489_+_context_1_start_675_end_957_length_283nt_mergedHairpin_128_185_58nt_matureCandidates_22 map_smallRNA_61
GCCCuAGuaUUUUUAuCAucaCCACUCCguCgUaGuCUAGGUGgUUAGGauaCuCGGc
(((..((((((((.((((((...((((....).)))...)))))).)))))))).))) (-14.70)
.........................TCCGTCGTAGTCTAGGTG...............	merged_18nt_13991440_0009097 + 26	NOT
.........................TCCGTCGTAGTCTAG..................	merged_15nt_14924302_0002875 + 26	NOT
.........................TCCGTCGTAGTCTAGGT................	merged_17nt_15240678_0000749 + 26	NOT
.........................TCCGTCGTAGTCTAGG.................	merged_16nt_15452590_0016689 + 26	NOT █
..........................CCGTCGTAGTCTAGGTGG..............	merged_18nt_0554403_0000790 + 27	NOT
..........................CCGTCGTAGTCTAGGT................	merged_16nt_0748139_0000005 + 27	NOT
..........................CCGTCGTAGTCTAGG.................	merged_15nt_2994174_0000231 + 27	NOT
..........................CCGTCGTAGTCTAGGTG...............	merged_17nt_10533765_0000013 + 27	NOT
...........................CGTCGTAGTCTAGGTGGT.............	merged_18nt_5218039_0000442 + 28	NOT
...........................CGTCGTAGTCTAGGTGG..............	merged_17nt_5633438_0001139 + 28	NOT
...........................CGTCGTAGTCTAGGT................	merged_15nt_8860666_0000002 + 28	NOT
...........................CGTCGTAGTCTAGGTG...............	merged_16nt_9681949_0000036 + 28	NOT
............................GTCGTAGTCTAGGTGG..............	merged_16nt_13552670_0000147 + 29	NOT
............................GTCGTAGTCTAGGTG...............	merged_15nt_14458977_0000003 + 29	NOT
............................GTCGTAGTCTAGGTGGTT............	merged_18nt_15197221_0000058 + 29	NOT
............................GTCGTAGTCTAGGTGGT.............	merged_17nt_5378704_0000067 + 29	NOT
............................GTCGTAGTCTAGGTGGTTAG..........	merged_20nt_6450442_0000058 + 29	NOT
............................GTCGTAGTCTAGGTGGTTA...........	merged_19nt_11498339_0000020 + 29	NOT
.............................TCGTAGTCTAGGTGGTTAG..........	merged_19nt_16778332_0000014 + 30	NOT
.............................TCGTAGTCTAGGTGG..............	merged_15nt_1604901_0000025 + 30	NOT
.............................TCGTAGTCTAGGTGGT.............	merged_16nt_1845110_0000004 + 30	NOT
.............................TCGTAGTCTAGGTGGTT............	merged_17nt_6322861_0000005 + 30	NOT
.............................TCGTAGTCTAGGTGGTTA...........	merged_18nt_8444500_0000001 + 30	NOT
..............................CGTAGTCTAGGTGGTTAG..........	merged_18nt_16383832_0000003 + 31	NOT
..............................CGTAGTCTAGGTGGTTA...........	merged_17nt_2536567_0000001 + 31	NOT
..............................CGTAGTCTAGGTGGTT............	merged_16nt_5719649_0000001 + 31	NOT
..............................CGTAGTCTAGGTGGT.............	merged_15nt_10195857_0000003 + 31	NOT
...............................GTAGTCTAGGTGGTT............	merged_15nt_14384563_0000008 + 32	NOT
...............................GTAGTCTAGGTGGTTAGG.........	merged_18nt_15431754_0000033 + 32	NOT
...............................GTAGTCTAGGTGGTTA...........	merged_16nt_6645779_0000001 + 32	NOT
...............................GTAGTCTAGGTGGTTAG..........	merged_17nt_10813562_0000006 + 32	NOT
................................TAGTCTAGGTGGTTAGGA........	merged_18nt_17608403_0000001 + 33	NOT
................................TAGTCTAGGTGGTTAGGATACTCGG.	merged_25nt_2572016_0000036 + 33	NOT
................................TAGTCTAGGTGGTTAGG.........	merged_17nt_8765175_0000001 + 33	NOT
.................................AGTCTAGGTGGTTAGGATACTCGGC	merged_25nt_17141334_0000046 + 34	NOT
.................................AGTCTAGGTGGTTAGG.........	merged_16nt_2972054_0000006 + 34	NOT
.................................AGTCTAGGTGGTTAGGATACTCGG.	merged_24nt_5519082_0000052 + 34	NOT
.................................AGTCTAGGTGGTTAGGA........	merged_17nt_10486410_0000009 + 34	NOT
.................................AGTCTAGGTGGTTAG..........	merged_15nt_11465467_0000007 + 34	NOT
..................................GTCTAGGTGGTTAGGATACTCGGC	merged_24nt_0779281_0000247 + 35	NOT
..................................GTCTAGGTGGTTAGGATACTCGG.	merged_23nt_5652732_0000197 + 35	NOT
..................................GTCTAGGTGGTTAGGA........	merged_16nt_8213116_0000001 + 35	NOT
...................................TCTAGGTGGTTAGGATACTCGG.	merged_22nt_13718441_0000087 + 36	NOT
...................................TCTAGGTGGTTAGGATACTCGGC	merged_23nt_16542760_0000225 + 36	NOT
....................................CTAGGTGGTTAGGATACTCGG.	merged_21nt_17573101_0000101 + 37	NOT
....................................CTAGGTGGTTAGGATACTCGGC	merged_22nt_9317246_0000117 + 37	NOT
....................................CTAGGTGGTTAGGAT.......	merged_15nt_12054905_0000001 + 37	NOT
.....................................TAGGTGGTTAGGATA......	merged_15nt_13543989_0000001 + 38	NOT
.....................................TAGGTGGTTAGGATACTCGG.	merged_20nt_15119585_0000056 + 38	NOT
.....................................TAGGTGGTTAGGATACTCGGC	merged_21nt_16432143_0000082 + 38	NOT
......................................AGGTGGTTAGGATACTCGG.	merged_19nt_14598864_0000043 + 39	NOT
......................................AGGTGGTTAGGATACTCGGC	merged_20nt_3655321_0000115 + 39	NOT
.......................................GGTGGTTAGGATACTCGGC	merged_19nt_1717389_0000106 + 40	NOT
.......................................GGTGGTTAGGATACTCGG.	merged_18nt_11748072_0000011 + 40	NOT
........................................GTGGTTAGGATACTCGG.	merged_17nt_14266582_0000002 + 41	NOT
........................................GTGGTTAGGATACTCGGC	merged_18nt_7569526_0000033 + 41	NOT
.........................................TGGTTAGGATACTCGG.	merged_16nt_16045239_0000005 + 42	NOT
.........................................TGGTTAGGATACTCGGC	merged_17nt_9109629_0000010 + 42	NOT
..........................................GGTTAGGATACTCGGC	merged_16nt_12982456_0000014 + 43	NOT
..........................................GGTTAGGATACTCGG.	merged_15nt_10265286_0000007 + 43	NOT
...........................................GTTAGGATACTCGGC	merged_15nt_12124740_0000003 + 44	NOT


11
Family_391_1
>contig1563490_+_context_1_start_411_end_734_length_324nt_mergedHairpin_140_241_102nt_matureCandidates_68 map_smallRNA_68
UCGaGGAAGCCcuGCauCaUUuGGAACUcGCCGGUgCGaUaGcACGCaGCaUGaCCUGGcgUUCaUCaCCGGcAAGUUCCaGacGAUGCaGGCCUUcaucAA
..((.((((.((((((((.(((((((((.(((((((.((..((...(((......)))))..))..))))))).))))))))).)))))))).)))).)).. (-52.70)
TCGAGGAAGCCCTGCATCATT.................................................................................	merged_21nt_3413989_0000001 + 1	NOT
TCGAGGAAGCCCTGCATCATTT................................................................................	merged_22nt_5215911_0000002 + 1	NOT
....GGAAGCCCTGCATCATTTGG..............................................................................	merged_20nt_15767395_0000049 + 5	NOT
....GGAAGCCCTGCATCATTTGGAA............................................................................	merged_22nt_8775863_0000001 + 5	NOT
....GGAAGCCCTGCATCATTTGGA.............................................................................	merged_21nt_8892106_0000069 + 5	NOT
......AAGCCCTGCATCATTTGGAAC...........................................................................	merged_21nt_0038189_0000001 + 7	NOT
......AAGCCCTGCATCATTTGGAA............................................................................	merged_20nt_3357490_0000001 + 7	NOT
......AAGCCCTGCATCATTTGGA.............................................................................	merged_19nt_7941770_0000001 + 7	NOT
......AAGCCCTGCATCATTTGGAACT..........................................................................	merged_22nt_10298059_0000001 + 7	NOT
......AAGCCCTGCATCATTTGGAACTCG........................................................................	merged_24nt_11362096_0000001 + 7	NOT
.......AGCCCTGCATCATTTGGAACTCG........................................................................	merged_23nt_16587759_0000001 + 8	NOT
.......AGCCCTGCATCATTTGGAACTCGC.......................................................................	merged_24nt_10239616_0000001 + 8	NOT
........GCCCTGCATCATTTGGAACTC.........................................................................	merged_21nt_4185956_0000001 + 9	NOT
.........CCCTGCATCATTTGGAACTCG........................................................................	merged_21nt_12491138_0000001 + 10	NOT
.........CCCTGCATCATTTGGAACTCGCCG.....................................................................	merged_24nt_7501071_0000001 + 10	NOT
..........CCTGCATCATTTGGAACTCGC.......................................................................	merged_21nt_10900436_0000001 + 11	NOT
...........CTGCATCATTTGGAACTCGCCGG....................................................................	merged_23nt_12928787_0000001 + 12	NOT
...........CTGCATCATTTGGAACTCGCCG.....................................................................	merged_22nt_13735107_0000017 + 12	NOT
...........CTGCATCATTTGGAACTCGC.......................................................................	merged_20nt_5942576_0000002 + 12	NOT
...........CTGCATCATTTGGAACTCGCC......................................................................	merged_21nt_10882115_0000007 + 12	NOT
............TGCATCATTTGGAACTCGCCG.....................................................................	merged_21nt_18094623_0014868 + 13	NOT █
............TGCATCATTTGGAACTCGC.......................................................................	merged_19nt_18122732_0000106 + 13	NOT
............TGCATCATTTGGAACTCG........................................................................	merged_18nt_7358830_0000002 + 13	NOT
............TGCATCATTTGGAACTCGCC......................................................................	merged_20nt_7878656_0000634 + 13	NOT
............TGCATCATTTGGAACTCGCCGGT...................................................................	merged_23nt_10053029_0000012 + 13	NOT
............TGCATCATTTGGAACTCGCCGG....................................................................	merged_22nt_10800227_0002720 + 13	NOT
............TGCATCATTTGGAACTCGCCGGTG..................................................................	merged_24nt_11788904_0000002 + 13	NOT
.............GCATCATTTGGAACTCGCCG.....................................................................	merged_20nt_15713844_0000021 + 14	NOT
.............GCATCATTTGGAACTCGCCGG....................................................................	merged_21nt_7398398_0000006 + 14	NOT
..............CATCATTTGGAACTCGCCGG....................................................................	merged_20nt_16364663_0000003 + 15	NOT
..............CATCATTTGGAACTCGCCG.....................................................................	merged_19nt_17128260_0000015 + 15	NOT
...............ATCATTTGGAACTCGCCGGT...................................................................	merged_20nt_2734167_0000004 + 16	NOT
...............ATCATTTGGAACTCGCCGGTG..................................................................	merged_21nt_3403260_0000040 + 16	NOT
...............ATCATTTGGAACTCGCCGG....................................................................	merged_19nt_5277840_0000006 + 16	NOT
...............ATCATTTGGAACTCGCCG.....................................................................	merged_18nt_7702024_0000009 + 16	NOT
................TCATTTGGAACTCGCCGGTGC.................................................................	merged_21nt_1979133_0000706 + 17	NOT
................TCATTTGGAACTCGCCG.....................................................................	merged_17nt_2240069_0000001 + 17	NOT
................TCATTTGGAACTCGCCGGTG..................................................................	merged_20nt_10106648_0000024 + 17	NOT
.................CATTTGGAACTCGCCGGTGC.................................................................	merged_20nt_2067647_0000001 + 18	NOT
.................CATTTGGAACTCGCCGGTG..................................................................	merged_19nt_3722648_0000001 + 18	NOT
.................CATTTGGAACTCGCCG.....................................................................	merged_16nt_6515355_0000002 + 18	NOT
.................CATTTGGAACTCGCCGG....................................................................	merged_17nt_11507769_0000003 + 18	NOT
..................ATTTGGAACTCGCCGGTGCGA...............................................................	merged_21nt_5290174_0000001 + 19	NOT
...................TTTGGAACTCGCCGGTGCG................................................................	merged_19nt_0938738_0000001 + 20	NOT
...................TTTGGAACTCGCCGGTGCGA...............................................................	merged_20nt_2299673_0000001 + 20	NOT
...................TTTGGAACTCGCCGGTGCGAT..............................................................	merged_21nt_10683573_0000001 + 20	NOT
.....................TGGAACTCGCCGGTGCGATAGC...........................................................	merged_22nt_4334203_0000001 + 22	NOT
.................................................................TCACCGGCAAGTTCCAGACG.................	merged_20nt_0013940_0000029 + 66	NOT
.................................................................TCACCGGCAAGTTCCAGACGA................	merged_21nt_6022896_0000026 + 66	NOT
.................................................................TCACCGGCAAGTTCCAGACGAT...............	merged_22nt_10103543_0000002 + 66	NOT
......................................................................GGCAAGTTCCAGACGATGCAGG..........	merged_22nt_0548989_0000001 + 71	NOT
.......................................................................GCAAGTTCCAGACGATGCAGG..........	merged_21nt_14382901_0000006 + 72	NOT ★
.......................................................................GCAAGTTCCAGACGATGCAGGCCT.......	merged_24nt_15287481_0000002 + 72	NOT
........................................................................CAAGTTCCAGACGATGCAGGC.........	merged_21nt_16102966_0000001 + 73	NOT
.........................................................................AAGTTCCAGACGATGCAGG..........	merged_19nt_15588214_0000002 + 74	NOT
.........................................................................AAGTTCCAGACGATGCAGGCC........	merged_21nt_2616085_0000009 + 74	NOT
.........................................................................AAGTTCCAGACGATGCAGGCCT.......	merged_22nt_4580675_0000009 + 74	NOT
.........................................................................AAGTTCCAGACGATGCAGGC.........	merged_20nt_4984336_0000002 + 74	NOT
..........................................................................AGTTCCAGACGATGCAGGCCT.......	merged_21nt_1570630_0000096 + 75	NOT
..........................................................................AGTTCCAGACGATGCAGGC.........	merged_19nt_2740442_0000003 + 75	NOT
..........................................................................AGTTCCAGACGATGCAGGCC........	merged_20nt_9125246_0000006 + 75	NOT
............................................................................TTCCAGACGATGCAGGCCT.......	merged_19nt_14780413_0000007 + 77	NOT
............................................................................TTCCAGACGATGCAGGCCTT......	merged_20nt_16022043_0000005 + 77	NOT
............................................................................TTCCAGACGATGCAGGCCTTC.....	merged_21nt_17983304_0000026 + 77	NOT
.............................................................................TCCAGACGATGCAGGCCTTC.....	merged_20nt_15610539_0000005 + 78	NOT
.............................................................................TCCAGACGATGCAGGCCTTCA....	merged_21nt_2800200_0000002 + 78	NOT
..............................................................................CCAGACGATGCAGGCCT.......	merged_17nt_18016848_0000001 + 79	NOT
................................................................................AGACGATGCAGGCCTTC.....	merged_17nt_8963810_0000001 + 81	NOT


12
Family_51_1
>contig3682401_+_context_1_start_83_end_445_length_363nt_mergedHairpin_116_291_176nt_matureCandidates_52 map_smallRNA_126
GgCAAGCAUAAGGgacGAAgaCGGGGGUAACAUGUCagAUGCGAUCAUACCAGCaCUAAAGCACCGGAUCCcAUCAgAACuCCGAAGUUAAGCUUGCUUGGguGaGAGUAGUACUAGGAUGGgUGACCUcUUGGgAAGuCCUcguGUUgcAUUCCcUUUUuAAUUUUUUUuGcGCC
(((..(((.((((((..((((.((((((((((((((.((((.((((......((......))....)))).)))).)).(.((.((((.......)))).)).).((.(....((((((.((....))))))))..).))..))))))))..)))).))))..)))))).)))))) (-48.30)
GGCAAGCATAAGGGACGAAGACGG........................................................................................................................................................	merged_24nt_3305786_0000005 + 1	NOT
.GCAAGCATAAGGGACGAAGACGG........................................................................................................................................................	merged_23nt_0978700_0000002 + 2	NOT
.GCAAGCATAAGGGACGAAGACGGG.......................................................................................................................................................	merged_24nt_7063358_0000017 + 2	NOT
..CAAGCATAAGGGACGAAGACGGGG......................................................................................................................................................	merged_24nt_1195304_0000010 + 3	NOT
...AAGCATAAGGGACGAAGACGGG.......................................................................................................................................................	merged_22nt_17280817_0000007 + 4	NOT
...AAGCATAAGGGACGAAGACGGGG......................................................................................................................................................	merged_23nt_1700785_0000021 + 4	NOT
...AAGCATAAGGGACGAAGACGG........................................................................................................................................................	merged_21nt_3355437_0000003 + 4	NOT
...AAGCATAAGGGACGAAGACGGGGGT....................................................................................................................................................	merged_25nt_4101866_0000002 + 4	NOT
...AAGCATAAGGGACGAAGACGGGGG.....................................................................................................................................................	merged_24nt_6218198_0000079 + 4	NOT
....AGCATAAGGGACGAAGACGGG.......................................................................................................................................................	merged_21nt_17295895_0000002 + 5	NOT
....AGCATAAGGGACGAAGA...........................................................................................................................................................	merged_17nt_2040053_0000001 + 5	NOT
....AGCATAAGGGACGAAGACGGGGGT....................................................................................................................................................	merged_24nt_8917688_0000074 + 5	NOT
....AGCATAAGGGACGAAGACGGGG......................................................................................................................................................	merged_22nt_10229464_0000008 + 5	NOT
....AGCATAAGGGACGAAGACGGGGG.....................................................................................................................................................	merged_23nt_11053957_0000014 + 5	NOT
.....GCATAAGGGACGAAGACGGG.......................................................................................................................................................	merged_20nt_7923769_0000002 + 6	NOT
.....GCATAAGGGACGAAGACGGGGG.....................................................................................................................................................	merged_22nt_9699269_0000001 + 6	NOT
......CATAAGGGACGAAGACGGGGGTAA..................................................................................................................................................	merged_24nt_2897818_0000001 + 7	NOT
......CATAAGGGACGAAGACGGGGGT....................................................................................................................................................	merged_22nt_3087406_0000001 + 7	NOT
......CATAAGGGACGAAGACGGGGGTAAC.................................................................................................................................................	merged_25nt_11587443_0000001 + 7	NOT
.......ATAAGGGACGAAGACGGGG......................................................................................................................................................	merged_19nt_16077688_0000008 + 8	NOT
.......ATAAGGGACGAAGACGGGGGT....................................................................................................................................................	merged_21nt_16937725_0000010 + 8	NOT
.......ATAAGGGACGAAGACGGGGGTAA..................................................................................................................................................	merged_23nt_17407175_0000005 + 8	NOT
.......ATAAGGGACGAAGACGGGGGTA...................................................................................................................................................	merged_22nt_4405939_0000001 + 8	NOT
.......ATAAGGGACGAAGACGGGGGTAAC.................................................................................................................................................	merged_24nt_4486093_0000032 + 8	NOT
.......ATAAGGGACGAAGACGGGGG.....................................................................................................................................................	merged_20nt_9155595_0000002 + 8	NOT
........TAAGGGACGAAGACGGGGGTAACAT...............................................................................................................................................	merged_25nt_4110531_0000002 + 9	NOT
........TAAGGGACGAAGACGGGGGTAACA................................................................................................................................................	merged_24nt_11034718_0000001 + 9	NOT
........TAAGGGACGAAGACGGGGGT....................................................................................................................................................	merged_20nt_11561468_0000002 + 9	NOT
.........AAGGGACGAAGACGGGGG.....................................................................................................................................................	merged_18nt_13996513_0000001 + 10	NOT
.........AAGGGACGAAGACGGGGGTAACA................................................................................................................................................	merged_23nt_16160675_0000015 + 10	NOT
.........AAGGGACGAAGACGGGGGTAACATG..............................................................................................................................................	merged_25nt_16902213_0000001 + 10	NOT
.........AAGGGACGAAGACGGGGGT....................................................................................................................................................	merged_19nt_17533595_0000002 + 10	NOT
.........AAGGGACGAAGACGGGGGTAAC.................................................................................................................................................	merged_22nt_4562955_0000006 + 10	NOT
.........AAGGGACGAAGACGGGGGTAACAT...............................................................................................................................................	merged_24nt_7231203_0000019 + 10	NOT
.........AAGGGACGAAGACGGGGGTA...................................................................................................................................................	merged_20nt_12203670_0000001 + 10	NOT
..........AGGGACGAAGACGGGGGTAACAT...............................................................................................................................................	merged_23nt_13365779_0000001 + 11	NOT
..........AGGGACGAAGACGGGGGTAAC.................................................................................................................................................	merged_21nt_14546690_0000001 + 11	NOT
..........AGGGACGAAGACGGGGGTAACATG..............................................................................................................................................	merged_24nt_1593874_0000008 + 11	NOT
..........AGGGACGAAGACGGGGGT....................................................................................................................................................	merged_18nt_5222334_0000001 + 11	NOT
...........GGGACGAAGACGGGGGTAACATG..............................................................................................................................................	merged_23nt_12484285_0000001 + 12	NOT
......................................ATGCGATCATACCAGCAC........................................................................................................................	merged_18nt_14062446_0000014 + 39	NOT
......................................ATGCGATCATACCAGC..........................................................................................................................	merged_16nt_4692350_0000005 + 39	NOT
......................................ATGCGATCATACCAGCA.........................................................................................................................	merged_17nt_8553319_0000016 + 39	NOT
.......................................TGCGATCATACCAGC..........................................................................................................................	merged_15nt_16182977_0000007 + 40	NOT
.......................................TGCGATCATACCAGCA.........................................................................................................................	merged_16nt_1151866_0000018 + 40	NOT
.......................................TGCGATCATACCAGCAC........................................................................................................................	merged_17nt_7521286_0000004 + 40	NOT
.......................................TGCGATCATACCAGCACT.......................................................................................................................	merged_18nt_10998505_0000108 + 40	NOT
........................................GCGATCATACCAGCA.........................................................................................................................	merged_15nt_13862216_0000002 + 41	NOT
........................................GCGATCATACCAGCACT.......................................................................................................................	merged_17nt_7515746_0000006 + 41	NOT
.........................................CGATCATACCAGCACTA......................................................................................................................	merged_17nt_5179693_0000002 + 42	NOT
.........................................CGATCATACCAGCAC........................................................................................................................	merged_15nt_7255333_0000002 + 42	NOT
.........................................CGATCATACCAGCACT.......................................................................................................................	merged_16nt_8026904_0000007 + 42	NOT
..........................................GATCATACCAGCACTA......................................................................................................................	merged_16nt_0244205_0000016 + 43	NOT
..........................................GATCATACCAGCACTAA.....................................................................................................................	merged_17nt_6757798_0000010 + 43	NOT
..........................................GATCATACCAGCACT.......................................................................................................................	merged_15nt_6888915_0000007 + 43	NOT
...........................................ATCATACCAGCACTAAAG...................................................................................................................	merged_18nt_12547284_0000002 + 44	NOT
...........................................ATCATACCAGCACTA......................................................................................................................	merged_15nt_12613911_0000003 + 44	NOT
.............................................CATACCAGCACTAAAG...................................................................................................................	merged_16nt_3732769_0000001 + 46	NOT
.............................................CATACCAGCACTAAA....................................................................................................................	merged_15nt_4910249_0000001 + 46	NOT
..............................................ATACCAGCACTAAAG...................................................................................................................	merged_15nt_17155667_0000003 + 47	NOT
..............................................ATACCAGCACTAAAGC..................................................................................................................	merged_16nt_17349120_0000001 + 47	NOT
.................................................CCAGCACTAAAGCACC...............................................................................................................	merged_16nt_0799172_0000001 + 50	NOT
.................................................CCAGCACTAAAGCAC................................................................................................................	merged_15nt_4733717_0000004 + 50	NOT
..................................................CAGCACTAAAGCACC...............................................................................................................	merged_15nt_11019174_0000005 + 51	NOT
...............................................................CCGGATCCCATCAGAACT...............................................................................................	merged_18nt_2156400_0000220 + 64	NOT
...............................................................CCGGATCCCATCAGA..................................................................................................	merged_15nt_4132255_0000020 + 64	NOT
...............................................................CCGGATCCCATCAGAAC................................................................................................	merged_17nt_6642209_0000059 + 64	NOT
...............................................................CCGGATCCCATCAGAA.................................................................................................	merged_16nt_9328169_0000009 + 64	NOT
................................................................CGGATCCCATCAGAACTC..............................................................................................	merged_18nt_12771118_0000800 + 65	NOT
................................................................CGGATCCCATCAGAACT...............................................................................................	merged_17nt_16486714_0000117 + 65	NOT
................................................................CGGATCCCATCAGAA.................................................................................................	merged_15nt_3703344_0000008 + 65	NOT
................................................................CGGATCCCATCAGAAC................................................................................................	merged_16nt_12396768_0000037 + 65	NOT
.................................................................GGATCCCATCAGAACTCC.............................................................................................	merged_18nt_12815597_0000042 + 66	NOT
.................................................................GGATCCCATCAGAACT...............................................................................................	merged_16nt_1420077_0000001 + 66	NOT
.................................................................GGATCCCATCAGAACTC..............................................................................................	merged_17nt_6629009_0000013 + 66	NOT
.................................................................GGATCCCATCAGAAC................................................................................................	merged_15nt_11126313_0000001 + 66	NOT
..................................................................GATCCCATCAGAACTCC.............................................................................................	merged_17nt_13012142_0000001 + 67	NOT
..................................................................GATCCCATCAGAACTCCG............................................................................................	merged_18nt_14271090_0000027 + 67	NOT
..................................................................GATCCCATCAGAACT...............................................................................................	merged_15nt_14990099_0000001 + 67	NOT
...................................................................ATCCCATCAGAACTCCGA...........................................................................................	merged_18nt_13218046_0000012 + 68	NOT
...................................................................ATCCCATCAGAACTCC.............................................................................................	merged_16nt_0981646_0000001 + 68	NOT
...................................................................ATCCCATCAGAACTCCG............................................................................................	merged_17nt_2932595_0000013 + 68	NOT
....................................................................TCCCATCAGAACTCC.............................................................................................	merged_15nt_12677849_0000002 + 69	NOT
....................................................................TCCCATCAGAACTCCGA...........................................................................................	merged_17nt_17063336_0000026 + 69	NOT
....................................................................TCCCATCAGAACTCCG............................................................................................	merged_16nt_3836397_0000014 + 69	NOT
.....................................................................CCCATCAGAACTCCG............................................................................................	merged_15nt_2648063_0000142 + 70	NOT
.....................................................................CCCATCAGAACTCCGA...........................................................................................	merged_16nt_9237777_0000218 + 70	NOT
......................................................................CCATCAGAACTCCGA...........................................................................................	merged_15nt_8431281_0000042 + 71	NOT
...............................................................................................................TACTAGGATGGGTGACCTC..............................................	merged_19nt_14017441_0000026 + 112	NOT
...............................................................................................................TACTAGGATGGGTGAC.................................................	merged_16nt_17535706_0000002 + 112	NOT
...............................................................................................................TACTAGGATGGGTGA..................................................	merged_15nt_7342820_0000002 + 112	NOT
...............................................................................................................TACTAGGATGGGTGACCT...............................................	merged_18nt_10151598_0000035 + 112	NOT
................................................................................................................ACTAGGATGGGTGACCT...............................................	merged_17nt_2364169_0000006 + 113	NOT
................................................................................................................ACTAGGATGGGTGACCTC..............................................	merged_18nt_3420647_0000004 + 113	NOT
.................................................................................................................CTAGGATGGGTGACC................................................	merged_15nt_4782063_0000001 + 114	NOT
.................................................................................................................CTAGGATGGGTGACCTC..............................................	merged_17nt_6354865_0000002 + 114	NOT
.................................................................................................................CTAGGATGGGTGACCT...............................................	merged_16nt_9070842_0000008 + 114	NOT
..................................................................................................................TAGGATGGGTGACCT...............................................	merged_15nt_5978002_0000004 + 115	NOT
..................................................................................................................TAGGATGGGTGACCTC..............................................	merged_16nt_9093866_0000001 + 115	NOT
...................................................................................................................AGGATGGGTGACCTC..............................................	merged_15nt_4251199_0000010 + 116	NOT
.........................................................................................................................................GTCCTCGTGTTGCATTCCCT...................	merged_20nt_1249914_0000118 + 138	NOT
.........................................................................................................................................GTCCTCGTGTTGCATTCCC....................	merged_19nt_5072783_0033991 + 138	NOT
..........................................................................................................................................TCCTCGTGTTGCATTCCCTTT.................	merged_21nt_13107291_0000002 + 139	NOT
..........................................................................................................................................TCCTCGTGTTGCATTCCCTT..................	merged_20nt_14113857_0000001 + 139	NOT
..........................................................................................................................................TCCTCGTGTTGCATTCC.....................	merged_17nt_17396479_0000773 + 139	NOT
..........................................................................................................................................TCCTCGTGTTGCATTCCC....................	merged_18nt_18220974_0011526 + 139	NOT █
..........................................................................................................................................TCCTCGTGTTGCATTC......................	merged_16nt_0379099_0000045 + 139	NOT
..........................................................................................................................................TCCTCGTGTTGCATTCCCT...................	merged_19nt_5311108_0000211 + 139	NOT
..........................................................................................................................................TCCTCGTGTTGCATT.......................	merged_15nt_9774789_0000032 + 139	NOT
...........................................................................................................................................CCTCGTGTTGCATTCCC....................	merged_17nt_1750905_0012388 + 140	NOT
...........................................................................................................................................CCTCGTGTTGCATTCCCT...................	merged_18nt_6881676_0000066 + 140	NOT
...........................................................................................................................................CCTCGTGTTGCATTCC.....................	merged_16nt_7678846_0001186 + 140	NOT
...........................................................................................................................................CCTCGTGTTGCATTCCCTT..................	merged_19nt_10563838_0000001 + 140	NOT
...........................................................................................................................................CCTCGTGTTGCATTC......................	merged_15nt_10660158_0000080 + 140	NOT
............................................................................................................................................CTCGTGTTGCATTCCC....................	merged_16nt_13305690_0013424 + 141	NOT
............................................................................................................................................CTCGTGTTGCATTCC.....................	merged_15nt_13738583_0006620 + 141	NOT
............................................................................................................................................CTCGTGTTGCATTCCCT...................	merged_17nt_15774469_0000052 + 141	NOT
............................................................................................................................................CTCGTGTTGCATTCCCTTTT................	merged_20nt_9806666_0000001 + 141	NOT
.............................................................................................................................................TCGTGTTGCATTCCCTTTTT...............	merged_20nt_3258220_0000001 + 142	NOT
.............................................................................................................................................TCGTGTTGCATTCCCT...................	merged_16nt_9122810_0000002 + 142	NOT
.............................................................................................................................................TCGTGTTGCATTCCCTTTTTAA.............	merged_22nt_9655579_0000001 + 142	NOT
.............................................................................................................................................TCGTGTTGCATTCCC....................	merged_15nt_11391702_0001273 + 142	NOT
..............................................................................................................................................CGTGTTGCATTCCCTTTTTAAT............	merged_22nt_1616661_0000001 + 143	NOT
..............................................................................................................................................CGTGTTGCATTCCCTTTTTAATTTT.........	merged_25nt_5675010_0000001 + 143	NOT
..............................................................................................................................................CGTGTTGCATTCCCT...................	merged_15nt_11927990_0000004 + 143	NOT
..................................................................................................................................................TTGCATTCCCTTTTTAATTTTT........	merged_22nt_5389562_0000001 + 147	NOT
Family_151_1
>contig3590705_+_context_1_start_140_end_459_length_320nt_mergedHairpin_20_243_224nt_matureCandidates_23 map_smallRNA_58
CCAUUUUUAGGgAAcGGUUGUAAUGGUAGUGaGAAUUUagAAUcGuCUUuGGAgCGGACCuGGGaguGGCAAGCaUAAGGgaCGAAGACGGGgAAaCaCAUCGGAuGuGAUCAUaCAAGCagUAAaGcACUGGAUCCCAUCAGAAcuCCGAAgUUAAgCgUGCUUGGgCgaGAGUAGuacUAGGaUGGGUUCCCUCCUGGgAAGUCCUCgUGUUGCAUUCCcUU
(((((((((((...((.((...(((((..(((....)))..))))).....)).))..))))))))))).......((((((..((.(((((((..(((((...)))))..........((((.....))))...((((((((.(((((.((((.......)))).)).......))).))..))))))(((((....))))).))))))).))....)))))) (-67.30)
....................................................AGCGGACCTGGGAGTGG...........................................................................................................................................................	merged_17nt_10288616_0000001 + 53	NOT
..............................................................GGAGTGGCAAGCATAAGGGACGA...........................................................................................................................................	merged_23nt_6166646_0000002 + 63	NOT
...................................................................GGCAAGCATAAGGGACGAAGACGG.....................................................................................................................................	merged_24nt_3305786_0000005 + 68	NOT
....................................................................GCAAGCATAAGGGACGAAGACGG.....................................................................................................................................	merged_23nt_0978700_0000002 + 69	NOT
....................................................................GCAAGCATAAGGGACGAAGACGGG....................................................................................................................................	merged_24nt_7063358_0000017 + 69	NOT
.....................................................................CAAGCATAAGGGACGAAGACGGGG...................................................................................................................................	merged_24nt_1195304_0000010 + 70	NOT
......................................................................AAGCATAAGGGACGAAGACGGG....................................................................................................................................	merged_22nt_17280817_0000007 + 71	NOT
......................................................................AAGCATAAGGGACGAAGACGGGG...................................................................................................................................	merged_23nt_1700785_0000021 + 71	NOT
......................................................................AAGCATAAGGGACGAAGACGG.....................................................................................................................................	merged_21nt_3355437_0000003 + 71	NOT
.......................................................................AGCATAAGGGACGAAGACGGG....................................................................................................................................	merged_21nt_17295895_0000002 + 72	NOT
.......................................................................AGCATAAGGGACGAAGA........................................................................................................................................	merged_17nt_2040053_0000001 + 72	NOT
.......................................................................AGCATAAGGGACGAAGACGGGG...................................................................................................................................	merged_22nt_10229464_0000008 + 72	NOT
........................................................................GCATAAGGGACGAAGACGGG....................................................................................................................................	merged_20nt_7923769_0000002 + 73	NOT
..........................................................................ATAAGGGACGAAGACGGGG...................................................................................................................................	merged_19nt_16077688_0000008 + 75	NOT
...................................................................................................................................GGATCCCATCAGAACTCC...........................................................................	merged_18nt_12815597_0000042 + 132	NOT
...................................................................................................................................GGATCCCATCAGAACT.............................................................................	merged_16nt_1420077_0000001 + 132	NOT
...................................................................................................................................GGATCCCATCAGAACTC............................................................................	merged_17nt_6629009_0000013 + 132	NOT
...................................................................................................................................GGATCCCATCAGAAC..............................................................................	merged_15nt_11126313_0000001 + 132	NOT
....................................................................................................................................GATCCCATCAGAACTCC...........................................................................	merged_17nt_13012142_0000001 + 133	NOT
....................................................................................................................................GATCCCATCAGAACTCCG..........................................................................	merged_18nt_14271090_0000027 + 133	NOT
....................................................................................................................................GATCCCATCAGAACT.............................................................................	merged_15nt_14990099_0000001 + 133	NOT
.....................................................................................................................................ATCCCATCAGAACTCCGA.........................................................................	merged_18nt_13218046_0000012 + 134	NOT
.....................................................................................................................................ATCCCATCAGAACTCC...........................................................................	merged_16nt_0981646_0000001 + 134	NOT
.....................................................................................................................................ATCCCATCAGAACTCCG..........................................................................	merged_17nt_2932595_0000013 + 134	NOT
......................................................................................................................................TCCCATCAGAACTCC...........................................................................	merged_15nt_12677849_0000002 + 135	NOT
......................................................................................................................................TCCCATCAGAACTCCGA.........................................................................	merged_17nt_17063336_0000026 + 135	NOT
......................................................................................................................................TCCCATCAGAACTCCG..........................................................................	merged_16nt_3836397_0000014 + 135	NOT
.......................................................................................................................................CCCATCAGAACTCCG..........................................................................	merged_15nt_2648063_0000142 + 136	NOT
.......................................................................................................................................CCCATCAGAACTCCGA.........................................................................	merged_16nt_9237777_0000218 + 136	NOT
........................................................................................................................................CCATCAGAACTCCGA.........................................................................	merged_15nt_8431281_0000042 + 137	NOT
......................................................................................................................................................................GGCGAGAGTAGTACTAGGA.......................................	merged_19nt_12881219_0006299 + 167	NOT
......................................................................................................................................................................GGCGAGAGTAGTACTAG.........................................	merged_17nt_17113531_0000009 + 167	NOT
......................................................................................................................................................................GGCGAGAGTAGTACTAGGATGGG...................................	merged_23nt_17387132_0007578 + 167	NOT
......................................................................................................................................................................GGCGAGAGTAGTACTAGGATGG....................................	merged_22nt_0900350_0005092 + 167	NOT
......................................................................................................................................................................GGCGAGAGTAGTACTAGGAT......................................	merged_20nt_4638144_0004088 + 167	NOT
......................................................................................................................................................................GGCGAGAGTAGTACTAGG........................................	merged_18nt_6434432_0001752 + 167	NOT
......................................................................................................................................................................GGCGAGAGTAGTACTA..........................................	merged_16nt_7859688_0000003 + 167	NOT
......................................................................................................................................................................GGCGAGAGTAGTACTAGGATG.....................................	merged_21nt_9739545_0006694 + 167	NOT
......................................................................................................................................................................GGCGAGAGTAGTACT...........................................	merged_15nt_12370511_0000008 + 167	NOT
...........................................................................................................................................................................................................GTCCTCGTGTTGCATTCCCT.	merged_20nt_1249914_0000118 + 204	NOT
...........................................................................................................................................................................................................GTCCTCGTGTTGCATTCCC..	merged_19nt_5072783_0033991 + 204	NOT
............................................................................................................................................................................................................TCCTCGTGTTGCATTCCCTT	merged_20nt_14113857_0000001 + 205	NOT
............................................................................................................................................................................................................TCCTCGTGTTGCATTCC...	merged_17nt_17396479_0000773 + 205	NOT
............................................................................................................................................................................................................TCCTCGTGTTGCATTCCC..	merged_18nt_18220974_0011526 + 205	NOT █
............................................................................................................................................................................................................TCCTCGTGTTGCATTC....	merged_16nt_0379099_0000045 + 205	NOT
............................................................................................................................................................................................................TCCTCGTGTTGCATTCCCT.	merged_19nt_5311108_0000211 + 205	NOT
............................................................................................................................................................................................................TCCTCGTGTTGCATT.....	merged_15nt_9774789_0000032 + 205	NOT
.............................................................................................................................................................................................................CCTCGTGTTGCATTCCC..	merged_17nt_1750905_0012388 + 206	NOT
.............................................................................................................................................................................................................CCTCGTGTTGCATTCCCT.	merged_18nt_6881676_0000066 + 206	NOT
.............................................................................................................................................................................................................CCTCGTGTTGCATTCC...	merged_16nt_7678846_0001186 + 206	NOT
.............................................................................................................................................................................................................CCTCGTGTTGCATTCCCTT	merged_19nt_10563838_0000001 + 206	NOT
.............................................................................................................................................................................................................CCTCGTGTTGCATTC....	merged_15nt_10660158_0000080 + 206	NOT
..............................................................................................................................................................................................................CTCGTGTTGCATTCCC..	merged_16nt_13305690_0013424 + 207	NOT
..............................................................................................................................................................................................................CTCGTGTTGCATTCC...	merged_15nt_13738583_0006620 + 207	NOT
..............................................................................................................................................................................................................CTCGTGTTGCATTCCCT.	merged_17nt_15774469_0000052 + 207	NOT
...............................................................................................................................................................................................................TCGTGTTGCATTCCCT.	merged_16nt_9122810_0000002 + 208	NOT
...............................................................................................................................................................................................................TCGTGTTGCATTCCC..	merged_15nt_11391702_0001273 + 208	NOT
................................................................................................................................................................................................................CGTGTTGCATTCCCT.	merged_15nt_11927990_0000004 + 209	NOT
Family_209_1
>contig4406490_+_context_2_start_44_end_276_length_233nt_mergedHairpin_4_172_169nt_matureCandidates_29 map_smallRNA_77
CCUGGGAgUGGCAAgCauAAGGgacgAAGGCGGGGGUAACAuGUCUUauGCgaUCAUACCAGcaCuAAAgcaCCGGaUCCCAUCaGAACUCCGAAgUgAAgCGUGCUUGGgUAAgAGUAGUCCUaGGAuGGGUGACCucGUGGGAAGUUCCUCGuGUUgCaUUCCCUUU
...(((((((.(((.(((.((((((....((((((...((..((((((.((..((.(((((((((.....(((((((((......))..))))..)))....)))))..)))).))...))..))))))..))..)))))).....)))))).)))))))))))))... (-58.70)
....GGAGTGGCAAGCATAAGGGACGA..............................................................................................................................................	merged_23nt_6166646_0000002 + 5	NOT ★
...............................................ATGCGATCATACCAGCAC........................................................................................................	merged_18nt_14062446_0000014 + 48	NOT
...............................................ATGCGATCATACCAGC..........................................................................................................	merged_16nt_4692350_0000005 + 48	NOT
...............................................ATGCGATCATACCAGCA.........................................................................................................	merged_17nt_8553319_0000016 + 48	NOT
................................................TGCGATCATACCAGC..........................................................................................................	merged_15nt_16182977_0000007 + 49	NOT
................................................TGCGATCATACCAGCA.........................................................................................................	merged_16nt_1151866_0000018 + 49	NOT
................................................TGCGATCATACCAGCAC........................................................................................................	merged_17nt_7521286_0000004 + 49	NOT
................................................TGCGATCATACCAGCACT.......................................................................................................	merged_18nt_10998505_0000108 + 49	NOT
.................................................GCGATCATACCAGCA.........................................................................................................	merged_15nt_13862216_0000002 + 50	NOT
.................................................GCGATCATACCAGCACT.......................................................................................................	merged_17nt_7515746_0000006 + 50	NOT
..................................................CGATCATACCAGCACTA......................................................................................................	merged_17nt_5179693_0000002 + 51	NOT
..................................................CGATCATACCAGCAC........................................................................................................	merged_15nt_7255333_0000002 + 51	NOT
..................................................CGATCATACCAGCACT.......................................................................................................	merged_16nt_8026904_0000007 + 51	NOT
...................................................GATCATACCAGCACTA......................................................................................................	merged_16nt_0244205_0000016 + 52	NOT
...................................................GATCATACCAGCACTAA.....................................................................................................	merged_17nt_6757798_0000010 + 52	NOT
...................................................GATCATACCAGCACT.......................................................................................................	merged_15nt_6888915_0000007 + 52	NOT
....................................................ATCATACCAGCACTAAAG...................................................................................................	merged_18nt_12547284_0000002 + 53	NOT
....................................................ATCATACCAGCACTA......................................................................................................	merged_15nt_12613911_0000003 + 53	NOT
......................................................CATACCAGCACTAAAG...................................................................................................	merged_16nt_3732769_0000001 + 55	NOT
......................................................CATACCAGCACTAAA....................................................................................................	merged_15nt_4910249_0000001 + 55	NOT
.......................................................ATACCAGCACTAAAG...................................................................................................	merged_15nt_17155667_0000003 + 56	NOT
.......................................................ATACCAGCACTAAAGC..................................................................................................	merged_16nt_17349120_0000001 + 56	NOT
..........................................................CCAGCACTAAAGCACC...............................................................................................	merged_16nt_0799172_0000001 + 59	NOT
..........................................................CCAGCACTAAAGCAC................................................................................................	merged_15nt_4733717_0000004 + 59	NOT
...........................................................CAGCACTAAAGCACC...............................................................................................	merged_15nt_11019174_0000005 + 60	NOT
........................................................................CCGGATCCCATCAGAACT...............................................................................	merged_18nt_2156400_0000220 + 73	NOT
........................................................................CCGGATCCCATCAGA..................................................................................	merged_15nt_4132255_0000020 + 73	NOT
........................................................................CCGGATCCCATCAGAAC................................................................................	merged_17nt_6642209_0000059 + 73	NOT
........................................................................CCGGATCCCATCAGAA.................................................................................	merged_16nt_9328169_0000009 + 73	NOT
.........................................................................CGGATCCCATCAGAACTC..............................................................................	merged_18nt_12771118_0000800 + 74	NOT
.........................................................................CGGATCCCATCAGAACT...............................................................................	merged_17nt_16486714_0000117 + 74	NOT
.........................................................................CGGATCCCATCAGAA.................................................................................	merged_15nt_3703344_0000008 + 74	NOT
.........................................................................CGGATCCCATCAGAAC................................................................................	merged_16nt_12396768_0000037 + 74	NOT
..........................................................................GGATCCCATCAGAACTCC.............................................................................	merged_18nt_12815597_0000042 + 75	NOT
..........................................................................GGATCCCATCAGAACT...............................................................................	merged_16nt_1420077_0000001 + 75	NOT
..........................................................................GGATCCCATCAGAACTC..............................................................................	merged_17nt_6629009_0000013 + 75	NOT
..........................................................................GGATCCCATCAGAAC................................................................................	merged_15nt_11126313_0000001 + 75	NOT
...........................................................................GATCCCATCAGAACTCC.............................................................................	merged_17nt_13012142_0000001 + 76	NOT
...........................................................................GATCCCATCAGAACTCCG............................................................................	merged_18nt_14271090_0000027 + 76	NOT
...........................................................................GATCCCATCAGAACT...............................................................................	merged_15nt_14990099_0000001 + 76	NOT
............................................................................ATCCCATCAGAACTCCGA...........................................................................	merged_18nt_13218046_0000012 + 77	NOT
............................................................................ATCCCATCAGAACTCC.............................................................................	merged_16nt_0981646_0000001 + 77	NOT
............................................................................ATCCCATCAGAACTCCG............................................................................	merged_17nt_2932595_0000013 + 77	NOT
.............................................................................TCCCATCAGAACTCC.............................................................................	merged_15nt_12677849_0000002 + 78	NOT
.............................................................................TCCCATCAGAACTCCGA...........................................................................	merged_17nt_17063336_0000026 + 78	NOT
.............................................................................TCCCATCAGAACTCCG............................................................................	merged_16nt_3836397_0000014 + 78	NOT
..............................................................................CCCATCAGAACTCCG............................................................................	merged_15nt_2648063_0000142 + 79	NOT
..............................................................................CCCATCAGAACTCCGA...........................................................................	merged_16nt_9237777_0000218 + 79	NOT
...............................................................................CCATCAGAACTCCGA...........................................................................	merged_15nt_8431281_0000042 + 80	NOT
..........................................................................................................................CTAGGATGGGTGACC................................	merged_15nt_4782063_0000001 + 123	NOT
..........................................................................................................................CTAGGATGGGTGACCTC..............................	merged_17nt_6354865_0000002 + 123	NOT
..........................................................................................................................CTAGGATGGGTGACCT...............................	merged_16nt_9070842_0000008 + 123	NOT
...........................................................................................................................TAGGATGGGTGACCT...............................	merged_15nt_5978002_0000004 + 124	NOT
...........................................................................................................................TAGGATGGGTGACCTC..............................	merged_16nt_9093866_0000001 + 124	NOT
............................................................................................................................AGGATGGGTGACCTC..............................	merged_15nt_4251199_0000010 + 125	NOT
............................................................................................................................AGGATGGGTGACCTCG.............................	merged_16nt_8970904_0000001 + 125	NOT
...................................................................................................................................................TTCCTCGTGTTGCATTCC....	merged_18nt_15338160_0000007 + 148	NOT
...................................................................................................................................................TTCCTCGTGTTGCATTC.....	merged_17nt_15959987_0000001 + 148	NOT
...................................................................................................................................................TTCCTCGTGTTGCATTCCC...	merged_19nt_17183852_0000069 + 148	NOT
....................................................................................................................................................TCCTCGTGTTGCATTCCCTTT	merged_21nt_13107291_0000002 + 149	NOT
....................................................................................................................................................TCCTCGTGTTGCATTCCCTT.	merged_20nt_14113857_0000001 + 149	NOT
....................................................................................................................................................TCCTCGTGTTGCATTCC....	merged_17nt_17396479_0000773 + 149	NOT
....................................................................................................................................................TCCTCGTGTTGCATTCCC...	merged_18nt_18220974_0011526 + 149	NOT █
....................................................................................................................................................TCCTCGTGTTGCATTC.....	merged_16nt_0379099_0000045 + 149	NOT
....................................................................................................................................................TCCTCGTGTTGCATTCCCT..	merged_19nt_5311108_0000211 + 149	NOT
....................................................................................................................................................TCCTCGTGTTGCATT......	merged_15nt_9774789_0000032 + 149	NOT
.....................................................................................................................................................CCTCGTGTTGCATTCCC...	merged_17nt_1750905_0012388 + 150	NOT
.....................................................................................................................................................CCTCGTGTTGCATTCCCT..	merged_18nt_6881676_0000066 + 150	NOT
.....................................................................................................................................................CCTCGTGTTGCATTCC....	merged_16nt_7678846_0001186 + 150	NOT
.....................................................................................................................................................CCTCGTGTTGCATTCCCTT.	merged_19nt_10563838_0000001 + 150	NOT
.....................................................................................................................................................CCTCGTGTTGCATTC.....	merged_15nt_10660158_0000080 + 150	NOT
......................................................................................................................................................CTCGTGTTGCATTCCC...	merged_16nt_13305690_0013424 + 151	NOT
......................................................................................................................................................CTCGTGTTGCATTCC....	merged_15nt_13738583_0006620 + 151	NOT
......................................................................................................................................................CTCGTGTTGCATTCCCT..	merged_17nt_15774469_0000052 + 151	NOT
.......................................................................................................................................................TCGTGTTGCATTCCCT..	merged_16nt_9122810_0000002 + 152	NOT
.......................................................................................................................................................TCGTGTTGCATTCCC...	merged_15nt_11391702_0001273 + 152	NOT
........................................................................................................................................................CGTGTTGCATTCCCT..	merged_15nt_11927990_0000004 + 153	NOT
Family_229_1
>contig4010399_+_context_1_start_48_end_368_length_321nt_mergedHairpin_110_273_164nt_matureCandidates_4 map_smallRNA_53
UGGGaguGGgAAgcaUAAGGGAUGAAgCCGGGGgUAACaugUcGGAUGCgauCaUACCAGCACuAAaGCACCGGAUCCcAUCAgAACUCugAAGUUAAGCguGcUUGGGCGAGAGuaguGCUAGGaUGGUuGACCUCCUGGgAAgUCCuCgUGUUgcaUUCCcU
.(((((((.(..((((..(((((....((((((((..(((.....)))(((((((.(((((((((((((((.(.......((((....)))).......))))))).........))))))).)))))))))))).)))))...))))).))))).))))))). (-57.80)
.............................................ATGCGATCATACCAGCAC.....................................................................................................	merged_18nt_14062446_0000014 + 46	NOT
.............................................ATGCGATCATACCAGC.......................................................................................................	merged_16nt_4692350_0000005 + 46	NOT
.............................................ATGCGATCATACCAGCA......................................................................................................	merged_17nt_8553319_0000016 + 46	NOT
..............................................TGCGATCATACCAGC.......................................................................................................	merged_15nt_16182977_0000007 + 47	NOT
..............................................TGCGATCATACCAGCA......................................................................................................	merged_16nt_1151866_0000018 + 47	NOT
..............................................TGCGATCATACCAGCAC.....................................................................................................	merged_17nt_7521286_0000004 + 47	NOT
..............................................TGCGATCATACCAGCACT....................................................................................................	merged_18nt_10998505_0000108 + 47	NOT
...............................................GCGATCATACCAGCA......................................................................................................	merged_15nt_13862216_0000002 + 48	NOT
...............................................GCGATCATACCAGCACT....................................................................................................	merged_17nt_7515746_0000006 + 48	NOT
................................................CGATCATACCAGCACTA...................................................................................................	merged_17nt_5179693_0000002 + 49	NOT
................................................CGATCATACCAGCAC.....................................................................................................	merged_15nt_7255333_0000002 + 49	NOT
................................................CGATCATACCAGCACT....................................................................................................	merged_16nt_8026904_0000007 + 49	NOT
.................................................GATCATACCAGCACTA...................................................................................................	merged_16nt_0244205_0000016 + 50	NOT
.................................................GATCATACCAGCACTAA..................................................................................................	merged_17nt_6757798_0000010 + 50	NOT
.................................................GATCATACCAGCACT....................................................................................................	merged_15nt_6888915_0000007 + 50	NOT
..................................................ATCATACCAGCACTAAAG................................................................................................	merged_18nt_12547284_0000002 + 51	NOT
..................................................ATCATACCAGCACTA...................................................................................................	merged_15nt_12613911_0000003 + 51	NOT
....................................................CATACCAGCACTAAAG................................................................................................	merged_16nt_3732769_0000001 + 53	NOT
....................................................CATACCAGCACTAAA.................................................................................................	merged_15nt_4910249_0000001 + 53	NOT
.....................................................ATACCAGCACTAAAG................................................................................................	merged_15nt_17155667_0000003 + 54	NOT
.....................................................ATACCAGCACTAAAGC...............................................................................................	merged_16nt_17349120_0000001 + 54	NOT
........................................................CCAGCACTAAAGCACC............................................................................................	merged_16nt_0799172_0000001 + 57	NOT
........................................................CCAGCACTAAAGCAC.............................................................................................	merged_15nt_4733717_0000004 + 57	NOT
.........................................................CAGCACTAAAGCACC............................................................................................	merged_15nt_11019174_0000005 + 58	NOT
......................................................................CCGGATCCCATCAGAACT............................................................................	merged_18nt_2156400_0000220 + 71	NOT
......................................................................CCGGATCCCATCAGA...............................................................................	merged_15nt_4132255_0000020 + 71	NOT
......................................................................CCGGATCCCATCAGAAC.............................................................................	merged_17nt_6642209_0000059 + 71	NOT
......................................................................CCGGATCCCATCAGAA..............................................................................	merged_16nt_9328169_0000009 + 71	NOT
.......................................................................CGGATCCCATCAGAACTC...........................................................................	merged_18nt_12771118_0000800 + 72	NOT
.......................................................................CGGATCCCATCAGAACT............................................................................	merged_17nt_16486714_0000117 + 72	NOT
.......................................................................CGGATCCCATCAGAA..............................................................................	merged_15nt_3703344_0000008 + 72	NOT
.......................................................................CGGATCCCATCAGAAC.............................................................................	merged_16nt_12396768_0000037 + 72	NOT
........................................................................GGATCCCATCAGAACT............................................................................	merged_16nt_1420077_0000001 + 73	NOT
........................................................................GGATCCCATCAGAACTC...........................................................................	merged_17nt_6629009_0000013 + 73	NOT
........................................................................GGATCCCATCAGAAC.............................................................................	merged_15nt_11126313_0000001 + 73	NOT
.........................................................................GATCCCATCAGAACT............................................................................	merged_15nt_14990099_0000001 + 74	NOT
................................................................................................................................................GTCCTCGTGTTGCATTCCCT	merged_20nt_1249914_0000118 + 145	NOT
................................................................................................................................................GTCCTCGTGTTGCATTCCC.	merged_19nt_5072783_0033991 + 145	NOT
.................................................................................................................................................TCCTCGTGTTGCATTCC..	merged_17nt_17396479_0000773 + 146	NOT
.................................................................................................................................................TCCTCGTGTTGCATTCCC.	merged_18nt_18220974_0011526 + 146	NOT █
.................................................................................................................................................TCCTCGTGTTGCATTC...	merged_16nt_0379099_0000045 + 146	NOT
.................................................................................................................................................TCCTCGTGTTGCATTCCCT	merged_19nt_5311108_0000211 + 146	NOT
.................................................................................................................................................TCCTCGTGTTGCATT....	merged_15nt_9774789_0000032 + 146	NOT
..................................................................................................................................................CCTCGTGTTGCATTCCC.	merged_17nt_1750905_0012388 + 147	NOT
..................................................................................................................................................CCTCGTGTTGCATTCCCT	merged_18nt_6881676_0000066 + 147	NOT
..................................................................................................................................................CCTCGTGTTGCATTCC..	merged_16nt_7678846_0001186 + 147	NOT
..................................................................................................................................................CCTCGTGTTGCATTC...	merged_15nt_10660158_0000080 + 147	NOT
...................................................................................................................................................CTCGTGTTGCATTCCC.	merged_16nt_13305690_0013424 + 148	NOT
...................................................................................................................................................CTCGTGTTGCATTCC..	merged_15nt_13738583_0006620 + 148	NOT
...................................................................................................................................................CTCGTGTTGCATTCCCT	merged_17nt_15774469_0000052 + 148	NOT
....................................................................................................................................................TCGTGTTGCATTCCCT	merged_16nt_9122810_0000002 + 149	NOT
....................................................................................................................................................TCGTGTTGCATTCCC.	merged_15nt_11391702_0001273 + 149	NOT
.....................................................................................................................................................CGTGTTGCATTCCCT	merged_15nt_11927990_0000004 + 150	NOT


13
Family_81_1
>contig992210_-_context_1_start_603_end_333_length_271nt_mergedHairpin_133_206_74nt_matureCandidates_17 map_smallRNA_17
AAGAUCAGAUGGCCGAGUUGGCUAAGGCCCAGAUUAAGGCUCUGGUCCAAGGUGGGUUCAAUCCAUCUGGUCAA
..((((((((((..(((((.(((..((.(((((.......))))).))..))).)))))...)))))))))).. (-29.80)
AAGATCAGATGGCCGAG.........................................................	merged_17nt_13100029_0000002 + 1	NOT
.AGATCAGATGGCCGAGTTGG.....................................................	merged_20nt_14092956_0000006 + 2	NOT
.AGATCAGATGGCCGAGTTG......................................................	merged_19nt_11305067_0000001 + 2	NOT
..GATCAGATGGCCGAGTTGG.....................................................	merged_19nt_13386994_0061196 + 3	NOT
..GATCAGATGGCCGAG.........................................................	merged_15nt_16229421_0002462 + 3	NOT
..GATCAGATGGCCGAGTT.......................................................	merged_17nt_3050407_0000031 + 3	NOT
..GATCAGATGGCCGAGTTG......................................................	merged_18nt_5583220_0007853 + 3	NOT █
..GATCAGATGGCCGAGTTGGC....................................................	merged_20nt_7399912_0000008 + 3	NOT
..GATCAGATGGCCGAGT........................................................	merged_16nt_8706959_0000209 + 3	NOT
...ATCAGATGGCCGAGTTG......................................................	merged_17nt_12731175_0000013 + 4	NOT
...ATCAGATGGCCGAGT........................................................	merged_15nt_5414605_0000002 + 4	NOT
...ATCAGATGGCCGAGTTGGC....................................................	merged_19nt_10576989_0000001 + 4	NOT
...ATCAGATGGCCGAGTTGG.....................................................	merged_18nt_12337552_0000790 + 4	NOT
....TCAGATGGCCGAGTTGG.....................................................	merged_17nt_9622927_0000085 + 5	NOT
.....CAGATGGCCGAGTTGG.....................................................	merged_16nt_15150642_0000019 + 6	NOT
.....CAGATGGCCGAGTTG......................................................	merged_15nt_15949828_0000006 + 6	NOT
......AGATGGCCGAGTTGG.....................................................	merged_15nt_8541815_0000144 + 7	NOT
Family_81_2
>contig1243726_+_context_1_start_304_end_623_length_320nt_mergedHairpin_152_215_64nt_matureCandidates_15 map_smallRNA_18
GAucaGauGGCCgAGUUGGuCUAAGGCgCCAgAUUAAGGcUcuGgUCCgAAaGGgCguGugUUc
((.((.(((.((...((((.(((.((.(((.......)))))))).))))..)).))).)).)) (-20.60)
GATCAGATGGCCGAGTTGG.............................................	merged_19nt_13386994_0061196 + 1	NOT
GATCAGATGGCCGAG.................................................	merged_15nt_16229421_0002462 + 1	NOT
GATCAGATGGCCGAGTT...............................................	merged_17nt_3050407_0000031 + 1	NOT
GATCAGATGGCCGAGTTG..............................................	merged_18nt_5583220_0007853 + 1	NOT █
GATCAGATGGCCGAGT................................................	merged_16nt_8706959_0000209 + 1	NOT
.ATCAGATGGCCGAGTTG..............................................	merged_17nt_12731175_0000013 + 2	NOT
.ATCAGATGGCCGAGT................................................	merged_15nt_5414605_0000002 + 2	NOT
.ATCAGATGGCCGAGTTGG.............................................	merged_18nt_12337552_0000790 + 2	NOT
..TCAGATGGCCGAGTTGG.............................................	merged_17nt_9622927_0000085 + 3	NOT
...CAGATGGCCGAGTTGGTC...........................................	merged_18nt_14349578_0000002 + 4	NOT
...CAGATGGCCGAGTTGG.............................................	merged_16nt_15150642_0000019 + 4	NOT
...CAGATGGCCGAGTTGGT............................................	merged_17nt_15474773_0000002 + 4	NOT
...CAGATGGCCGAGTTG..............................................	merged_15nt_15949828_0000006 + 4	NOT
....AGATGGCCGAGTTGGT............................................	merged_16nt_16931376_0000004 + 5	NOT
....AGATGGCCGAGTTGGTC...........................................	merged_17nt_5152457_0000001 + 5	NOT
....AGATGGCCGAGTTGG.............................................	merged_15nt_8541815_0000144 + 5	NOT
......ATGGCCGAGTTGGTCTAAG.......................................	merged_19nt_15675199_0000001 + 7	NOT
.......TGGCCGAGTTGGTCTAAGG......................................	merged_19nt_1211398_0000001 + 8	NOT
Family_529_1
>contig1360360_+_context_1_start_61_end_380_length_320nt_mergedHairpin_103_169_67nt_matureCandidates_9 map_smallRNA_9
CAAUUaGGucUcAcGGUUuauAGGAAUUUAAAaGuAAUUUACAuAAcAAgAUcAgauGGCCgAGUUG
(((((.((((((..(((((...(..((.((((.....)))).))..).))))).)).)))).))))) ( -8.10)
...............................................AAGATCAGATGGCCGAG...	merged_17nt_13100029_0000002 + 48	NOT
................................................AGATCAGATGGCCGAGTTG	merged_19nt_11305067_0000001 + 49	NOT
.................................................GATCAGATGGCCGAG...	merged_15nt_16229421_0002462 + 50	NOT
.................................................GATCAGATGGCCGAGTT.	merged_17nt_3050407_0000031 + 50	NOT
.................................................GATCAGATGGCCGAGTTG	merged_18nt_5583220_0007853 + 50	NOT █
.................................................GATCAGATGGCCGAGT..	merged_16nt_8706959_0000209 + 50	NOT
..................................................ATCAGATGGCCGAGTTG	merged_17nt_12731175_0000013 + 51	NOT
..................................................ATCAGATGGCCGAGT..	merged_15nt_5414605_0000002 + 51	NOT
....................................................CAGATGGCCGAGTTG	merged_15nt_15949828_0000006 + 53	NOT


14
Family_2_1
>contig145140_+_context_1_start_760_end_1131_length_372nt_mergedHairpin_88_353_266nt_matureCandidates_6 map_smallRNA_76
GGgUGGUGGCGCagUUGGCUAGCGCGUAGGuCUCAUAGCuGAAaCAAUGCGAGUGAUCCUGAGGUCGAGAgUUCGAGCCUCuCUcACCCcaCCcAAAAAaCaGACCUUGuAguGAuGAAaCGCUcGCUGAcAAcUUGGGucgUCGGauCUGcACCUGaUUCaUCAGGUgauAUGAgCAAGUCUGAACCUGGUCUaCuAUUUUUUUUuGGgUCGGAUCuGCCGCUACaGAAgCUCUUCCUCCuCUAGCCUAGCUUCAGCCCAUCCCc
(((.(((((.(((((((((((((((((..((.(((....))).)).))))).((((....((((((((....)))).))))..))))((.((((((((((.(((((..((...(((.....((((((((((.((....)).))))).....(((((((....)))))))...)))))..)))...))..))))).......)))))))))).)).((((......)))).............)))))).))))...)))))))))) (-90.10)
GGGTGGTGGCGCAGTTGG........................................................................................................................................................................................................................................................	merged_18nt_14415134_0000007 + 1	NOT
GGGTGGTGGCGCAGTTGGC.......................................................................................................................................................................................................................................................	merged_19nt_9170723_0000005 + 1	NOT
..GTGGTGGCGCAGTTGG........................................................................................................................................................................................................................................................	merged_16nt_1179731_0000001 + 3	NOT
..GTGGTGGCGCAGTTGGCT......................................................................................................................................................................................................................................................	merged_18nt_10035003_0000001 + 3	NOT
..GTGGTGGCGCAGTTGGC.......................................................................................................................................................................................................................................................	merged_17nt_12279001_0000001 + 3	NOT
....GGTGGCGCAGTTGGC.......................................................................................................................................................................................................................................................	merged_15nt_0851289_0000002 + 5	NOT
..............TTGGCTAGCGCGTAGGTC..........................................................................................................................................................................................................................................	merged_18nt_13584566_0000001 + 15	NOT
......................................................GATCCTGAGGTCGAGAGTT.................................................................................................................................................................................................	merged_19nt_13154445_0000001 + 55	NOT
......................................................GATCCTGAGGTCGAGAGTTC................................................................................................................................................................................................	merged_20nt_17346026_0000003 + 55	NOT
......................................................GATCCTGAGGTCGAGAGTTCGA..............................................................................................................................................................................................	merged_22nt_0658687_0000001 + 55	NOT
......................................................GATCCTGAGGTCGAGAGTTCG...............................................................................................................................................................................................	merged_21nt_5887099_0000007 + 55	NOT
......................................................GATCCTGAGGTCGAGAGTTCGAG.............................................................................................................................................................................................	merged_23nt_8929955_0000001 + 55	NOT
......................................................GATCCTGAGGTCGAGAGT..................................................................................................................................................................................................	merged_18nt_10084869_0000001 + 55	NOT
.......................................................ATCCTGAGGTCGAGA....................................................................................................................................................................................................	merged_15nt_13337116_0000001 + 56	NOT
.......................................................ATCCTGAGGTCGAGAGTTCGAGCC...........................................................................................................................................................................................	merged_24nt_14944756_0000021 + 56	NOT
.......................................................ATCCTGAGGTCGAGAGTTCGAGC............................................................................................................................................................................................	merged_23nt_18079939_0000020 + 56	NOT
.......................................................ATCCTGAGGTCGAGAGT..................................................................................................................................................................................................	merged_17nt_0604214_0000009 + 56	NOT
.......................................................ATCCTGAGGTCGAGAGTTCGAG.............................................................................................................................................................................................	merged_22nt_3280101_0000034 + 56	NOT
.......................................................ATCCTGAGGTCGAGAGTTCGAGCCT..........................................................................................................................................................................................	merged_25nt_6113722_0000004 + 56	NOT
.......................................................ATCCTGAGGTCGAGAGTTC................................................................................................................................................................................................	merged_19nt_6118890_0000078 + 56	NOT
.......................................................ATCCTGAGGTCGAGAGTTCG...............................................................................................................................................................................................	merged_20nt_7393147_0000399 + 56	NOT
.......................................................ATCCTGAGGTCGAGAGTT.................................................................................................................................................................................................	merged_18nt_7552628_0000083 + 56	NOT
.......................................................ATCCTGAGGTCGAGAG...................................................................................................................................................................................................	merged_16nt_11230613_0000002 + 56	NOT
.......................................................ATCCTGAGGTCGAGAGTTCGA..............................................................................................................................................................................................	merged_21nt_11295192_0000061 + 56	NOT
........................................................TCCTGAGGTCGAGAG...................................................................................................................................................................................................	merged_15nt_13817685_0000002 + 57	NOT
........................................................TCCTGAGGTCGAGAGTTCGAGCC...........................................................................................................................................................................................	merged_23nt_13918796_0000037 + 57	NOT
........................................................TCCTGAGGTCGAGAGTTCG...............................................................................................................................................................................................	merged_19nt_16487486_0006519 + 57	NOT █
........................................................TCCTGAGGTCGAGAGT..................................................................................................................................................................................................	merged_16nt_17231563_0000006 + 57	NOT
........................................................TCCTGAGGTCGAGAGTT.................................................................................................................................................................................................	merged_17nt_17918386_0000089 + 57	NOT
........................................................TCCTGAGGTCGAGAGTTC................................................................................................................................................................................................	merged_18nt_3265969_0000642 + 57	NOT
........................................................TCCTGAGGTCGAGAGTTCGAGC............................................................................................................................................................................................	merged_22nt_3656541_0000046 + 57	NOT
........................................................TCCTGAGGTCGAGAGTTCGAG.............................................................................................................................................................................................	merged_21nt_7389191_0000137 + 57	NOT
........................................................TCCTGAGGTCGAGAGTTCGAGCCT..........................................................................................................................................................................................	merged_24nt_8428340_0000020 + 57	NOT
........................................................TCCTGAGGTCGAGAGTTCGA..............................................................................................................................................................................................	merged_20nt_11626499_0000319 + 57	NOT
.........................................................CCTGAGGTCGAGAGT..................................................................................................................................................................................................	merged_15nt_12969589_0000001 + 58	NOT
.........................................................CCTGAGGTCGAGAGTT.................................................................................................................................................................................................	merged_16nt_18038150_0000018 + 58	NOT
.........................................................CCTGAGGTCGAGAGTTCGA..............................................................................................................................................................................................	merged_19nt_0911639_0000059 + 58	NOT
.........................................................CCTGAGGTCGAGAGTTCGAG.............................................................................................................................................................................................	merged_20nt_5854478_0000022 + 58	NOT
.........................................................CCTGAGGTCGAGAGTTCG...............................................................................................................................................................................................	merged_18nt_6251162_0000429 + 58	NOT
.........................................................CCTGAGGTCGAGAGTTC................................................................................................................................................................................................	merged_17nt_6656801_0000013 + 58	NOT
.........................................................CCTGAGGTCGAGAGTTCGAGCCT..........................................................................................................................................................................................	merged_23nt_7736680_0000004 + 58	NOT
.........................................................CCTGAGGTCGAGAGTTCGAGC............................................................................................................................................................................................	merged_21nt_9500934_0000006 + 58	NOT
.........................................................CCTGAGGTCGAGAGTTCGAGCC...........................................................................................................................................................................................	merged_22nt_9890112_0000010 + 58	NOT
..........................................................CTGAGGTCGAGAGTTCGAGC............................................................................................................................................................................................	merged_20nt_15248744_0000014 + 59	NOT
..........................................................CTGAGGTCGAGAGTTCGAG.............................................................................................................................................................................................	merged_19nt_1230632_0000052 + 59	NOT
..........................................................CTGAGGTCGAGAGTTC................................................................................................................................................................................................	merged_16nt_3486585_0000144 + 59	NOT
..........................................................CTGAGGTCGAGAGTTCG...............................................................................................................................................................................................	merged_17nt_3689332_0001440 + 59	NOT
..........................................................CTGAGGTCGAGAGTTCGAGCCT..........................................................................................................................................................................................	merged_22nt_4325245_0000005 + 59	NOT
..........................................................CTGAGGTCGAGAGTTCGAGCC...........................................................................................................................................................................................	merged_21nt_4614870_0000019 + 59	NOT
..........................................................CTGAGGTCGAGAGTTCGA..............................................................................................................................................................................................	merged_18nt_9626473_0000108 + 59	NOT
..........................................................CTGAGGTCGAGAGTT.................................................................................................................................................................................................	merged_15nt_10210473_0000031 + 59	NOT
...........................................................TGAGGTCGAGAGTTCGAGCCT..........................................................................................................................................................................................	merged_21nt_12627653_0000002 + 60	NOT
...........................................................TGAGGTCGAGAGTTCGAGCC...........................................................................................................................................................................................	merged_20nt_14227035_0000009 + 60	NOT
...........................................................TGAGGTCGAGAGTTCGAGC............................................................................................................................................................................................	merged_19nt_0260495_0000001 + 60	NOT
...........................................................TGAGGTCGAGAGTTCGAG.............................................................................................................................................................................................	merged_18nt_2901571_0000001 + 60	NOT
...........................................................TGAGGTCGAGAGTTC................................................................................................................................................................................................	merged_15nt_3361578_0000003 + 60	NOT
...........................................................TGAGGTCGAGAGTTCG...............................................................................................................................................................................................	merged_16nt_12403050_0000010 + 60	NOT
............................................................GAGGTCGAGAGTTCGAG.............................................................................................................................................................................................	merged_17nt_15971213_0000005 + 61	NOT
............................................................GAGGTCGAGAGTTCG...............................................................................................................................................................................................	merged_15nt_16229706_0000048 + 61	NOT
............................................................GAGGTCGAGAGTTCGAGCCT..........................................................................................................................................................................................	merged_20nt_17615342_0000005 + 61	NOT
............................................................GAGGTCGAGAGTTCGAGCC...........................................................................................................................................................................................	merged_19nt_2343606_0000010 + 61	NOT
............................................................GAGGTCGAGAGTTCGA..............................................................................................................................................................................................	merged_16nt_8872211_0000005 + 61	NOT
............................................................GAGGTCGAGAGTTCGAGC............................................................................................................................................................................................	merged_18nt_9553803_0000004 + 61	NOT
.............................................................AGGTCGAGAGTTCGAGCCTC.........................................................................................................................................................................................	merged_20nt_13155675_0000002 + 62	NOT
.............................................................AGGTCGAGAGTTCGAGCC...........................................................................................................................................................................................	merged_18nt_10575337_0000002 + 62	NOT
.............................................................AGGTCGAGAGTTCGAGCCT..........................................................................................................................................................................................	merged_19nt_10998207_0000013 + 62	NOT
..............................................................GGTCGAGAGTTCGAGCCTC.........................................................................................................................................................................................	merged_19nt_5530277_0000007 + 63	NOT
..............................................................GGTCGAGAGTTCGAGCCT..........................................................................................................................................................................................	merged_18nt_10995886_0000005 + 63	NOT
...............................................................GTCGAGAGTTCGAGCCTC.........................................................................................................................................................................................	merged_18nt_15658965_0000001 + 64	NOT
................................................................TCGAGAGTTCGAGCCTCT........................................................................................................................................................................................	merged_18nt_14213779_0000001 + 65	NOT
................................................................TCGAGAGTTCGAGCCTC.........................................................................................................................................................................................	merged_17nt_7875924_0000002 + 65	NOT
.................................................................CGAGAGTTCGAGCCTCTC.......................................................................................................................................................................................	merged_18nt_17224014_0000001 + 66	NOT
........................................................................TCGAGCCTCTCTCACCCCA...............................................................................................................................................................................	merged_19nt_2976705_0000006 + 73	NOT
..........................................................................GAGCCTCTCTCACCCCA...............................................................................................................................................................................	merged_17nt_15148017_0000001 + 75	NOT
............................................................................GCCTCTCTCACCCCA...............................................................................................................................................................................	merged_15nt_7626574_0000003 + 77	NOT
.............................................................................................................TAGTGATGAAACGCT..............................................................................................................................................	merged_15nt_16047701_0000003 + 110	NOT
Family_2_2
>contig838387_+_context_1_start_896_end_1104_length_209nt_mergedHairpin_3_84_82nt_matureCandidates_3 map_smallRNA_74
UGGGgUGGuGGCGcAgUUGGCUAGCGCGUAgUUGCCCAUGUGagUGAUCCUGAGGUCgAgaGUUCGAGCCUcUCUCaCCCcA
(((((((((.((.((..(((.((((.....)))).)))..)).)).))...((((((((....)))).))))...))))))) (-30.20)
..GGGTGGTGGCGCAGTTGG..............................................................	merged_18nt_14415134_0000007 + 3	NOT
..GGGTGGTGGCGCAGTTGGC.............................................................	merged_19nt_9170723_0000005 + 3	NOT
....GTGGTGGCGCAGTTGG..............................................................	merged_16nt_1179731_0000001 + 5	NOT
....GTGGTGGCGCAGTTGGCT............................................................	merged_18nt_10035003_0000001 + 5	NOT
....GTGGTGGCGCAGTTGGC.............................................................	merged_17nt_12279001_0000001 + 5	NOT
......GGTGGCGCAGTTGGC.............................................................	merged_15nt_0851289_0000002 + 7	NOT
.............................................GATCCTGAGGTCGAGAGTT..................	merged_19nt_13154445_0000001 + 46	NOT
.............................................GATCCTGAGGTCGAGAGTTC.................	merged_20nt_17346026_0000003 + 46	NOT
.............................................GATCCTGAGGTCGAGAGTTCGA...............	merged_22nt_0658687_0000001 + 46	NOT
.............................................GATCCTGAGGTCGAGAGTTCG................	merged_21nt_5887099_0000007 + 46	NOT
.............................................GATCCTGAGGTCGAGAGTTCGAG..............	merged_23nt_8929955_0000001 + 46	NOT
.............................................GATCCTGAGGTCGAGAGT...................	merged_18nt_10084869_0000001 + 46	NOT
..............................................ATCCTGAGGTCGAGA.....................	merged_15nt_13337116_0000001 + 47	NOT
..............................................ATCCTGAGGTCGAGAGTTCGAGCC............	merged_24nt_14944756_0000021 + 47	NOT
..............................................ATCCTGAGGTCGAGAGTTCGAGC.............	merged_23nt_18079939_0000020 + 47	NOT
..............................................ATCCTGAGGTCGAGAGT...................	merged_17nt_0604214_0000009 + 47	NOT
..............................................ATCCTGAGGTCGAGAGTTCGAG..............	merged_22nt_3280101_0000034 + 47	NOT
..............................................ATCCTGAGGTCGAGAGTTCGAGCCT...........	merged_25nt_6113722_0000004 + 47	NOT
..............................................ATCCTGAGGTCGAGAGTTC.................	merged_19nt_6118890_0000078 + 47	NOT
..............................................ATCCTGAGGTCGAGAGTTCG................	merged_20nt_7393147_0000399 + 47	NOT
..............................................ATCCTGAGGTCGAGAGTT..................	merged_18nt_7552628_0000083 + 47	NOT
..............................................ATCCTGAGGTCGAGAG....................	merged_16nt_11230613_0000002 + 47	NOT
..............................................ATCCTGAGGTCGAGAGTTCGA...............	merged_21nt_11295192_0000061 + 47	NOT
...............................................TCCTGAGGTCGAGAG....................	merged_15nt_13817685_0000002 + 48	NOT
...............................................TCCTGAGGTCGAGAGTTCGAGCC............	merged_23nt_13918796_0000037 + 48	NOT
...............................................TCCTGAGGTCGAGAGTTCG................	merged_19nt_16487486_0006519 + 48	NOT █
...............................................TCCTGAGGTCGAGAGT...................	merged_16nt_17231563_0000006 + 48	NOT
...............................................TCCTGAGGTCGAGAGTT..................	merged_17nt_17918386_0000089 + 48	NOT
...............................................TCCTGAGGTCGAGAGTTC.................	merged_18nt_3265969_0000642 + 48	NOT
...............................................TCCTGAGGTCGAGAGTTCGAGC.............	merged_22nt_3656541_0000046 + 48	NOT
...............................................TCCTGAGGTCGAGAGTTCGAG..............	merged_21nt_7389191_0000137 + 48	NOT
...............................................TCCTGAGGTCGAGAGTTCGAGCCT...........	merged_24nt_8428340_0000020 + 48	NOT
...............................................TCCTGAGGTCGAGAGTTCGA...............	merged_20nt_11626499_0000319 + 48	NOT
................................................CCTGAGGTCGAGAGT...................	merged_15nt_12969589_0000001 + 49	NOT
................................................CCTGAGGTCGAGAGTT..................	merged_16nt_18038150_0000018 + 49	NOT
................................................CCTGAGGTCGAGAGTTCGA...............	merged_19nt_0911639_0000059 + 49	NOT
................................................CCTGAGGTCGAGAGTTCGAG..............	merged_20nt_5854478_0000022 + 49	NOT
................................................CCTGAGGTCGAGAGTTCG................	merged_18nt_6251162_0000429 + 49	NOT
................................................CCTGAGGTCGAGAGTTC.................	merged_17nt_6656801_0000013 + 49	NOT
................................................CCTGAGGTCGAGAGTTCGAGCCT...........	merged_23nt_7736680_0000004 + 49	NOT
................................................CCTGAGGTCGAGAGTTCGAGC.............	merged_21nt_9500934_0000006 + 49	NOT
................................................CCTGAGGTCGAGAGTTCGAGCC............	merged_22nt_9890112_0000010 + 49	NOT
.................................................CTGAGGTCGAGAGTTCGAGC.............	merged_20nt_15248744_0000014 + 50	NOT
.................................................CTGAGGTCGAGAGTTCGAG..............	merged_19nt_1230632_0000052 + 50	NOT
.................................................CTGAGGTCGAGAGTTC.................	merged_16nt_3486585_0000144 + 50	NOT
.................................................CTGAGGTCGAGAGTTCG................	merged_17nt_3689332_0001440 + 50	NOT
.................................................CTGAGGTCGAGAGTTCGAGCCT...........	merged_22nt_4325245_0000005 + 50	NOT
.................................................CTGAGGTCGAGAGTTCGAGCC............	merged_21nt_4614870_0000019 + 50	NOT
.................................................CTGAGGTCGAGAGTTCGA...............	merged_18nt_9626473_0000108 + 50	NOT
.................................................CTGAGGTCGAGAGTT..................	merged_15nt_10210473_0000031 + 50	NOT
..................................................TGAGGTCGAGAGTTCGAGCCT...........	merged_21nt_12627653_0000002 + 51	NOT
..................................................TGAGGTCGAGAGTTCGAGCC............	merged_20nt_14227035_0000009 + 51	NOT
..................................................TGAGGTCGAGAGTTCGAGC.............	merged_19nt_0260495_0000001 + 51	NOT
..................................................TGAGGTCGAGAGTTCGAG..............	merged_18nt_2901571_0000001 + 51	NOT
..................................................TGAGGTCGAGAGTTC.................	merged_15nt_3361578_0000003 + 51	NOT
..................................................TGAGGTCGAGAGTTCG................	merged_16nt_12403050_0000010 + 51	NOT
...................................................GAGGTCGAGAGTTCGAG..............	merged_17nt_15971213_0000005 + 52	NOT
...................................................GAGGTCGAGAGTTCG................	merged_15nt_16229706_0000048 + 52	NOT
...................................................GAGGTCGAGAGTTCGAGCCT...........	merged_20nt_17615342_0000005 + 52	NOT
...................................................GAGGTCGAGAGTTCGAGCC............	merged_19nt_2343606_0000010 + 52	NOT
...................................................GAGGTCGAGAGTTCGA...............	merged_16nt_8872211_0000005 + 52	NOT
...................................................GAGGTCGAGAGTTCGAGC.............	merged_18nt_9553803_0000004 + 52	NOT
....................................................AGGTCGAGAGTTCGAGCCTC..........	merged_20nt_13155675_0000002 + 53	NOT
....................................................AGGTCGAGAGTTCGAGCC............	merged_18nt_10575337_0000002 + 53	NOT
....................................................AGGTCGAGAGTTCGAGCCT...........	merged_19nt_10998207_0000013 + 53	NOT
.....................................................GGTCGAGAGTTCGAGCCTC..........	merged_19nt_5530277_0000007 + 54	NOT
.....................................................GGTCGAGAGTTCGAGCCT...........	merged_18nt_10995886_0000005 + 54	NOT
......................................................GTCGAGAGTTCGAGCCTC..........	merged_18nt_15658965_0000001 + 55	NOT
.......................................................TCGAGAGTTCGAGCCTCT.........	merged_18nt_14213779_0000001 + 56	NOT
.......................................................TCGAGAGTTCGAGCCTC..........	merged_17nt_7875924_0000002 + 56	NOT
........................................................CGAGAGTTCGAGCCTCTC........	merged_18nt_17224014_0000001 + 57	NOT
...............................................................TCGAGCCTCTCTCACCCCA	merged_19nt_2976705_0000006 + 64	NOT
.................................................................GAGCCTCTCTCACCCCA	merged_17nt_15148017_0000001 + 66	NOT
...................................................................GCCTCTCTCACCCCA	merged_15nt_7626574_0000003 + 68	NOT
Family_2_4
>contig353464_+_context_1_start_394_end_709_length_316nt_mergedHairpin_95_168_74nt_matureCandidates_1 map_smallRNA_64
AGGUUUCGUAGCuAAaCGUgAgUGAuCCUGAGGUCGagAgUUCGAGCCuCCGAcACUUguAGUGAUGAAACGCu
..(((((((.((((....((((((.((..((((((((....)))).)))).)))))))))))).)))))))... (-24.20)
.......................GATCCTGAGGTCGAGAGTT................................	merged_19nt_13154445_0000001 + 24	NOT
.......................GATCCTGAGGTCGAGAGTTC...............................	merged_20nt_17346026_0000003 + 24	NOT
.......................GATCCTGAGGTCGAGAGTTCGA.............................	merged_22nt_0658687_0000001 + 24	NOT
.......................GATCCTGAGGTCGAGAGTTCG..............................	merged_21nt_5887099_0000007 + 24	NOT
.......................GATCCTGAGGTCGAGAGTTCGAG............................	merged_23nt_8929955_0000001 + 24	NOT
.......................GATCCTGAGGTCGAGAGT.................................	merged_18nt_10084869_0000001 + 24	NOT
........................ATCCTGAGGTCGAGA...................................	merged_15nt_13337116_0000001 + 25	NOT
........................ATCCTGAGGTCGAGAGTTCGAGCC..........................	merged_24nt_14944756_0000021 + 25	NOT
........................ATCCTGAGGTCGAGAGTTCGAGC...........................	merged_23nt_18079939_0000020 + 25	NOT
........................ATCCTGAGGTCGAGAGT.................................	merged_17nt_0604214_0000009 + 25	NOT
........................ATCCTGAGGTCGAGAGTTCGAG............................	merged_22nt_3280101_0000034 + 25	NOT
........................ATCCTGAGGTCGAGAGTTCGAGCCT.........................	merged_25nt_6113722_0000004 + 25	NOT
........................ATCCTGAGGTCGAGAGTTC...............................	merged_19nt_6118890_0000078 + 25	NOT
........................ATCCTGAGGTCGAGAGTTCG..............................	merged_20nt_7393147_0000399 + 25	NOT
........................ATCCTGAGGTCGAGAGTT................................	merged_18nt_7552628_0000083 + 25	NOT
........................ATCCTGAGGTCGAGAG..................................	merged_16nt_11230613_0000002 + 25	NOT
........................ATCCTGAGGTCGAGAGTTCGA.............................	merged_21nt_11295192_0000061 + 25	NOT
.........................TCCTGAGGTCGAGAG..................................	merged_15nt_13817685_0000002 + 26	NOT
.........................TCCTGAGGTCGAGAGTTCGAGCC..........................	merged_23nt_13918796_0000037 + 26	NOT
.........................TCCTGAGGTCGAGAGTTCG..............................	merged_19nt_16487486_0006519 + 26	NOT █
.........................TCCTGAGGTCGAGAGT.................................	merged_16nt_17231563_0000006 + 26	NOT
.........................TCCTGAGGTCGAGAGTT................................	merged_17nt_17918386_0000089 + 26	NOT
.........................TCCTGAGGTCGAGAGTTC...............................	merged_18nt_3265969_0000642 + 26	NOT
.........................TCCTGAGGTCGAGAGTTCGAGC...........................	merged_22nt_3656541_0000046 + 26	NOT
.........................TCCTGAGGTCGAGAGTTCGAG............................	merged_21nt_7389191_0000137 + 26	NOT
.........................TCCTGAGGTCGAGAGTTCGAGCCT.........................	merged_24nt_8428340_0000020 + 26	NOT
.........................TCCTGAGGTCGAGAGTTCGA.............................	merged_20nt_11626499_0000319 + 26	NOT
..........................CCTGAGGTCGAGAGT.................................	merged_15nt_12969589_0000001 + 27	NOT
..........................CCTGAGGTCGAGAGTT................................	merged_16nt_18038150_0000018 + 27	NOT
..........................CCTGAGGTCGAGAGTTCGA.............................	merged_19nt_0911639_0000059 + 27	NOT
..........................CCTGAGGTCGAGAGTTCGAG............................	merged_20nt_5854478_0000022 + 27	NOT
..........................CCTGAGGTCGAGAGTTCG..............................	merged_18nt_6251162_0000429 + 27	NOT
..........................CCTGAGGTCGAGAGTTC...............................	merged_17nt_6656801_0000013 + 27	NOT
..........................CCTGAGGTCGAGAGTTCGAGCCT.........................	merged_23nt_7736680_0000004 + 27	NOT
..........................CCTGAGGTCGAGAGTTCGAGC...........................	merged_21nt_9500934_0000006 + 27	NOT
..........................CCTGAGGTCGAGAGTTCGAGCC..........................	merged_22nt_9890112_0000010 + 27	NOT
...........................CTGAGGTCGAGAGTTCGAGC...........................	merged_20nt_15248744_0000014 + 28	NOT
...........................CTGAGGTCGAGAGTTCGAG............................	merged_19nt_1230632_0000052 + 28	NOT
...........................CTGAGGTCGAGAGTTC...............................	merged_16nt_3486585_0000144 + 28	NOT
...........................CTGAGGTCGAGAGTTCG..............................	merged_17nt_3689332_0001440 + 28	NOT
...........................CTGAGGTCGAGAGTTCGAGCCT.........................	merged_22nt_4325245_0000005 + 28	NOT
...........................CTGAGGTCGAGAGTTCGAGCC..........................	merged_21nt_4614870_0000019 + 28	NOT
...........................CTGAGGTCGAGAGTTCGA.............................	merged_18nt_9626473_0000108 + 28	NOT
...........................CTGAGGTCGAGAGTT................................	merged_15nt_10210473_0000031 + 28	NOT
............................TGAGGTCGAGAGTTCGAGCCT.........................	merged_21nt_12627653_0000002 + 29	NOT
............................TGAGGTCGAGAGTTCGAGCC..........................	merged_20nt_14227035_0000009 + 29	NOT
............................TGAGGTCGAGAGTTCGAGC...........................	merged_19nt_0260495_0000001 + 29	NOT
............................TGAGGTCGAGAGTTCGAG............................	merged_18nt_2901571_0000001 + 29	NOT
............................TGAGGTCGAGAGTTC...............................	merged_15nt_3361578_0000003 + 29	NOT
............................TGAGGTCGAGAGTTCG..............................	merged_16nt_12403050_0000010 + 29	NOT
.............................GAGGTCGAGAGTTCGAG............................	merged_17nt_15971213_0000005 + 30	NOT
.............................GAGGTCGAGAGTTCG..............................	merged_15nt_16229706_0000048 + 30	NOT
.............................GAGGTCGAGAGTTCGAGCCT.........................	merged_20nt_17615342_0000005 + 30	NOT
.............................GAGGTCGAGAGTTCGAGCC..........................	merged_19nt_2343606_0000010 + 30	NOT
.............................GAGGTCGAGAGTTCGA.............................	merged_16nt_8872211_0000005 + 30	NOT
.............................GAGGTCGAGAGTTCGAGC...........................	merged_18nt_9553803_0000004 + 30	NOT
..............................AGGTCGAGAGTTCGAGCCTC........................	merged_20nt_13155675_0000002 + 31	NOT
..............................AGGTCGAGAGTTCGAGCC..........................	merged_18nt_10575337_0000002 + 31	NOT
..............................AGGTCGAGAGTTCGAGCCT.........................	merged_19nt_10998207_0000013 + 31	NOT
...............................GGTCGAGAGTTCGAGCCTC........................	merged_19nt_5530277_0000007 + 32	NOT
...............................GGTCGAGAGTTCGAGCCT.........................	merged_18nt_10995886_0000005 + 32	NOT
................................GTCGAGAGTTCGAGCCTC........................	merged_18nt_15658965_0000001 + 33	NOT
.................................TCGAGAGTTCGAGCCTC........................	merged_17nt_7875924_0000002 + 34	NOT
...........................................................TAGTGATGAAACGCT	merged_15nt_16047701_0000003 + 60	NOT
Family_2_5
>contig3261635_+_context_1_start_101_end_428_length_328nt_mergedHairpin_116_170_55nt_matureCandidates_1 map_smallRNA_65
gUaGGgCucAUAGCuAuGaCCuGaguGAuCCUgaGGUCgaGAgUUcGAGCCUcuC
...((((((..((((.((((((.((.....)).))))))..)))).))))))... (-22.90)
..........................GATCCTGAGGTCGAGAGTT..........	merged_19nt_13154445_0000001 + 27	NOT
..........................GATCCTGAGGTCGAGAGTTC.........	merged_20nt_17346026_0000003 + 27	NOT
..........................GATCCTGAGGTCGAGAGTTCGA.......	merged_22nt_0658687_0000001 + 27	NOT
..........................GATCCTGAGGTCGAGAGTTCG........	merged_21nt_5887099_0000007 + 27	NOT
..........................GATCCTGAGGTCGAGAGTTCGAG......	merged_23nt_8929955_0000001 + 27	NOT
..........................GATCCTGAGGTCGAGAGT...........	merged_18nt_10084869_0000001 + 27	NOT
...........................ATCCTGAGGTCGAGA.............	merged_15nt_13337116_0000001 + 28	NOT
...........................ATCCTGAGGTCGAGAGTTCGAGCC....	merged_24nt_14944756_0000021 + 28	NOT
...........................ATCCTGAGGTCGAGAGTTCGAGC.....	merged_23nt_18079939_0000020 + 28	NOT
...........................ATCCTGAGGTCGAGAGT...........	merged_17nt_0604214_0000009 + 28	NOT
...........................ATCCTGAGGTCGAGAGTTCGAG......	merged_22nt_3280101_0000034 + 28	NOT
...........................ATCCTGAGGTCGAGAGTTCGAGCCT...	merged_25nt_6113722_0000004 + 28	NOT
...........................ATCCTGAGGTCGAGAGTTC.........	merged_19nt_6118890_0000078 + 28	NOT
...........................ATCCTGAGGTCGAGAGTTCG........	merged_20nt_7393147_0000399 + 28	NOT
...........................ATCCTGAGGTCGAGAGTT..........	merged_18nt_7552628_0000083 + 28	NOT
...........................ATCCTGAGGTCGAGAG............	merged_16nt_11230613_0000002 + 28	NOT
...........................ATCCTGAGGTCGAGAGTTCGA.......	merged_21nt_11295192_0000061 + 28	NOT
............................TCCTGAGGTCGAGAG............	merged_15nt_13817685_0000002 + 29	NOT
............................TCCTGAGGTCGAGAGTTCGAGCC....	merged_23nt_13918796_0000037 + 29	NOT
............................TCCTGAGGTCGAGAGTTCG........	merged_19nt_16487486_0006519 + 29	NOT █
............................TCCTGAGGTCGAGAGT...........	merged_16nt_17231563_0000006 + 29	NOT
............................TCCTGAGGTCGAGAGTT..........	merged_17nt_17918386_0000089 + 29	NOT
............................TCCTGAGGTCGAGAGTTC.........	merged_18nt_3265969_0000642 + 29	NOT
............................TCCTGAGGTCGAGAGTTCGAGC.....	merged_22nt_3656541_0000046 + 29	NOT
............................TCCTGAGGTCGAGAGTTCGAG......	merged_21nt_7389191_0000137 + 29	NOT
............................TCCTGAGGTCGAGAGTTCGAGCCT...	merged_24nt_8428340_0000020 + 29	NOT
............................TCCTGAGGTCGAGAGTTCGA.......	merged_20nt_11626499_0000319 + 29	NOT
.............................CCTGAGGTCGAGAGT...........	merged_15nt_12969589_0000001 + 30	NOT
.............................CCTGAGGTCGAGAGTT..........	merged_16nt_18038150_0000018 + 30	NOT
.............................CCTGAGGTCGAGAGTTCGA.......	merged_19nt_0911639_0000059 + 30	NOT
.............................CCTGAGGTCGAGAGTTCGAG......	merged_20nt_5854478_0000022 + 30	NOT
.............................CCTGAGGTCGAGAGTTCG........	merged_18nt_6251162_0000429 + 30	NOT
.............................CCTGAGGTCGAGAGTTC.........	merged_17nt_6656801_0000013 + 30	NOT
.............................CCTGAGGTCGAGAGTTCGAGCCT...	merged_23nt_7736680_0000004 + 30	NOT
.............................CCTGAGGTCGAGAGTTCGAGC.....	merged_21nt_9500934_0000006 + 30	NOT
.............................CCTGAGGTCGAGAGTTCGAGCC....	merged_22nt_9890112_0000010 + 30	NOT
..............................CTGAGGTCGAGAGTTCGAGC.....	merged_20nt_15248744_0000014 + 31	NOT
..............................CTGAGGTCGAGAGTTCGAG......	merged_19nt_1230632_0000052 + 31	NOT
..............................CTGAGGTCGAGAGTTC.........	merged_16nt_3486585_0000144 + 31	NOT
..............................CTGAGGTCGAGAGTTCG........	merged_17nt_3689332_0001440 + 31	NOT
..............................CTGAGGTCGAGAGTTCGAGCCT...	merged_22nt_4325245_0000005 + 31	NOT
..............................CTGAGGTCGAGAGTTCGAGCC....	merged_21nt_4614870_0000019 + 31	NOT
..............................CTGAGGTCGAGAGTTCGA.......	merged_18nt_9626473_0000108 + 31	NOT
..............................CTGAGGTCGAGAGTT..........	merged_15nt_10210473_0000031 + 31	NOT
...............................TGAGGTCGAGAGTTCGAGCCT...	merged_21nt_12627653_0000002 + 32	NOT
...............................TGAGGTCGAGAGTTCGAGCC....	merged_20nt_14227035_0000009 + 32	NOT
...............................TGAGGTCGAGAGTTCGAGC.....	merged_19nt_0260495_0000001 + 32	NOT
...............................TGAGGTCGAGAGTTCGAG......	merged_18nt_2901571_0000001 + 32	NOT
...............................TGAGGTCGAGAGTTC.........	merged_15nt_3361578_0000003 + 32	NOT
...............................TGAGGTCGAGAGTTCG........	merged_16nt_12403050_0000010 + 32	NOT
................................GAGGTCGAGAGTTCGAG......	merged_17nt_15971213_0000005 + 33	NOT
................................GAGGTCGAGAGTTCG........	merged_15nt_16229706_0000048 + 33	NOT
................................GAGGTCGAGAGTTCGAGCCT...	merged_20nt_17615342_0000005 + 33	NOT
................................GAGGTCGAGAGTTCGAGCC....	merged_19nt_2343606_0000010 + 33	NOT
................................GAGGTCGAGAGTTCGA.......	merged_16nt_8872211_0000005 + 33	NOT
................................GAGGTCGAGAGTTCGAGC.....	merged_18nt_9553803_0000004 + 33	NOT
.................................AGGTCGAGAGTTCGAGCCTC..	merged_20nt_13155675_0000002 + 34	NOT
.................................AGGTCGAGAGTTCGAGCC....	merged_18nt_10575337_0000002 + 34	NOT
.................................AGGTCGAGAGTTCGAGCCT...	merged_19nt_10998207_0000013 + 34	NOT
..................................GGTCGAGAGTTCGAGCCTC..	merged_19nt_5530277_0000007 + 35	NOT
..................................GGTCGAGAGTTCGAGCCT...	merged_18nt_10995886_0000005 + 35	NOT
...................................GTCGAGAGTTCGAGCCTC..	merged_18nt_15658965_0000001 + 36	NOT
....................................TCGAGAGTTCGAGCCTCT.	merged_18nt_14213779_0000001 + 37	NOT
....................................TCGAGAGTTCGAGCCTC..	merged_17nt_7875924_0000002 + 37	NOT
.....................................CGAGAGTTCGAGCCTCTC	merged_18nt_17224014_0000001 + 38	NOT
Family_109_1
>contig450624_+_context_1_start_344_end_667_length_324nt_mergedHairpin_15_304_290nt_matureCandidates_1 map_smallRNA_69
UUGGCUAGCGCgUAGGUCUCAUAGCUGAAAGCGAgUGAUCCUGAGGUCGaGaGUUCGAGCCUcuCUCACCCCAuAAAaUCCAGAGUGAUGAUGAAACGcuCCUUuGaCAACUUGGGUcgUCAAagUaguCAUCgUuuaGAUGAUGaGAgCuaUaCUGAGcUUuGGUaUUUUUUUugUUcAgcAaUUGuAAUUUucUAUauCCcguacgacAAUgcUUuGGuaUUUUUucugaCaCaGGAACAUUuCAUCUCAUUuCuCCcAgcUUAgAAAAAACCacGcaUUUuAGUUUa
..((((((.((((.(((.((..(((((..((.(((((((((((.(((.(((((.........))))))))....(((((((((((((((((((....(((.(((((((.((....)).))))))).)))))))))).(((..((.((((((......)))))).))..)))..(((((..((...((((......))))....))..))))).))))))).)))))........)))))..........))))))))..)))))..))....)))))))...)))))).. (-71.60)
TTGGCTAGCGCGTAGGTC................................................................................................................................................................................................................................................................................	merged_18nt_13584566_0000001 + 1	NOT
....................................GATCCTGAGGTCGAGAGTT...........................................................................................................................................................................................................................................	merged_19nt_13154445_0000001 + 37	NOT
....................................GATCCTGAGGTCGAGAGTTC..........................................................................................................................................................................................................................................	merged_20nt_17346026_0000003 + 37	NOT
....................................GATCCTGAGGTCGAGAGTTCGA........................................................................................................................................................................................................................................	merged_22nt_0658687_0000001 + 37	NOT
....................................GATCCTGAGGTCGAGAGTTCG.........................................................................................................................................................................................................................................	merged_21nt_5887099_0000007 + 37	NOT
....................................GATCCTGAGGTCGAGAGTTCGAG.......................................................................................................................................................................................................................................	merged_23nt_8929955_0000001 + 37	NOT
....................................GATCCTGAGGTCGAGAGT............................................................................................................................................................................................................................................	merged_18nt_10084869_0000001 + 37	NOT
.....................................ATCCTGAGGTCGAGA..............................................................................................................................................................................................................................................	merged_15nt_13337116_0000001 + 38	NOT
.....................................ATCCTGAGGTCGAGAGTTCGAGCC.....................................................................................................................................................................................................................................	merged_24nt_14944756_0000021 + 38	NOT
.....................................ATCCTGAGGTCGAGAGTTCGAGC......................................................................................................................................................................................................................................	merged_23nt_18079939_0000020 + 38	NOT
.....................................ATCCTGAGGTCGAGAGT............................................................................................................................................................................................................................................	merged_17nt_0604214_0000009 + 38	NOT
.....................................ATCCTGAGGTCGAGAGTTCGAG.......................................................................................................................................................................................................................................	merged_22nt_3280101_0000034 + 38	NOT
.....................................ATCCTGAGGTCGAGAGTTCGAGCCT....................................................................................................................................................................................................................................	merged_25nt_6113722_0000004 + 38	NOT
[truncated: 965,419 more chars]
