# Supplementary material for: GmDREB1 overexpression affects the expression of microRNAs in GM wheat seeds
Source: PLoS One. 2017 May 1;12(5):e0175924. doi: 10.1371/journal.pone.0175924 (PMC5411081; doi:10.1371/journal.pone.0175924)
Supplement: S1 Table — (XLSX) [file pone.0175924.s009.xlsx]

## Sheet: miRNA
Primers used for qRT-PCR experiments for miRNAs in this study.
Primer name	Primer sequence(5’-3’)	Length (nt)
tae-miR167c-5p	TGAAGCTGCCAGCATGATCTGC	22
tae-miR156	TGACAGAAGAGAGTGAGCACA	21
tae-miR9664-3p	TTGCAGTCCTCGATGTCGTAG	21
tae -miR319	TTGGACTGAAGGGAGCTCCCT	21
tae-miR9659-3p	TCCAATGGTTGTTCACGGCATC	22
tae-miR164	TGGAGAAGCAGGGCACGTGCA	21
tae-miR9678-3p	TCTGGCGAGGGACATACACTGT	22
tae- N1	GCCTCCGTAGCATAGTGGT	19
tae-N2	GCGTCTGTAGTCCAACGGT	19
tae- N3a, b	ATTTGTAGTGTTCGGATTGAGTTT	24
tae- N4a, b, c, d, e, f, g	GTGGCTGTAGTTTAGTGG	18
tae- N5	GGGGGTGTAGCTCATATGGT	20
tae- N6	GTTTGACTTTGCACTGCTAGCGGC	24
tae-N7	TTTTTTGATCCTTAGGATGGC	21
tae-N8	CTTGTTTGTCATTAAGCTTCTG	22
tae-N9	GCTGGAGTAGCTCAGTTGGT	20
tae- N10	GCGGGAGGCACGGGGTTCG	19
tae- N11a, b, c	ATCAGAGTGGCGCAGCGGA	19
tae-miR396c-N12a, b	TCCACAGCTTTCTTGAACTG	20
tae-miR164c-N13	TGGAGAAGCAGGGCACGTGCT	21
tae-miR827-N14	TTAGATGACCATCAGCAAACA	21
tae-miR396g-N15	TCCACAGGCTTTCTTGAACTG	21
tae-miR166a-N16	TCGGACCAGGCTTCATTCC	19
tae-miR159	CGCGCTTTGGATTGAAGGGA	20
Reverse primer	GCTGTCAACGATACGCTACGTAACGGCATGACAGTGT(24)VN	62
Downstream universal primer	GCTGTCAACGATACGCTACGTAACG	25

## Sheet: Target
Primers used for qRT-PCR experiments for targets in this study.
miRNA	No.	Targets	qRT-F	qRT-R	Size
tae-N3a,b	2	TC411779	CCAACACAGGAGACAAGACC	TTGCTGCAAGCTCCATCT	167
tae-N5	3	TC426356	CAACAGGCCACGTCAACTA	TGGACCAGGCAGATTGAAC	159
tae-N8	4	TC443658	TATTTGCCAATGGAGGTATG	TGCTGTTCTCCCTATCACG	124
tae-N9	5	TC424037	GAAGAAAACACAAGCACCAC	GTCGATTAGGCTCTCTATTCTC	189
	6	TC391145	TTCCCCAAGGCAATATCAG	CGAAGTAGCCTTTCAGATGT	149
	7	TC378742	AAGAAAACACAAGCACCACTG	CATATCCGCTGGCTTAATC	161
tae-miR396c-N12a,b	10	CA613307	CGAGATCTACTACATCACTGGTG	TTCTTGCCCTCAAACTCC	153
	11	TC421041	GAACAGACGGCAAGAAATG	TGGCGTTCTTCCTTGTTTG	129
	12	TC384255	AGGCCATCAAGTGTATGCG	TTGAAGTCTACCTCCCTGTC	184
	15	TC456289	CTCGCAGTCTGGGGCTATC	TCCTCACTTCCCTCCATTG	162
tae-miR164c-N13	20	TC406273	CTGCTCGGTCGCCCTCTG	AGTGCTTCCCGTGGTTTCC	181
	21	TC416811	TGGCACATCCACAGACAC	GCCATTACTGTTGCCTGTC	136
	22	TC384650	GGAGTTGCTGGAGATTGTC	AGTTTATCTCATTTGCCTTG	176
	24	CA642340	TACAAGACTAGGGCAACCG	GACGACGATGGGTGAGAG	200
	26	TC376198	GTTGCCAAGCCACCCACA	CGACGACGATGGGTGAGA	183
	27	TC390810	ATCGCCAAGGCACCCACA	CACCGGGATGTTCATCGAG	207
	31	TC410195	ATGGCACATCCACAGACAC	TGCCATTACTGTTGCCTGT	192
	32	TC429623	CTCCTCACCACCACTGCC	TGCCATTACTGTTGCCTGT	182
	35	TC421735	CACATCTTCGCGACCTGC	CGACGGAGCAGAGGAAGA	168
tae-miR827-N14	37	TC389532	GGGATTTGGTGAAGGTGG	GAAACTCTGCGGCCCTGT	162
tae-miR396g-N15	41	CA720022	AGGCCAAAGGGTATAGACTC	CCAGCTCAGAGACGTTGTG	150
