# Supplementary material for: GmDREB1 overexpression affects the expression of microRNAs in GM wheat seeds
Source: PLoS One. 2017 May 1;12(5):e0175924. doi: 10.1371/journal.pone.0175924 (PMC5411081; doi:10.1371/journal.pone.0175924)
Supplement: S2 Table — (XLSX) [file pone.0175924.s010.xlsx]

## Sheet: Sheet1
Table S2 The sequences of the conserved and novel miRNAs found in this study
No.	miRNA_Class	Sequence	Length	Same to other miRNAs
1	Conserved_miRNA	TCGCTTGGTGCAGATCGGGAC	21	ata-miR168-5p
2	Conserved_miRNA	CAGCCAAGGATGACTTGCCGG	21	bdi-miR169l
3	Conserved_miRNA	TTGGACTGAAGGGTGCTCCCT	21	osa-miR319a-3p
4	Conserved_miRNA	CTTGGATTGAAGGGAGCTCT	20	bdi-miR159b-3p
5	Conserved_miRNA	TCGGACCAGGCTTCATTCC	19	ata-miR166a-3p
6	Conserved_miRNA	TCCACAGGCTTTCTTGAACTG	21	osa-miR396g
7	Conserved_miRNA	TGACAGAAGAGAGTGAGCAC	20	bdi-miR156a
8	Conserved_miRNA	TGCACTGCCTCTTCCCTGGC	20	ata-miR408-3p
9	Conserved_miRNA	TACTGTGGGCACTTATTTGACA	22	tae-miR9669-5p
10	Conserved_miRNA	TTGAGTGCAGCGTTGATGAAC	21	bdi-miR397b-5p
11	Conserved_miRNA	CGGACCAGGCTTCATTCCT	19	sbi-miR166d
12	Conserved_miRNA	ACTGGATGACGCGGGAGCTAA	21	ata-miR319-3p
13	Conserved_miRNA	TTCCACAGCTTTCTTGAACTG	21	ata-miR396c-5p
14	Conserved_miRNA	TGGAAGGGGCATGCAGAGGAG	21	ata-miR528-5p
15	Conserved_miRNA	TGGAGAAGCAGGGCACGTGCT	21	osa-miR164c
16	Conserved_miRNA	TTAGATGACCATCAGCAAACA	21	bdi-miR827-3p
17	Novel_miRNA	TTGTCCATAGCATCAGCCAGT	21	-
18	Novel_miRNA	GGGGGTGTAGCTCATATGGT	20	-
19	Novel_miRNA	GGGGATGTAGCTCAGATG	18	-
20	Novel_miRNA	GCGTCTGTAGTCCAACGGT	19	-
21	Novel_miRNA	GTCGATATGTCCGAGTGG	18	-
22	Novel_miRNA	GATCAGATGGCCGAGTTGG	19	-
23	Novel_miRNA	ATCAGAGTGGCGCAGCGGA	19	-
24	Novel_miRNA	GTCAAGATGGCCGAGTTGG	19	-
25	Novel_miRNA	CCCCTACCTGGCGCGCCA	18	-
26	Novel_miRNA	TCCGTCGTAGTCTAGG	16	-
27	Novel_miRNA	TGCATCATTTGGAACTCGCCG	21	-
28	Novel_miRNA	TCCTCGTGTTGCATTCCC	18	-
29	Novel_miRNA	GATCAGATGGCCGAGTTG	18	-
30	Novel_miRNA	TCCTGAGGTCGAGAGTTCG	19	-
31	Novel_miRNA	CGCGACGGGGCATTG	15	-
32	Novel_miRNA	GTGGCTGTAGTTTAGTGG	18	-
33	Novel_miRNA	TCCCCACGGTCGGCGCCA	18	-
34	Novel_miRNA	CCCACGGTCGGCGCCA	16	-
35	Novel_miRNA	GGTTGTGTAGTGTAGTGG	18	-
36	Novel_miRNA	GCGCATCTGGTGTAGTGGTATCA	23	-
37	Novel_miRNA	CGCGGCGACGGGGGCGG	17	-
38	Novel_miRNA	GCCGGAGGTAGGGCC	15	-
39	Novel_miRNA	GATCAGATGGCCGAG	15	-
40	Novel_miRNA	CTTGTTTGTCATTAAGCTTCTG	22	-
41	Novel_miRNA	GCGGGAGATTCTGGGTTCG	19	-
42	Novel_miRNA	GCTGGAGTAGCTCAGTTGGT	20	-
43	Novel_miRNA	GGCGACGGGGGCGGT	15	-
44	Novel_miRNA	ATTTGTAGTGTTCGGATTGAGTTT	24	-
45	Novel_miRNA	TTTTTTGATCCTTAGGATGGC	21	-
46	Novel_miRNA	GCCGGAGGTAGGGTA	15	-
47	Novel_miRNA	CCCCACTTCTCCACC	15	-
48	Novel_miRNA	TCGCGGCGACGGGGG	15	-
49	Novel_miRNA	GGGGCGGTGGCGCAGTTGG	19	-
50	Novel_miRNA	GGCTCGGGGTGTGGA	15	-
51	Novel_miRNA	GGTTCCATGGTCTAGTGG	18	-
52	Novel_miRNA	CGCTGGTTCGAATCCGGCAGGTCGGAC	27	-
53	Novel_miRNA	CCGACCTTAGCTCAGTTGGTA	21	-
54	Novel_miRNA	CCCCTACCTGGCGCG	15	-
55	Novel_miRNA	GGGGATAGCTCAGTTGGG	18	-
56	Novel_miRNA	GCGGGAGGCACGGGGTTCG	19	-
57	Novel_miRNA	AACGGCCTGCCAACC	15	-
58	Novel_miRNA	CAAGTTGCGTAGTGGACCGG	20	-
59	Novel_miRNA	GCCTCCGTAGCATAGTGGT	19	-
60	Novel_miRNA	TTAAACTGAGCACCATCTGAACTC	24	-
61	Novel_miRNA	CCAGCAGCCGCGGTA	15	-
62	Novel_miRNA	GTTTGACTTTGCACTGCTAGCGGC	24	-
63	Novel_miRNA	GGGAGGGAAGCGGATG	16	-
64	Novel_miRNA	TCATCTGGCATTGCTTTCTCT	21	-
65	Novel_miRNA	GCCCGTCTAGCTCAG	15	-
