# Supplementary material for: GmDREB1 overexpression affects the expression of microRNAs in GM wheat seeds
Source: PLoS One. 2017 May 1;12(5):e0175924. doi: 10.1371/journal.pone.0175924 (PMC5411081; doi:10.1371/journal.pone.0175924)
Supplement: S3 Table — (XLSX) [file pone.0175924.s011.xlsx]

## Sheet: Sheet1
Table S3. Target prediction of novel and conserved tae-miRNAs differentially expressed in T349 compared with J19.
NO.	Mature miRNAs	Sequence(5'-3')	Target accession	Anotation
1	tae- N1	GCCTCCGTAGCATAGTGGT	Not available	no result
2	tae-N2	GCGTCTGTAGTCCAACGGT	Not available	no result
3	tae- N3a, b	ATTTGTAGTGTTCGGATTGAGTTT	CD872179 TC441609 CK200187 BJ290287 CA683816 TC411251 CV774994 TC395958 CK213835 TC461079 TC411779 TC438861 CV781627 CA661933 TC418929 GH724950 CA618612 CA622471	Tetratricopeptide TPR_2 precursor; 18S small subunit ribosomal RNA gene; Chaperone protein DnaJ; Oxidoreductase domain protein; C-8,7-sterol isomerase; unknown
4	tae- N4a, b, c, d, e, f, g	GTGGCTGTAGTTTAGTGG	Not available	no result
5	tae- N5	GGGGGTGTAGCTCATATGGT	CV779456 TC432945 TC426356 TC380615 CA637825 TC456046 CJ954704 CA710963 CA732797 TC371111 TC396343 TC435357	Pre-mRNA processing factor; Protein kinase; Glycine/D-amino acid oxidase; unknown
7	tae- N6	GTTTGACTTTGCACTGCTAGCGGC	TC397095 CA654505 TC371341 CK210362 TC391802 CA609942	Ubiquitin carrier protein; Sphingomyelinase B; unknown
9	tae-N7	TTTTTTGATCCTTAGGATGGC	TC445141 AL815747 CJ954411 DR732653 TC445907 CD879381 CA724323 BJ304703 CJ686358 TC441898 CA664856 CA605160 AL808662	BARE-1 polyprotein, Seven transmembrane protein Mlo8, BTB/POZ domain containing protein; Beta-amylase; unknown
10	tae-N8	CTTGTTTGTCATTAAGCTTCTG	CD893505 BQ752668 DR739647 CA603079 CK169084 TC384537 TC443658 TC386197 TC420810 TC401826 CJ594655 CA502214 BQ842089 TC455095	Linker histone H1 and H5 family protein, Thymidylate kinase, Glutathione synthetase; unknown
11	tae-N9	GCTGGAGTAGCTCAGTTGGT	GR303828 TC391870 DR731609 DR736783 TC394715 TC424037 TC456647 TC419429 TC386223 TC378742 TC460113 TC456803 TC391145 TC447036 TC397744	Histone-lysine N-methyltransferase, NB-ARC domain containing protein, Copper-binding protein-like, Cation transporter;, 12-oxo-phytodienoic acid reductase, unknown
6	tae- N10	GCGGGAGGCACGGGGTTCG	Not available	no result
8	tae- N11a, b, c	ATCAGAGTGGCGCAGCGGA	Not available	no result
12	tae-miR396c-N12a, b	TCCACAGCTTTCTTGAACTG	TC384255 TC436282 GH726140 CA603835 TC384164 CA642036 TC390768 TC421041 TC456289 CA682559 CA613307 TC398641	Low molecular weight glutenin subunit, Serine hydroxymethyltransferase, Heat shock protein 90, Heat shock protein 80, unknown
13	tae-miR164c-N13	TGGAGAAGCAGGGCACGTGCT	TC416811 CA642340 TC390810 TC376198 TC394945 TC373635 TC371535 TC410195 TC429623 TC375350 DR741669 TC368951 DR741517 TC378810 TC393137 TC421735 TC369110 CA681504 TC398164 TC406273 TC394481 TC371551 TC370694 TC382290 CA704421 TC384650 CK211831 TC435250 CK198447 CA648036 TC408311 TC407532 TC430881 TC407133 TC404361 TC411029 BE515854 BJ266172 TC430604 CK216067 TC445043 TC458082 CA602588 TC387819 TC4…	NAC transcription factor; NAC domain-containing protein; Harpin-induced protein 1 containing protein; Mitogen-activated protein kinase; efflux ABC transporter permease protein; ZmRR2 protein; Sugar transport protein; Phytosulfokine-alpha 1 precursor; S-like RNase; OTU-like cysteine protease family protein; unknown
14	tae-miR827-N14	TTAGATGACCATCAGCAAACA	CK163248 BU099421 TC389532 CA500720 TC376556	ATP-dependent Clp protease ATP-binding subunit, unknown
15	tae-miR396g-N15	TCCACAGGCTTTCTTGAACTG	CJ645826 TC421041 CA720022 CK209519 CA701270 GD186442 TC426844 TC416049 CA603835 TC384164	Growth-regulating factor 3, Growth-regulating factor 1, unknown
16	tae-miR166a-N16	TCGGACCAGGCTTCATTCC	Not available	no result

## Sheet: Sheet2
Target prediction results using psRNATarget website
miRNA_Acc.	miRNA_Acc.	Target_Acc.	Expectation	UPE	miRNA_start	miRNA_end	Target_start	Target_end	miRNA_aligned_fragment	Target_aligned_fragment	Inhibition	Target_Desc.	Multiplicity
tae- N3a, b	tae_Novel_miRNA_family3_member1_3p	CD872179	2.5	11.085	1	23	259	281	AUUUGUAGUGUUCGGAUUGAGUU	AACUCAAUUCUAAGACUACAAAU	Translation		1
tae- N3a, b	tae_Novel_miRNA_family3_member1_3p	TC441609	3	9.75	1	24	154	177	AUUUGUAGUGUUCGGAUUGAGUUU	ACACUUGAUUUGAACAUUACAGAU	Cleavage		1
tae- N3a, b	tae_Novel_miRNA_family3_member1_3p	CK200187	2.5	10.738	1	22	107	128	AUUUGUAGUGUUCGGAUUGAGU	AAUCAAUUUGAACACAACAAAU	Cleavage	weakly similar to UniRef100_Q1J0Q0 Cluster: Tetratricopeptide TPR_2 precursor; n=1; Deinococcus geothermalis DSM 11300|Rep: Tetratricopeptide TPR_2 precursor - Deinococcus geothermalis (strain DSM 11300), partial (6%)	1
tae- N3a, b	tae_Novel_miRNA_family3_member1_3p	BJ290287	3	13.538	1	22	432	453	AUUUGUAGUGUUCGGAUUGAGU	ACCCAAUCCUGACACUACAAGU	Cleavage	gb|AF168852.1|AF168852 Hordeum jubatum 18S small subunit ribosomal RNA gene, complete sequence, partial (25%)	1
tae- N3a, b	tae_Novel_miRNA_family3_member1_3p	CA683816	3	18.006	1	23	57	79	AUUUGUAGUGUUCGGAUUGAGUU	AAGUCAAUCUCAACGCUGCAGAU	Cleavage	similar to UniRef100_A9RKI8 Cluster: Predicted protein; n=1; Physcomitrella patens subsp. patens|Rep: Predicted protein - Physcomitrella patens subsp. patens, partial (25%)	1
tae- N3a, b	tae_Novel_miRNA_family3_member1_3p	TC411251	3	15.619	1	24	185	208	AUUUGUAGUGUUCGGAUUGAGUUU	AGGAUCAAUCUCAACACUGCAAAC	Cleavage	similar to UniRef100_Q0DFW6 Cluster: Os05g0566500 protein; n=3; Oryza sativa|Rep: Os05g0566500 protein - Oryza sativa subsp. japonica (Rice), partial (19%)	1
tae- N3a, b	tae_Novel_miRNA_family3_member1_3p	CV774994	3	18.588	1	23	497	519	AUUUGUAGUGUUCGGAUUGAGUU	AAGUCAAUCUCAACGCUGCAGAU	Cleavage	weakly similar to UniRef100_A7NV58 Cluster: Chromosome chr18 scaffold_1, whole genome shotgun sequence; n=1; Vitis vinifera|Rep: Chromosome chr18 scaffold_1, whole genome shotgun sequence - Vitis vinifera (Grape), partial (13%)	1
tae- N3a, b	tae_Novel_miRNA_family3_member1_3p	TC395958	3	17.969	1	23	529	551	AUUUGUAGUGUUCGGAUUGAGUU	AAGUCAAUCUCAACGCUGCAGAU	Cleavage	similar to UniRef100_A7NV58 Cluster: Chromosome chr18 scaffold_1, whole genome shotgun sequence; n=1; Vitis vinifera|Rep: Chromosome chr18 scaffold_1, whole genome shotgun sequence - Vitis vinifera (Grape), partial (26%)	1
tae- N3a, b	tae_Novel_miRNA_family3_member1_3p	CK213835	3	15.866	1	23	581	603	AUUUGUAGUGUUCGGAUUGAGUU	AAGUCAAUCUCAACGCUGCAGAU	Cleavage	weakly similar to UniRef100_A7PKL8 Cluster: Chromosome chr7 scaffold_20, whole genome shotgun sequence; n=1; Vitis vinifera|Rep: Chromosome chr7 scaffold_20, whole genome shotgun sequence - Vitis vinifera (Grape), partial (31%)	1
tae- N3a, b	tae_Novel_miRNA_family3_member1_3p	TC461079	3	10.072	1	23	292	314	AUUUGUAGUGUUCGGAUUGAGUU	AAAGCAAUCUGAAUAUUGCAAAU	Cleavage	similar to UniRef100_A0QEA4 Cluster: Chaperone protein DnaJ; n=1; Mycobacterium avium 104|Rep: Chaperone protein DnaJ - Mycobacterium avium (strain 104), partial (5%)	1
tae- N3a, b	tae_Novel_miRNA_family3_member1_3p	TC411779	3	17.115	1	23	497	519	AUUUGUAGUGUUCGGAUUGAGUU	AAGUCAAUCUCAACGCUGCAGAU	Cleavage	similar to UniRef100_A7NV58 Cluster: Chromosome chr18 scaffold_1, whole genome shotgun sequence; n=1; Vitis vinifera|Rep: Chromosome chr18 scaffold_1, whole genome shotgun sequence - Vitis vinifera (Grape), partial (81%)	1
tae- N3a, b	tae_Novel_miRNA_family3_member1_3p	TC438861	2.5	8.482	1	20	488	507	AUUUGUAGUGUUCGGAUUGA	UCAAUCCGAACAGUAUAAAG	Cleavage		1
tae- N3a, b	tae_Novel_miRNA_family3_member1_3p	CV781627	3	15.721	1	23	216	238	AUUUGUAGUGUUCGGAUUGAGUU	AGAUCAAUCUCAACACUGCAAAC	Cleavage	homologue to UniRef100_Q0DFW6 Cluster: Os05g0566500 protein; n=3; Oryza sativa|Rep: Os05g0566500 protein - Oryza sativa subsp. japonica (Rice), partial (25%)	1
tae- N3a, b	tae_Novel_miRNA_family3_member1_3p	CA661933	2.5	8.545	1	23	5	27	AUUUGUAGUGUUCGGAUUGAGUU	AUUUCAAACAGAACAUUACAAAU	Cleavage	weakly similar to UniRef100_A8M9A2 Cluster: Oxidoreductase domain protein; n=1; Caldivirga maquilingensis IC-167|Rep: Oxidoreductase domain protein - Caldivirga maquilingensis IC-167, partial (7%)	1
tae- N3a, b	tae_Novel_miRNA_family3_member1_3p	TC418929	2.5	24.021	1	21	122	141	AUUUGUAGUGUUCGGAUUGAG	CUCAA-CCGAACACUGCAAAU	Cleavage	similar to UniRef100_A3RD20 Cluster: C-8,7-sterol isomerase; n=1; Hordeum vulgare|Rep: C-8,7-sterol isomerase - Hordeum vulgare (Barley), partial (8%)	1
tae- N3a, b	tae_Novel_miRNA_family3_member1_3p	GH724950	3	8.995	1	20	336	355	AUUUGUAGUGUUCGGAUUGA	ACAAUCCAAACACUAUGAAU	Cleavage		1
tae- N3a, b	tae_Novel_miRNA_family3_member1_3p	CA618612	3	21.239	1	20	162	181	AUUUGUAGUGUUCGGAUUGA	UCAAUUUGGACCCUGCAAAU	Translation	similar to UniRef100_A7NU96 Cluster: Chromosome chr18 scaffold_1, whole genome shotgun sequence; n=1; Vitis vinifera|Rep: Chromosome chr18 scaffold_1, whole genome shotgun sequence - Vitis vinifera (Grape), partial (42%)	1
tae- N3a, b	tae_Novel_miRNA_family3_member1_3p	CA622471	3	19.38	1	20	162	181	AUUUGUAGUGUUCGGAUUGA	UCAAUUUGGACCCUGCAAAU	Translation	similar to UniRef100_Q9FMR4 Cluster: Emb|CAB92117.1; n=1; Arabidopsis thaliana|Rep: Emb|CAB92117.1 - Arabidopsis thaliana (Mouse-ear cress), partial (35%)	1
tae- N5	tae_Novel_miRNA_family7_member1_3p	CV779456	2	17.828	1	20	694	713	GGGGGUGUAGCUCAUAUGGU	GCCGUAUGAUCUACACCCCC	Translation	homologue to UniRef100_Q2QKC3 Cluster: Pre-mRNA processing factor; n=1; Triticum aestivum|Rep: Pre-mRNA processing factor - Triticum aestivum (Wheat), partial (53%)	1
tae- N5	tae_Novel_miRNA_family7_member1_3p	TC432945	2.5	17.606	1	20	884	903	GGGGGUGUAGCUCAUAUGGU	CCCAUAUGAUCUAUACCCCC	Translation		1
tae- N5	tae_Novel_miRNA_family7_member1_3p	TC426356	2.5	14.043	1	20	431	450	GGGGGUGUAGCUCAUAUGGU	ACCAUAUGAGUUCCACCUCU	Cleavage	weakly similar to UniRef100_Q6YVK3 Cluster: Protein kinase-like; n=2; Oryza sativa Japonica Group|Rep: Protein kinase-like - Oryza sativa subsp. japonica (Rice), partial (51%)	1
tae- N5	tae_Novel_miRNA_family7_member1_3p	TC380615	2	9.83	1	20	92	111	GGGGGUGUAGCUCAUAUGGU	ACCAUAGGCGCUACACCCCC	Cleavage		1
tae- N5	tae_Novel_miRNA_family7_member1_3p	CA637825	3	19.812	1	20	466	485	GGGGGUGUAGCUCAUAUGGU	CCUAUAUGAUCUAUACCCCC	Translation	similar to UniRef100_A9DPP4 Cluster: Glycine/D-amino acid oxidase; n=1; Kordia algicida OT-1|Rep: Glycine/D-amino acid oxidase - Kordia algicida OT-1, partial (5%)	1
tae- N5	tae_Novel_miRNA_family7_member1_3p	TC456046	3	16.473	1	20	377	396	GGGGGUGUAGCUCAUAUGGU	GCCAUAUCAGCUGCACUUCC	Cleavage	similar to UniRef100_A1IGM2 Cluster: Cytochrome b; n=1; Chalcopsitta scintillata|Rep: Cytochrome b - Chalcopsitta scintillata (yellow-streked lory), partial (7%)	1
tae- N5	tae_Novel_miRNA_family7_member1_3p	CJ954704	3	15.461	1	20	223	242	GGGGGUGUAGCUCAUAUGGU	GCCAUAUCAGCUGCACUUCC	Cleavage		1
tae- N5	tae_Novel_miRNA_family7_member1_3p	CA710963	3	17.613	1	20	78	97	GGGGGUGUAGCUCAUAUGGU	ACCCUAUCAGCUACGUCCCC	Cleavage	weakly similar to UniRef100_Q41645 Cluster: Extensin; n=1; Volvox carteri|Rep: Extensin - Volvox carteri, partial (10%)	1
tae- N5	tae_Novel_miRNA_family7_member1_3p	CA732797	3	15.562	1	20	65	84	GGGGGUGUAGCUCAUAUGGU	ACCGCACGAGCUACACCCUC	Cleavage	similar to UniRef100_A1YZ52 Cluster: PdmP3; n=1; Actinomadura hibisca|Rep: PdmP3 - Actinomadura hibisca, partial (5%)	1
tae- N5	tae_Novel_miRNA_family7_member1_3p	TC371111	3	17.999	1	20	913	932	GGGGGUGUAGCUCAUAUGGU	ACCAUAUCAGCCACACUUCC	Translation	similar to UniRef100_Q2R1L0 Cluster: Protein kinase domain containing protein; n=1; Oryza sativa Japonica Group|Rep: Protein kinase domain containing protein - Oryza sativa subsp. japonica (Rice), partial (40%)	1
tae- N5	tae_Novel_miRNA_family7_member1_3p	TC396343	3	20.81	1	20	443	462	GGGGGUGUAGCUCAUAUGGU	ACCUGAGGAGCUACACCCCC	Cleavage		1
tae- N5	tae_Novel_miRNA_family7_member1_3p	TC435357	3	20.81	1	20	280	299	GGGGGUGUAGCUCAUAUGGU	ACCUGAGGAGCUACACCCCC	Cleavage	weakly similar to UniRef100_A7P4J9 Cluster: Chromosome chr4 scaffold_6, whole genome shotgun sequence; n=1; Vitis vinifera|Rep: Chromosome chr4 scaffold_6, whole genome shotgun sequence - Vitis vinifera (Grape), partial (37%)	1
tae- N6	tae_Novel_miRNA_family10_member1_5p	TC397095	2.5	13.568	1	24	13	36	GUUUGACUUUGCACUGCUAGCGGC	GUCGCUAGCAGUACAAAGUCCAAC	Cleavage		1
tae- N6	tae_Novel_miRNA_family10_member1_5p	CA654505	3	8.161	1	20	454	473	GUUUGACUUUGCACUGCUAG	CUANCANUGCAAAGUCAAAA	Cleavage	homologue to UniRef100_Q1XAQ1 Cluster: Ubiquitin carrier protein; n=1; Triticum aestivum|Rep: Ubiquitin carrier protein - Triticum aestivum (Wheat), partial (69%)	1
tae- N6	tae_Novel_miRNA_family10_member1_5p	TC371341	2.5	23.147	1	20	792	811	GUUUGACUUUGCACUGCUAG	AUAGCAGUGCCAAGUCAAGC	Translation	weakly similar to UniRef100_A7P552 Cluster: Chromosome chr4 scaffold_6, whole genome shotgun sequence; n=1; Vitis vinifera|Rep: Chromosome chr4 scaffold_6, whole genome shotgun sequence - Vitis vinifera (Grape), partial (59%)	1
tae- N6	tae_Novel_miRNA_family10_member1_5p	CK210362	3	20.593	1	20	408	427	GUUUGACUUUGCACUGCUAG	CUAGCAGUGUAAAGUUGUAC	Cleavage	UniRef100_A0MPM4 Cluster: CBFIVd-B22; n=1; Triticum aestivum|Rep: CBFIVd-B22 - Triticum aestivum (Wheat), partial (42%)	1
tae- N6	tae_Novel_miRNA_family10_member1_5p	TC391802	3	18.681	1	23	81	103	GUUUGACUUUGCACUGCUAGCGG	CAGCGUGCAGUGCAAAGUCAGAU	Cleavage		1
tae- N6	tae_Novel_miRNA_family10_member1_5p	CA609942	3	22.087	1	20	104	123	GUUUGACUUUGCACUGCUAG	CAGGCAGUGCAAAGUCGAAA	Cleavage	weakly similar to UniRef100_Q04V48 Cluster: Sphingomyelinase B; n=1; Leptospira borgpetersenii serovar Hardjo-bovis JB197|Rep: Sphingomyelinase B - Leptospira borgpetersenii serovar Hardjo-bovis (strain JB197), partial (4%)	1
tae-N7	tae_Novel_miRNA_family23_member1_5p	TC445141	3	19.23	1	21	116	136	UUUUUUGAUCCUUAGGAUGGC	GCCAUCCGGAGGAUCGAAAAU	Cleavage		1
tae-N7	tae_Novel_miRNA_family23_member1_5p	AL815747	2.5	21.634	1	20	452	471	UUUUUUGAUCCUUAGGAUGG	GCAUCCUUAGGAUCGAAAAA	Cleavage	similar to UniRef100_Q9S9A8 Cluster: BARE-1 polyprotein; n=1; Hordeum vulgare|Rep: BARE-1 polyprotein - Hordeum vulgare (Barley), partial (10%)	1
tae-N7	tae_Novel_miRNA_family23_member1_5p	CJ954411	2.5	15.972	1	20	330	349	UUUUUUGAUCCUUAGGAUGG	CCAUUUUGUGGAUCAAAAAA	Cleavage	similar to UniRef100_Q9FKR4 Cluster: Emb|CAB41546.1|; n=1; Arabidopsis thaliana|Rep: Emb|CAB41546.1| - Arabidopsis thaliana (Mouse-ear cress), partial (8%)	1
tae-N7	tae_Novel_miRNA_family23_member1_5p	DR732653	3	11.718	1	21	101	121	UUUUUUGAUCCUUAGGAUGGC	GCGAUUCUGACGAUCAAAAAA	Translation		1
tae-N7	tae_Novel_miRNA_family23_member1_5p	TC445907	3	22.657	1	21	349	369	UUUUUUGAUCCUUAGGAUGGC	GCCAUCCUCAAGGUCAAAGAA	Translation	similar to UniRef100_Q94CG7 Cluster: Seven transmembrane protein Mlo8; n=1; Zea mays|Rep: Seven transmembrane protein Mlo8 - Zea mays (Maize), partial (62%)	1
tae-N7	tae_Novel_miRNA_family23_member1_5p	CD879381	3	17.573	1	20	288	307	UUUUUUGAUCCUUAGGAUGG	ACAUCCUAAGAAUCGAAAAG	Translation	weakly similar to UniRef100_A0CD23 Cluster: Chromosome undetermined scaffold_169, whole genome shotgun sequence; n=1; Paramecium tetraurelia|Rep: Chromosome undetermined scaffold_169, whole genome shotgun sequence - Paramecium tetraurelia, partial (31%)	1
tae-N7	tae_Novel_miRNA_family23_member1_5p	CA724323	3	18.306	1	20	358	377	UUUUUUGAUCCUUAGGAUGG	CCGUUCUAAAGAUCGAAAAG	Translation	weakly similar to UniRef100_Q00511 Cluster: Uricase; n=3; Aspergillus|Rep: Uricase - Aspergillus flavus, partial (39%)	1
tae-N7	tae_Novel_miRNA_family23_member1_5p	BJ304703	3	22.908	1	20	313	332	UUUUUUGAUCCUUAGGAUGG	CUAUCCUAACGGUCAGAAGA	Translation	weakly similar to UniRef100_Q7XEA4 Cluster: BTB/POZ domain containing protein; n=1; Oryza sativa Japonica Group|Rep: BTB/POZ domain containing protein - Oryza sativa subsp. japonica (Rice), partial (23%)	1
tae-N7	tae_Novel_miRNA_family23_member1_5p	CJ686358	3	9.366	1	20	121	140	UUUUUUGAUCCUUAGGAUGG	CCAUUCCAAGGAUCUAAAAA	Cleavage	UniRef100_P93594 Cluster: Beta-amylase; n=2; Triticeae|Rep: Beta-amylase - Triticum aestivum (Wheat), partial (36%)	1
tae-N7	tae_Novel_miRNA_family23_member1_5p	TC441898	3	17.29	1	20	474	493	UUUUUUGAUCCUUAGGAUGG	CCCUGUUAAGGGUCAAAAAA	Cleavage		1
tae-N7	tae_Novel_miRNA_family23_member1_5p	CA664856	3	18.225	1	20	329	348	UUUUUUGAUCCUUAGGAUGG	CCAACCUUGGGAUCAAAAGA	Cleavage		1
tae-N7	tae_Novel_miRNA_family23_member1_5p	CA605160	3	20.225	1	20	266	286	UUUUUUG-AUCCUUAGGAUGG	CCCUCCUAAGGAUGCAAAAAA	Cleavage	similar to UniRef100_O49010 Cluster: Herbicide safener binding protein; n=1; Zea mays|Rep: Herbicide safener binding protein - Zea mays (Maize), partial (10%)	1
tae-N7	tae_Novel_miRNA_family23_member1_5p	AL808662	3	16.53	1	20	538	558	UUUUUUGAUCCUUAG-GAUGG	UCAUCAUUAGGGAUCAAAAAA	Cleavage	similar to UniRef100_A5WIB8 Cluster: Conserved transmembrane protein; n=1; Mycobacterium tuberculosis F11|Rep: Conserved transmembrane protein - Mycobacterium tuberculosis (strain F11), partial (3%)	1
tae-N8	tae_Novel_miRNA_family26_member1_5p	CD893505	2	15.666	1	21	67	87	CUUGUUUGUCAUUAAGCUUCU	AGAAGCUGAAUGAUAAACAGG	Cleavage		1
tae-N8	tae_Novel_miRNA_family26_member1_5p	BQ752668	2	13.67	1	21	18	38	CUUGUUUGUCAUUAAGCUUCU	AGAAGCUGAAUGAUAAACAGG	Cleavage		1
tae-N8	tae_Novel_miRNA_family26_member1_5p	DR739647	2.5	13.4	1	21	387	407	CUUGUUUGUCAUUAAGCUUCU	AGAAGCUUGAUGACGAAUGGG	Cleavage	similar to UniRef100_A2G7D4 Cluster: Linker histone H1 and H5 family protein; n=1; Trichomonas vaginalis G3|Rep: Linker histone H1 and H5 family protein - Trichomonas vaginalis G3, partial (10%)	1
tae-N8	tae_Novel_miRNA_family26_member1_5p	CA603079	3	20.026	1	21	164	184	CUUGUUUGUCAUUAAGCUUCU	AGAAGUUUGAUGGAAAGCAAG	Cleavage	similar to UniRef100_O81650 Cluster: Thymidylate kinase; n=1; Arabidopsis thaliana|Rep: Thymidylate kinase - Arabidopsis thaliana (Mouse-ear cress), partial (60%)	1
tae-N8	tae_Novel_miRNA_family26_member1_5p	CK169084	3	20.025	1	21	101	121	CUUGUUUGUCAUUAAGCUUCU	AGAAGUUUGAUGGAAAGCAAG	Cleavage	similar to UniRef100_O81650 Cluster: Thymidylate kinase; n=1; Arabidopsis thaliana|Rep: Thymidylate kinase - Arabidopsis thaliana (Mouse-ear cress), partial (55%)	1
tae-N8	tae_Novel_miRNA_family26_member1_5p	TC384537	3	18.662	1	21	53	73	CUUGUUUGUCAUUAAGCUUCU	AGAAGUUUGAUGGAAAGCAAG	Cleavage	similar to UniRef100_A7PLT7 Cluster: Chromosome chr14 scaffold_21, whole genome shotgun sequence; n=1; Vitis vinifera|Rep: Chromosome chr14 scaffold_21, whole genome shotgun sequence - Vitis vinifera (Grape), partial (55%)	1
tae-N8	tae_Novel_miRNA_family26_member1_5p	TC443658	2	20.888	1	21	156	176	CUUGUUUGUCAUUAAGCUUCU	GGAAGCUUAACGAGAAACAAG	Translation		1
tae-N8	tae_Novel_miRNA_family26_member1_5p	TC386197	2.5	19.286	1	21	974	994	CUUGUUUGUCAUUAAGCUUCU	AGGAGCUGAAGGACAAACAAG	Translation	similar to UniRef100_A7P9H4 Cluster: Chromosome chr3 scaffold_8, whole genome shotgun sequence; n=1; Vitis vinifera|Rep: Chromosome chr3 scaffold_8, whole genome shotgun sequence - Vitis vinifera (Grape), partial (80%)	1
tae-N8	tae_Novel_miRNA_family26_member1_5p	TC420810	3	19.583	1	21	99	119	CUUGUUUGUCAUUAAGCUUCU	GGAAGCUUAGUUACAAACGAA	Translation		1
tae-N8	tae_Novel_miRNA_family26_member1_5p	TC401826	3	21.856	1	21	242	262	CUUGUUUGUCAUUAAGCUUCU	AGAAACUGAAUGACAAGCAGG	Cleavage		1
tae-N8	tae_Novel_miRNA_family26_member1_5p	CJ594655	2.5	12.645	1	20	700	719	CUUGUUUGUCAUUAAGCUUC	GAGGCUUCAAGACAAACAAG	Translation	UniRef100_Q2PZ33 Cluster: Glutathione synthetase; n=1; Hordeum vulgare|Rep: Glutathione synthetase - Hordeum vulgare (Barley), partial (30%)	1
tae-N8	tae_Novel_miRNA_family26_member1_5p	CA502214	3	24.976	1	21	390	410	CUUGUUUGUCAUUAAGCUUCU	AGCAGCUUUCUGACAAACAAG	Cleavage		1
tae-N8	tae_Novel_miRNA_family26_member1_5p	BQ842089	3	24.976	1	21	373	393	CUUGUUUGUCAUUAAGCUUCU	AGCAGCUUUCUGACAAACAAG	Cleavage	similar to UniRef100_A7P0M0 Cluster: Chromosome chr19 scaffold_4, whole genome shotgun sequence; n=1; Vitis vinifera|Rep: Chromosome chr19 scaffold_4, whole genome shotgun sequence - Vitis vinifera (Grape), partial (11%)	1
tae-N8	tae_Novel_miRNA_family26_member1_5p	TC455095	3	15.049	1	20	604	623	CUUGUUUGUCAUUAAGCUUC	GCAGCUGGAUGACAGACAAG	Cleavage	similar to UniRef100_A7NXX2 Cluster: Chromosome chr6 scaffold_3, whole genome shotgun sequence; n=1; Vitis vinifera|Rep: Chromosome chr6 scaffold_3, whole genome shotgun sequence - Vitis vinifera (Grape), partial (73%)	1
tae-N9	tae_Novel_miRNA_family27_member1_3p	GR303828	3	16.122	1	20	541	560	GCUGGAGUAGCUCAGUUGGU	ACCGAUUGAGCUAAUCUAGC	Cleavage	similar to UniRef100_Q4PBL3 Cluster: Histone-lysine N-methyltransferase H3 lysine-36 specific; n=1; Ustilago maydis|Rep:, partial (1%)	1
tae-N9	tae_Novel_miRNA_family27_member1_3p	TC391870	2.5	11.291	1	20	946	965	GCUGGAGUAGCUCAGUUGGU	AUCAAUAGAGCUGCUCCAGC	Cleavage	weakly similar to UniRef100_Q0DGW2 Cluster: Os05g0508700 protein; n=2; Oryza sativa Japonica Group|Rep: Os05g0508700 protein - Oryza sativa subsp. japonica (Rice), partial (34%)	1
tae-N9	tae_Novel_miRNA_family27_member1_3p	DR731609	2.5	10.16	1	20	623	642	GCUGGAGUAGCUCAGUUGGU	ACCACUUGAGCUUCUCCAGC	Cleavage	similar to UniRef100_Q10A81 Cluster: Expressed protein; n=3; Oryza sativa Japonica Group|Rep: Expressed protein - Oryza sativa subsp. japonica (Rice), partial (13%)	1
tae-N9	tae_Novel_miRNA_family27_member1_3p	DR736783	2	19.595	1	19	690	709	GCUGGAGUA-GCUCAGUUGG	CCAACUGAGCAUACUCCAGC	Translation	weakly similar to UniRef100_Q2R1D4 Cluster: NB-ARC domain containing protein; n=3; Oryza sativa Japonica Group|Rep: NB-ARC domain containing protein - Oryza sativa subsp. japonica (Rice), partial (5%)	1
tae-N9	tae_Novel_miRNA_family27_member1_3p	TC394715	3	15.714	1	20	299	318	GCUGGAGUAGCUCAGUUGGU	AUCAAUAGAGCUGCUCCAGU	Cleavage	weakly similar to UniRef100_Q0JIV6 Cluster: Os01g0775300 protein; n=1; Oryza sativa Japonica Group|Rep: Os01g0775300 protein - Oryza sativa subsp. japonica (Rice), partial (16%)	1
tae-N9	tae_Novel_miRNA_family27_member1_3p	TC424037	3	22.692	1	20	214	233	GCUGGAGUAGCUCAGUUGGU	AAUAACUGAGCUUUUCCAGC	Cleavage	homologue to UniRef100_Q0DMY2 Cluster: Os03g0786800 protein; n=2; Oryza sativa|Rep: Os03g0786800 protein - Oryza sativa subsp. japonica (Rice), partial (67%)	1
tae-N9	tae_Novel_miRNA_family27_member1_3p	TC456647	3	22.782	1	20	520	539	GCUGGAGUAGCUCAGUUGGU	ACGAGCGGAGCUACUUCAGC	Cleavage	similar to UniRef100_Q5Z6Y0 Cluster: Copper-binding protein-like; n=1; Oryza sativa Japonica Group|Rep: Copper-binding protein-like - Oryza sativa subsp. japonica (Rice), partial (58%)	1
tae-N9	tae_Novel_miRNA_family27_member1_3p	TC419429	3	13.539	1	20	736	755	GCUGGAGUAGCUCAGUUGGU	ACUGAAGGAGCUACUCCAGC	Cleavage	similar to UniRef100_A7PPV8 Cluster: Chromosome chr18 scaffold_24, whole genome shotgun sequence; n=1; Vitis vinifera|Rep: Chromosome chr18 scaffold_24, whole genome shotgun sequence - Vitis vinifera (Grape), partial (16%)	1
tae-N9	tae_Novel_miRNA_family27_member1_3p	TC386223	3	22.578	1	20	511	530	GCUGGAGUAGCUCAGUUGGU	ACGAAUUGAGCAACUUCAGC	Translation	similar to UniRef100_A7PTX2 Cluster: Chromosome chr7 scaffold_31, whole genome shotgun sequence; n=1; Vitis vinifera|Rep: Chromosome chr7 scaffold_31, whole genome shotgun sequence - Vitis vinifera (Grape), partial (20%)	1
tae-N9	tae_Novel_miRNA_family27_member1_3p	TC378742	3	22.692	1	20	678	697	GCUGGAGUAGCUCAGUUGGU	AAUAACUGAGCUUUUCCAGC	Cleavage	homologue to UniRef100_A7Q145 Cluster: Chromosome chr10 scaffold_43, whole genome shotgun sequence; n=1; Vitis vinifera|Rep: Chromosome chr10 scaffold_43, whole genome shotgun sequence - Vitis vinifera (Grape), partial (33%)	1
tae-N9	tae_Novel_miRNA_family27_member1_3p	TC460113	3	22.867	1	20	360	379	GCUGGAGUAGCUCAGUUGGU	ACAAAUUGAGCAACUUCAGC	Translation	similar to UniRef100_A7PTX2 Cluster: Chromosome chr7 scaffold_31, whole genome shotgun sequence; n=1; Vitis vinifera|Rep: Chromosome chr7 scaffold_31, whole genome shotgun sequence - Vitis vinifera (Grape), partial (10%)	1
tae-N9	tae_Novel_miRNA_family27_member1_3p	TC456803	3	13.902	1	20	806	825	GCUGGAGUAGCUCAGUUGGU	ACUGAAGGAGCUACUCCAGC	Cleavage	similar to UniRef100_A7PPV8 Cluster: Chromosome chr18 scaffold_24, whole genome shotgun sequence; n=1; Vitis vinifera|Rep: Chromosome chr18 scaffold_24, whole genome shotgun sequence - Vitis vinifera (Grape), partial (13%)	1
tae-N9	tae_Novel_miRNA_family27_member1_3p	TC391145	3	12.741	1	20	448	467	GCUGGAGUAGCUCAGUUGGU	GCGAAUUGAACUACUCCAGC	Translation	similar to UniRef100_A2RK39 Cluster: Cation transporter; n=1; Lactococcus lactis subsp. cremoris MG1363|Rep: Cation transporter - Lactococcus lactis subsp. cremoris (strain MG1363), partial (5%)	1
tae-N9	tae_Novel_miRNA_family27_member1_3p	TC447036	3	17.088	1	20	454	473	GCUGGAGUAGCUCAGUUGGU	ACAAAUUGAGCAACUUCAGC	Translation	similar to UniRef100_Q49HE0 Cluster: 12-oxo-phytodienoic acid reductase; n=1; Zea mays|Rep: 12-oxo-phytodienoic acid reductase - Zea mays (Maize), partial (37%)	1
tae-N9	tae_Novel_miRNA_family27_member1_3p	TC397744	3	20.358	1	20	1517	1536	GCUGGAGUAGCUCAGUUGGU	AAUAACUGAGCUUUUCCAGC	Cleavage	similar to UniRef100_A7Q145 Cluster: Chromosome chr10 scaffold_43, whole genome shotgun sequence; n=1; Vitis vinifera|Rep: Chromosome chr10 scaffold_43, whole genome shotgun sequence - Vitis vinifera (Grape), partial (66%)	1
tae-miR396c-N12a, b	tae_Conserved_miRNA_family1_member1_5p_ata-miR396c-5p	TC384255	3	19.279	1	21	459	479	UUCCACAGCUUUCUUGAACUG	CGGUUUAAGAGAGCUGUGGGC	Cleavage	similar to UniRef100_A7P0I4 Cluster: Chromosome chr19 scaffold_4, whole genome shotgun sequence; n=1; Vitis vinifera|Rep: Chromosome chr19 scaffold_4, whole genome shotgun sequence - Vitis vinifera (Grape), partial (78%)	1
tae-miR396c-N12a, b	tae_Conserved_miRNA_family1_member1_5p_ata-miR396c-5p	TC436282	3	13.22	1	21	491	511	UUCCACAGCUUUCUUGAACUG	UGGUUCAAGAGAGUUCUGGAA	Cleavage	similar to UniRef100_Q29JY9 Cluster: GA16348-PA; n=1; Drosophila pseudoobscura|Rep: GA16348-PA - Drosophila pseudoobscura (Fruit fly), partial (3%)	1
tae-miR396c-N12a, b	tae_Conserved_miRNA_family1_member1_5p_ata-miR396c-5p	GH726140	2.5	10.006	1	20	697	716	UUCCACAGCUUUCUUGAACU	UGUUGGAGAAAGCUGUGGAA	Cleavage	similar to UniRef100_A8IEA8 Cluster: Low molecular weight glutenin subunit; n=1; Thinopyrum ponticum x Triticum aestivum|Rep: Low molecular weight glutenin subunit - Thinopyrum ponticum x Triticum aestivum, partial (61%)	1
tae-miR396c-N12a, b	tae_Conserved_miRNA_family1_member1_5p_ata-miR396c-5p	CA603835	3	18.564	1	21	311	332	UUCCACAGCUU-UCUUGAACUG	UAGUUCAAGACAAGCUGUGGAU	Cleavage		1
tae-miR396c-N12a, b	tae_Conserved_miRNA_family1_member1_5p_ata-miR396c-5p	TC384164	3	18.539	1	21	927	948	UUCCACAGCUU-UCUUGAACUG	UAGUUCAAGACAAGCUGUGGAU	Cleavage	weakly similar to UniRef100_Q109I2 Cluster: Expressed protein; n=1; Oryza sativa Japonica Group|Rep: Expressed protein - Oryza sativa subsp. japonica (Rice), partial (26%)	1
tae-miR396c-N12a, b	tae_Conserved_miRNA_family1_member1_5p_ata-miR396c-5p	CA642036	3	19.377	1	20	434	453	UUCCACAGCUUUCUUGAACU	AGUUCAAGCAAGUUGUGGGC	Cleavage	similar to UniRef100_Q0IP68 Cluster: Os12g0241000 protein; n=1; Oryza sativa Japonica Group|Rep: Os12g0241000 protein - Oryza, partial (45%)	1
tae-miR396c-N12a, b	tae_Conserved_miRNA_family1_member1_5p_ata-miR396c-5p	TC390768	3	19.797	1	20	281	300	UUCCACAGCUUUCUUGAACU	AGCUCAAGGAAGCUGUUGAA	Cleavage	weakly similar to UniRef100_A9SST9 Cluster: Predicted protein; n=1; Physcomitrella patens subsp. patens|Rep: Predicted protein - Physcomitrella patens subsp. patens, partial (6%)	1
tae-miR396c-N12a, b	tae_Conserved_miRNA_family1_member1_5p_ata-miR396c-5p	TC421041	2	19.825	1	19	244	263	UUCCACA-GCUUUCUUGAAC	GUUCAAGAAAGCCUGUGGAA	Cleavage		1
tae-miR396c-N12a, b	tae_Conserved_miRNA_family1_member1_5p_ata-miR396c-5p	TC456289	3	21.346	1	21	1142	1163	UUCCACAGCUU-UCUUGAACUG	UGGUUCAAGACAAGCUGUGGAU	Cleavage	similar to UniRef100_A6XMY5 Cluster: Serine hydroxymethyltransferase; n=1; Triticum monococcum|Rep: Serine hydroxymethyltransferase - Triticum monococcum (Einkorn wheat) (Small spelt), partial (16%)	1
tae-miR396c-N12a, b	tae_Conserved_miRNA_family1_member1_5p_ata-miR396c-5p	CA682559	3	22.632	1	20	3	22	UUCCACAGCUUUCUUGAACU	AGAGCAAGAAGGCUGUGGAG	Cleavage	homologue to UniRef100_Q00NU9 Cluster: Heat shock protein 90; n=1; Triticum aestivum|Rep: Heat shock protein 90 - Triticum aestivum (Wheat), partial (15%)	1
tae-miR396c-N12a, b	tae_Conserved_miRNA_family1_member1_5p_ata-miR396c-5p	CA613307	3	24.747	1	20	29	48	UUCCACAGCUUUCUUGAACU	AGAGCAAGAAGGCUGUGGAG	Cleavage	homologue to UniRef100_Q00NU9 Cluster: Heat shock protein 90; n=1; Triticum aestivum|Rep: Heat shock protein 90 - Triticum aestivum (Wheat), partial (19%)	1
tae-miR396c-N12a, b	tae_Conserved_miRNA_family1_member1_5p_ata-miR396c-5p	TC398641	3	24.597	1	20	1518	1537	UUCCACAGCUUUCUUGAACU	AGAGCAAGAAGGCUGUGGAG	Cleavage	homologue to UniRef100_Q9ZRG0 Cluster: Heat shock protein 80; n=3; Triticum aestivum|Rep: Heat shock protein 80 - Triticum aestivum (Wheat), complete	1
tae-miR164c-N13	tae_Conserved_miRNA_family2_member2_5p_osa-miR164c	TC416811	1	15.957	1	21	106	126	UGGAGAAGCAGGGCACGUGCU	AGCAAGUGCCCUGCUUCUCCA	Cleavage	homologue to UniRef100_A4HRC2 Cluster: NAC transcription factor; n=1; Hordeum vulgare subsp. vulgare|Rep: NAC transcription factor - Hordeum vulgare var. distichum (Two-rowed barley), partial (39%)	1
tae-miR164c-N13	tae_Conserved_miRNA_family2_member2_5p_osa-miR164c	CA642340	1	17.741	1	21	197	217	UGGAGAAGCAGGGCACGUGCU	AGCAAGUGCCCUGCUUCUCCA	Cleavage	similar to UniRef100_A7PWV9 Cluster: Chromosome chr19 scaffold_35, whole genome shotgun sequence; n=1; Vitis vinifera|Rep: Chromosome chr19 scaffold_35, whole genome shotgun sequence - Vitis vinifera (Grape), partial (14%)	1
tae-miR164c-N13	tae_Conserved_miRNA_family2_member2_5p_osa-miR164c	TC390810	1	17.673	1	21	340	360	UGGAGAAGCAGGGCACGUGCU	AGCAAGUGCCCUGCUUCUCCA	Cleavage	similar to UniRef100_Q84TE6 Cluster: NAC domain-containing protein 21/22; n=2; Arabidopsis thaliana|Rep: NAC domain-containing protein 21/22 - Arabidopsis thaliana (Mouse-ear cress), partial (20%)	1
tae-miR164c-N13	tae_Conserved_miRNA_family2_member2_5p_osa-miR164c	TC376198	1	17.741	1	21	253	273	UGGAGAAGCAGGGCACGUGCU	AGCAAGUGCCCUGCUUCUCCA	Cleavage	similar to UniRef100_Q93XA7 Cluster: NAC domain protein NAC1; n=1; Phaseolus vulgaris|Rep: NAC domain protein NAC1 - Phaseolus vulgaris (Kidney bean) (French bean), partial (15%)	1
tae-miR164c-N13	tae_Conserved_miRNA_family2_member2_5p_osa-miR164c	TC394945	1	15.351	1	21	240	260	UGGAGAAGCAGGGCACGUGCU	AGCAAGUGCCCUGCUUCUCCA	Cleavage	homologue to UniRef100_A4HRC2 Cluster: NAC transcription factor; n=1; Hordeum vulgare subsp. vulgare|Rep: NAC transcription factor - Hordeum vulgare var. distichum (Two-rowed barley), partial (54%)	1
tae-miR164c-N13	tae_Conserved_miRNA_family2_member2_5p_osa-miR164c	TC373635	1	17.182	1	21	838	858	UGGAGAAGCAGGGCACGUGCU	AGCAAGUGCCCUGCUUCUCCA	Cleavage		1
tae-miR164c-N13	tae_Conserved_miRNA_family2_member2_5p_osa-miR164c	TC371535	1	17.451	1	21	829	849	UGGAGAAGCAGGGCACGUGCU	AGCAAGUGCCCUGCUUCUCCA	Cleavage	similar to UniRef100_Q93XA7 Cluster: NAC domain protein NAC1; n=1; Phaseolus vulgaris|Rep: NAC domain protein NAC1 - Phaseolus vulgaris (Kidney bean) (French bean), partial (54%)	1
tae-miR164c-N13	tae_Conserved_miRNA_family2_member2_5p_osa-miR164c	TC410195	1	15.281	1	21	739	759	UGGAGAAGCAGGGCACGUGCU	AGCAAGUGCCCUGCUUCUCCA	Cleavage	homologue to UniRef100_A4HRC2 Cluster: NAC transcription factor; n=1; Hordeum vulgare subsp. vulgare|Rep: NAC transcription factor - Hordeum vulgare var. distichum (Two-rowed barley), complete	1
tae-miR164c-N13	tae_Conserved_miRNA_family2_member2_5p_osa-miR164c	TC429623	1	18.273	1	21	744	764	UGGAGAAGCAGGGCACGUGCU	AGCAAGUGCCCUGCUUCUCCA	Cleavage	homologue to UniRef100_A4HRC2 Cluster: NAC transcription factor; n=1; Hordeum vulgare subsp. vulgare|Rep: NAC transcription factor - Hordeum vulgare var. distichum (Two-rowed barley), complete	1
tae-miR164c-N13	tae_Conserved_miRNA_family2_member2_5p_osa-miR164c	TC375350	2	18.5	1	21	523	543	UGGAGAAGCAGGGCACGUGCU	AGCAAGUGUCCUGCUUCUCCG	Cleavage		1
tae-miR164c-N13	tae_Conserved_miRNA_family2_member2_5p_osa-miR164c	DR741669	2	18.5	1	21	592	612	UGGAGAAGCAGGGCACGUGCU	AGCAAGUGUCCUGCUUCUCCG	Cleavage	similar to UniRef100_Q93XA7 Cluster: NAC domain protein NAC1; n=1; Phaseolus vulgaris|Rep: NAC domain protein NAC1 - Phaseolus vulgaris (Kidney bean) (French bean), partial (33%)	1
tae-miR164c-N13	tae_Conserved_miRNA_family2_member2_5p_osa-miR164c	TC368951	2	21.675	1	21	853	873	UGGAGAAGCAGGGCACGUGCU	AGCAAGUGUCCUGCUUCUCCG	Cleavage		1
tae-miR164c-N13	tae_Conserved_miRNA_family2_member2_5p_osa-miR164c	DR741517	2	19.516	1	21	623	643	UGGAGAAGCAGGGCACGUGCU	AGCAAGUGUCCUGCUUCUCCG	Cleavage		1
tae-miR164c-N13	tae_Conserved_miRNA_family2_member2_5p_osa-miR164c	TC378810	2	20.804	1	21	641	661	UGGAGAAGCAGGGCACGUGCU	AGCAAGUGUCCUGCUUCUCCG	Cleavage	similar to UniRef100_Q93XA7 Cluster: NAC domain protein NAC1; n=1; Phaseolus vulgaris|Rep: NAC domain protein NAC1 - Phaseolus vulgaris (Kidney bean) (French bean), partial (40%)	1
tae-miR164c-N13	tae_Conserved_miRNA_family2_member2_5p_osa-miR164c	TC393137	2	16.702	1	20	760	779	UGGAGAAGCAGGGCACGUGC	GCACGUGCUCUGCUUCUUCU	Cleavage	similar to UniRef100_Q2QXF1 Cluster: Harpin-induced protein 1 containing protein, expressed; n=2; Oryza sativa|Rep: Harpin-induced protein 1 containing protein, expressed - Oryza sativa subsp. japonica (Rice), partial (82%)	1
tae-miR164c-N13	tae_Conserved_miRNA_family2_member2_5p_osa-miR164c	TC421735	2	16.695	1	20	855	874	UGGAGAAGCAGGGCACGUGC	GCACGUGCUCUGCUUCUUCU	Cleavage	similar to UniRef100_Q2QXF1 Cluster: Harpin-induced protein 1 containing protein, expressed; n=2; Oryza sativa|Rep: Harpin-induced protein 1 containing protein, expressed - Oryza sativa subsp. japonica (Rice), partial (97%)	1
tae-miR164c-N13	tae_Conserved_miRNA_family2_member2_5p_osa-miR164c	TC369110	2	12.068	1	20	760	779	UGGAGAAGCAGGGCACGUGC	GCACGUGCUCUGCUUCUUCU	Cleavage	similar to UniRef100_Q2QXF1 Cluster: Harpin-induced protein 1 containing protein, expressed; n=2; Oryza sativa|Rep: Harpin-induced protein 1 containing protein, expressed - Oryza sativa subsp. japonica (Rice), partial (98%)	1
tae-miR164c-N13	tae_Conserved_miRNA_family2_member2_5p_osa-miR164c	CA681504	1.5	19.135	1	20	32	51	UGGAGAAGCAGGGCACGUGC	GGACGUGCUCUGCUUCUCCA	Cleavage	homologue to UniRef100_Q0E6U4 Cluster: Mitogen-activated protein kinase homolog 1; n=1; Festuca arundinacea|Rep: Mitogen-activated protein kinase homolog 1 - Festuca arundinacea (Tall fescue) (Schedonorus arundinaceus), partial (12%)	1
tae-miR164c-N13	tae_Conserved_miRNA_family2_member2_5p_osa-miR164c	TC398164	1.5	20.939	1	20	92	111	UGGAGAAGCAGGGCACGUGC	GGACGUGCUCUGCUUCUCCA	Cleavage	homologue to UniRef100_Q0E6U4 Cluster: Mitogen-activated protein kinase homolog 1; n=1; Festuca arundinacea|Rep: Mitogen-activated protein kinase homolog 1 - Festuca arundinacea (Tall fescue) (Schedonorus arundinaceus), partial (44%)	1
tae-miR164c-N13	tae_Conserved_miRNA_family2_member2_5p_osa-miR164c	TC406273	1.5	17.009	1	20	104	123	UGGAGAAGCAGGGCACGUGC	GGACGUGCUCUGCUUCUCCA	Cleavage	homologue to UniRef100_Q0E6U4 Cluster: Mitogen-activated protein kinase homolog 1; n=1; Festuca arundinacea|Rep: Mitogen-activated protein kinase homolog 1 - Festuca arundinacea (Tall fescue) (Schedonorus arundinaceus), partial (40%)	1
tae-miR164c-N13	tae_Conserved_miRNA_family2_member2_5p_osa-miR164c	TC394481	1.5	20.793	1	20	65	84	UGGAGAAGCAGGGCACGUGC	GGACGUGCUCUGCUUCUCCA	Cleavage	homologue to UniRef100_Q0E6U4 Cluster: Mitogen-activated protein kinase homolog 1; n=1; Festuca arundinacea|Rep: Mitogen-activated protein kinase homolog 1 - Festuca arundinacea (Tall fescue) (Schedonorus arundinaceus), partial (51%)	1
tae-miR164c-N13	tae_Conserved_miRNA_family2_member2_5p_osa-miR164c	TC371551	1.5	16.284	1	20	97	116	UGGAGAAGCAGGGCACGUGC	GGACGUGCUCUGCUUCUCCA	Cleavage	homologue to UniRef100_Q0E6U4 Cluster: Mitogen-activated protein kinase homolog 1; n=1; Festuca arundinacea|Rep: Mitogen-activated protein kinase homolog 1 - Festuca arundinacea (Tall fescue) (Schedonorus arundinaceus), partial (64%)	1
tae-miR164c-N13	tae_Conserved_miRNA_family2_member2_5p_osa-miR164c	TC370694	1.5	19.992	1	20	29	48	UGGAGAAGCAGGGCACGUGC	GGACGUGCUCUGCUUCUCCA	Cleavage	homologue to UniRef100_Q0E6U4 Cluster: Mitogen-activated protein kinase homolog 1; n=1; Festuca arundinacea|Rep: Mitogen-activated protein kinase homolog 1 - Festuca arundinacea (Tall fescue) (Schedonorus arundinaceus), complete	1
tae-miR164c-N13	tae_Conserved_miRNA_family2_member2_5p_osa-miR164c	TC382290	2	23.981	1	20	858	877	UGGAGAAGCAGGGCACGUGC	GCACGUGACCUGCUUCUCCN	Cleavage	similar to UniRef100_Q8H0I5 Cluster: OsNAC1 protein; n=1; Oryza sativa|Rep: OsNAC1 protein - Oryza sativa (Rice), partial (45%)	1
tae-miR164c-N13	tae_Conserved_miRNA_family2_member2_5p_osa-miR164c	CA704421	2	19.338	1	20	142	161	UGGAGAAGCAGGGCACGUGC	GCAUGUGCCUUUCUUCUCCA	Translation	similar to UniRef100_UPI0001631FA6 Cluster: efflux ABC transporter permease protein; n=1; Burkholderia pseudomallei 1710a|Rep: efflux, partial (2%)	1
tae-miR164c-N13	tae_Conserved_miRNA_family2_member2_5p_osa-miR164c	TC384650	3	22.042	1	21	127	147	UGGAGAAGCAGGGCACGUGCU	AGCACGUGCCAUGCUUAUUCA	Translation		1
tae-miR164c-N13	tae_Conserved_miRNA_family2_member2_5p_osa-miR164c	CK211831	2.5	24.014	1	21	980	1000	UGGAGAAGCAGGGCACGUGCU	GGGGCGUGCCCUGCUUUUCCG	Cleavage		1
tae-miR164c-N13	tae_Conserved_miRNA_family2_member2_5p_osa-miR164c	TC435250	3	21.013	1	20	607	626	UGGAGAAGCAGGGCACGUGC	UUGCGUGCUCUGCUUCUUCA	Cleavage	similar to UniRef100_Q9S7U8 Cluster: ZmRR2 protein; n=1; Zea mays|Rep: ZmRR2 protein - Zea mays (Maize), partial (64%)	1
tae-miR164c-N13	tae_Conserved_miRNA_family2_member2_5p_osa-miR164c	CK198447	3	23.541	1	21	204	224	UGGAGAAGCAGGGCACGUGCU	AGCAGGUGCCCAGCUUCUCCC	Translation		1
tae-miR164c-N13	tae_Conserved_miRNA_family2_member2_5p_osa-miR164c	CA648036	3	19.062	1	20	163	182	UGGAGAAGCAGGGCACGUGC	CUACGUGUCCUUCUUCUCCA	Translation	similar to UniRef100_A7J0C1 Cluster: Sugar transport protein; n=1; Coffea canephora|Rep: Sugar transport protein - Coffea canephora (Robusta coffee), partial (12%)	1
tae-miR164c-N13	tae_Conserved_miRNA_family2_member2_5p_osa-miR164c	TC408311	3	18.689	1	20	266	285	UGGAGAAGCAGGGCACGUGC	CUACGUGCUCAGCUUCUCCA	Translation		1
tae-miR164c-N13	tae_Conserved_miRNA_family2_member2_5p_osa-miR164c	TC407532	3	17.054	1	20	256	275	UGGAGAAGCAGGGCACGUGC	AUACGUGUCCUUCUUCUCCA	Translation		1
tae-miR164c-N13	tae_Conserved_miRNA_family2_member2_5p_osa-miR164c	TC430881	3	21.413	1	20	125	144	UGGAGAAGCAGGGCACGUGC	CUACGUGUCCUUCUUCUCCA	Translation		1
tae-miR164c-N13	tae_Conserved_miRNA_family2_member2_5p_osa-miR164c	TC407133	3	18.702	1	20	792	811	UGGAGAAGCAGGGCACGUGC	CUACGUGUCCUUCUUCUCCA	Translation		1
tae-miR164c-N13	tae_Conserved_miRNA_family2_member2_5p_osa-miR164c	TC404361	3	19.344	1	20	380	399	UGGAGAAGCAGGGCACGUGC	AUACGUGUCCUUCUUCUCCA	Translation		1
tae-miR164c-N13	tae_Conserved_miRNA_family2_member2_5p_osa-miR164c	TC411029	3	18.683	1	20	720	739	UGGAGAAGCAGGGCACGUGC	CUACGUGUCCUUCUUCUCCA	Translation		1
tae-miR164c-N13	tae_Conserved_miRNA_family2_member2_5p_osa-miR164c	BE515854	3	13.398	1	20	340	359	UGGAGAAGCAGGGCACGUGC	GUAAGUGCUUUGCUUCUUCA	Cleavage	weakly similar to UniRef100_A7PDF0 Cluster: Chromosome chr17 scaffold_12, whole genome shotgun sequence; n=1; Vitis vinifera|Rep: Chromosome chr17 scaffold_12, whole genome shotgun sequence - Vitis vinifera (Grape), partial (24%)	1
tae-miR164c-N13	tae_Conserved_miRNA_family2_member2_5p_osa-miR164c	BJ266172	3	13.257	1	21	284	304	UGGAGAAGCAGGGCACGUGCU	GGUACGACUCCUGCUUCUCCA	Cleavage	similar to UniRef100_A7PVU9 Cluster: Chromosome chr8 scaffold_34, whole genome shotgun sequence; n=2; Vitis vinifera|Rep: Chromosome chr8 scaffold_34, whole genome shotgun sequence - Vitis vinifera (Grape), partial (19%)	1
tae-miR164c-N13	tae_Conserved_miRNA_family2_member2_5p_osa-miR164c	TC430604	3	22.372	1	20	152	171	UGGAGAAGCAGGGCACGUGC	GCUCUUGCCCUGCUUCUCCU	Cleavage	homologue to UniRef100_Q0QD30 Cluster: Phytosulfokine-alpha 1 precursor; n=1; Triticum aestivum|Rep: Phytosulfokine-alpha 1 precursor - Triticum aestivum (Wheat), complete	1
tae-miR164c-N13	tae_Conserved_miRNA_family2_member2_5p_osa-miR164c	CK216067	3	22.996	1	20	487	506	UGGAGAAGCAGGGCACGUGC	GCAGGUGCCGUGCUUCUCCC	Translation	homologue to UniRef100_Q6R326 Cluster: S-like RNase; n=1; Triticum aestivum|Rep: S-like RNase - Triticum aestivum (Wheat), partial (83%)	1
tae-miR164c-N13	tae_Conserved_miRNA_family2_member2_5p_osa-miR164c	TC445043	3	19.203	1	20	225	244	UGGAGAAGCAGGGCACGUGC	GUACGUGCGCUUCUUCUCCG	Translation	similar to UniRef100_Q10NL4 Cluster: OTU-like cysteine protease family protein, expressed; n=1; Oryza sativa Japonica Group|Rep: OTU-like cysteine protease family protein, expressed - Oryza sativa subsp. japonica (Rice), partial (86%)	1
tae-miR164c-N13	tae_Conserved_miRNA_family2_member2_5p_osa-miR164c	TC458082	3	17.319	1	20	1184	1203	UGGAGAAGCAGGGCACGUGC	GUACGUGCUCCACUUCUCCA	Translation	similar to UniRef100_Q680U9 Cluster: MRNA, complete cds, clone: RAFL22-33-O09; n=2; Arabidopsis thaliana|Rep: MRNA, complete cds, clone: RAFL22-33-O09 - Arabidopsis thaliana (Mouse-ear cress), partial (64%)	1
tae-miR164c-N13	tae_Conserved_miRNA_family2_member2_5p_osa-miR164c	CA602588	3	16.157	1	21	364	383	UGGAGAAGCAGGGCACGUGCU	AGCAAGUGCCCUG-UUCUCCA	Cleavage	similar to UniRef100_A7PWV9 Cluster: Chromosome chr19 scaffold_35, whole genome shotgun sequence; n=1; Vitis vinifera|Rep: Chromosome chr19 scaffold_35, whole genome shotgun sequence - Vitis vinifera (Grape), partial (27%)	1
tae-miR164c-N13	tae_Conserved_miRNA_family2_member2_5p_osa-miR164c	TC387819	3	21.785	1	21	5	25	UGGAGAAGCAGGGCACGUGCU	GGCACGAGGCCCGCUUCUCCA	Translation		1
tae-miR164c-N13	tae_Conserved_miRNA_family2_member2_5p_osa-miR164c	TC419365	3	19.099	1	21	266	285	UGGAGAAGCAGGGCACGUGCU	GGCAU-UGCCCUGUUUCUCCA	Cleavage	similar to UniRef100_A4RXE1 Cluster: Predicted protein; n=1; Ostreococcus lucimarinus CCE9901|Rep: Predicted protein - Ostreococcus lucimarinus (strain CCE9901), partial (14%)	1
tae-miR827-N14	tae_Conserved_miRNA_family11_member1_3p_bdi-miR827-3p	CK163248	3	15.666	1	21	952	972	UUAGAUGACCAUCAGCAAACA	UCUUUGAUGAUGGUCAUCUAU	Cleavage	weakly similar to UniRef100_A8HUV4 Cluster: Predicted protein; n=1; Chlamydomonas reinhardtii|Rep: Predicted protein - Chlamydomonas reinhardtii, partial (42%)	1
tae-miR827-N14	tae_Conserved_miRNA_family11_member1_3p_bdi-miR827-3p	BU099421	3	10.893	1	21	228	248	UUAGAUGACCAUCAGCAAACA	UGUUUGUUGAUUGGUAUCUAA	Translation		1
tae-miR827-N14	tae_Conserved_miRNA_family11_member1_3p_bdi-miR827-3p	TC389532	3	19.129	1	21	313	333	UUAGAUGACCAUCAGCAAACA	UGUUUGAAGAUGGUCAUUUGA	Cleavage	similar to UniRef100_Q8GT62 Cluster: ATP-dependent Clp protease ATP-binding subunit; n=1; Oryza sativa Indica Group|Rep: ATP-dependent Clp protease ATP-binding subunit - Oryza sativa subsp. indica (Rice), partial (29%)	1
tae-miR827-N14	tae_Conserved_miRNA_family11_member1_3p_bdi-miR827-3p	CA500720	3	19.653	1	20	168	187	UUAGAUGACCAUCAGCAAAC	GUUUUUUGUUGGUCAUCUAG	Cleavage	weakly similar to UniRef100_Q109I0 Cluster: Expressed protein; n=1; Oryza sativa Japonica Group|Rep: Expressed protein - Oryza sativa subsp. japonica (Rice), partial (14%)	1
tae-miR827-N14	tae_Conserved_miRNA_family11_member1_3p_bdi-miR827-3p	TC376556	3	12.046	1	20	729	748	UUAGAUGACCAUCAGCAAAC	GCUUGCUGAUGGACAUUUGA	Cleavage	weakly similar to UniRef100_A9SFY8 Cluster: Predicted protein; n=1; Physcomitrella patens subsp. patens|Rep: Predicted protein - Physcomitrella patens subsp. patens, partial (39%)	1
tae-miR396g-N15	tae_Conserved_miRNA_family12_member1_5p_osa-miR396g	CJ645826	1	24.169	1	21	90	110	UCCACAGGCUUUCUUGAACUG	CCGUUCAAGAAAGCCUGUGGA	Cleavage	homologue to UniRef100_Q6AWY6 Cluster: Growth-regulating factor 3; n=1; Oryza sativa Japonica Group|Rep: Growth-regulating factor 3 - Oryza sativa subsp. japonica (Rice), partial (15%)	1
tae-miR396g-N15	tae_Conserved_miRNA_family12_member1_5p_osa-miR396g	TC421041	1	20.317	1	20	243	262	UCCACAGGCUUUCUUGAACU	CGUUCAAGAAAGCCUGUGGA	Cleavage		1
tae-miR396g-N15	tae_Conserved_miRNA_family12_member1_5p_osa-miR396g	CA720022	2	19.314	1	20	258	277	UCCACAGGCUUUCUUGAACU	AGUUCAAGAAAGUUUGUGGU	Cleavage	similar to UniRef100_Q0J0Q8 Cluster: Os09g0502000 protein; n=2; Oryza sativa|Rep: Os09g0502000 protein - Oryza sativa subsp., partial (74%)	1
tae-miR396g-N15	tae_Conserved_miRNA_family12_member1_5p_osa-miR396g	CK209519	2.5	19.563	1	21	536	556	UCCACAGGCUUUCUUGAACUG	CCGAUCAAGAGAGCCUGUGGA	Cleavage	homologue to UniRef100_Q6AWY8 Cluster: Growth-regulating factor 1; n=2; Oryza sativa Japonica Group|Rep: Growth-regulating factor 1 - Oryza sativa subsp. japonica (Rice), partial (34%)	1
tae-miR396g-N15	tae_Conserved_miRNA_family12_member1_5p_osa-miR396g	CA701270	3	24.787	1	20	115	134	UCCACAGGCUUUCUUGAACU	AUUUCGAGGAAACCUGUGGA	Translation	similar to UniRef100_Q10MW5 Cluster: DnaJ domain containing protein, expressed; n=1; Oryza sativa Japonica Group|Rep: DnaJ domain containing protein, expressed - Oryza sativa subsp. japonica (Rice), partial (18%)	1
tae-miR396g-N15	tae_Conserved_miRNA_family12_member1_5p_osa-miR396g	GD186442	3	22.293	1	20	474	493	UCCACAGGCUUUCUUGAACU	AUUUCGAGGAAACCUGUGGA	Translation	similar to UniRef100_Q10MW5 Cluster: DnaJ domain containing protein, expressed; n=1; Oryza sativa Japonica Group|Rep: DnaJ domain containing protein, expressed - Oryza sativa subsp. japonica (Rice), partial (51%)	1
tae-miR396g-N15	tae_Conserved_miRNA_family12_member1_5p_osa-miR396g	TC426844	3	24.053	1	20	752	771	UCCACAGGCUUUCUUGAACU	AUUUCGAGGAAACCUGUGGA	Translation	similar to UniRef100_Q10MW5 Cluster: DnaJ domain containing protein, expressed; n=1; Oryza sativa Japonica Group|Rep: DnaJ domain containing protein, expressed - Oryza sativa subsp. japonica (Rice), partial (69%)	1
tae-miR396g-N15	tae_Conserved_miRNA_family12_member1_5p_osa-miR396g	TC416049	3	24.219	1	20	487	506	UCCACAGGCUUUCUUGAACU	AUUUCGAGGAAACCUGUGGA	Translation	similar to UniRef100_Q10MW5 Cluster: DnaJ domain containing protein, expressed; n=1; Oryza sativa Japonica Group|Rep: DnaJ domain containing protein, expressed - Oryza sativa subsp. japonica (Rice), partial (63%)	1
tae-miR396g-N15	tae_Conserved_miRNA_family12_member1_5p_osa-miR396g	CA603835	3	19.164	1	21	311	331	UCCACAGGCUUUCUUGAACUG	UAGUUCAAGACAAGCUGUGGA	Translation		1
tae-miR396g-N15	tae_Conserved_miRNA_family12_member1_5p_osa-miR396g	TC384164	3	19.049	1	21	927	947	UCCACAGGCUUUCUUGAACUG	UAGUUCAAGACAAGCUGUGGA	Translation	weakly similar to UniRef100_Q109I2 Cluster: Expressed protein; n=1; Oryza sativa Japonica Group|Rep: Expressed protein - Oryza sativa subsp. japonica (Rice), partial (26%)	1
