# Supplementary material for: GmDREB1 overexpression affects the expression of microRNAs in GM wheat seeds
Source: PLoS One. 2017 May 1;12(5):e0175924. doi: 10.1371/journal.pone.0175924 (PMC5411081; doi:10.1371/journal.pone.0175924)
Supplement: S4 Table — (XLSX) [file pone.0175924.s012.xlsx]

## Sheet: Sheet1
S4 Table Identification of miRNA targets in degradome sequences (downloaded from NCBI data bank)
miRNA_Acc.	Target_Acc.		Target_start	cleavage_site	Target_end	Category	Reads_number	Degradome sequencing data bank1
tae- N3a, b	BJ290287		432	444	453	2,4	2,1	3,4
tae- N3a, b	TC411779		497	510	519	4	1	4
tae- N5	TC426356		431	441	450	4	1	4
ae-miR164	TC370694		29	39	48	4	1	7
tae-miR164	CA681504		32	42	51	4	1	2
tae-miR164c-N13	CA681504		32	42	51	4	1	6
tae-miR164c-N13	TC398164		92	102	111	4,4	1,1	2,7
tae-miR164	TC406273		104	114	123	4	1	6
tae-miR164c-N13	TC416811		106	117	126	4,2	1,3	3,7
tae-miR164	TC416811		106	117	126	0	8	6
tae-miR164c-N13	TC384650		127	138	147	4	1	4
tae-miR164	TC430604		152	162	171	0,4,4	2,1,1	1,2,7
tae-miR164c-N13	CA642340		197	208	217	4,0,4	1,3,1	5,6,7
tae-miR164c-N13	TC394945		240	251	260	0,0,2	3,8,3	4,6,7
tae-miR164	TC394945		240	251	260	4	1	5
tae-miR164c-N13	TC376198		253	264	273	2,3	2,2	1,7
tae-miR164	TC376198		253	264	273	3,4	2,1	6,8
tae-miR164c-N13	TC390810		340	351	360	4,0	1,18	1,8
tae-miR164	TC390810		340	351	360	2,3	3,2	5,6
tae-miR164c-N13	TC375350		523	534	543	4	1	3
tae-miR164c-N13	DR741517		623	634	643	1	2	6
tae-miR164c-N13	TC378810		641	652	661	0	3	6
tae-miR164c-N13	TC410195		739	750	759	1,0	2,9	4,6
tae-miR164	TC410195		739	750	759	0	7	7
tae-miR164c-N13	TC429623		744	755	764	0,4	6,1	6,8
tae-miR164c-N13	TC371535		829	840	849	4,4	1,1	6,8
tae-miR164c-N13	TC373635		838	849	858	4,4	1,1	4,6
tae-miR164	TC421735		855	865	874	4	1	1
tae-miR164c-N13	TC458082		1184	1194	1203	4	1	4
tae-miR396c-N12a, b	CA682559		3	12	22	4,3	1,2	2,3
tae-miR396c-N12a, b	CA613307		29	38	48	4,4	1,4	2,4
tae-miR396c-N12a, b	TC421041		244	253	263	2	4	6
tae-miR396g-N15	TC384255		459	470	479	4,2,2	1,2,4	3,4,7
tae-miR396c-N12a, b	TC384164		927	939	948	2,2	2,2	3,4
tae-miR396c-N12a, b	TC398641		1518	1527	1537	4	1	2
tae-miR396c-N12a, b	TC456289		1142	1153/1154	1163	2,0	4,11	3,4
tae-miR396g-N15	TC456289		1142	1153/1154	1163	2,0	4,11	3,4
tae-miR396c-N12a, b	CA603835		311	322/323	332	2,0	2,7	3,4
tae-miR396c-N12a, b	CA720022		258	267/268	277	3,4	2,1	3,4
tae-miR396c-N12a, b	CK209519		536	547/546	556	4	1	3
tae-miR396g-N15	TC421041		243	252	262	0,0,0,4,2,0	3,50,46,1,4,17	2,3,4,5,6,7
tae-miR396g-N15	TC384164		927	938	947	2,2	2,2	3,4
tae-miR396g-N15	CJ645826		90	100/101	110	0,4,0,0,4	102,1,7,8,1	3,4,5,6,8
tae-miR396c-N12a, b	CJ645826		90	100/101	110	4	1	4
tae-miR396g-N15	CA720022		258	267/268	277	4	1	4
tae-miR396g-N15	CA603835		311	322/323	331	2,0	2,7	3,4
tae-miR396g-N15	CK209519		536	547/546	556	0,4,0,4,3,3	2,1,37,1,6,11	2,3,4,5,6,7
tae-miR827-N14	TC389532		313	324	333	4	1	3
tae-N8	TC443658		156	167	176	4,2	1,2	3,4
tae-N9	TC424037		214	224	233	2	3	4
tae-N9	TC391145		448	458	467	2	3	3
tae-N9	TC378742		678	688	697	3	2	4
tae-N9	TC397744		1517	1527	1536	4	1	4
1. Degradome number: 1,GSM1606478; 2,GSM1606479; 3,GSM911923; 4,GSM911924; 5,SRR1197125; 6,SRR1197126; 7,SRR1197127; 8,SRR1197128;
