# Supplementary material for: GmDREB1 overexpression affects the expression of microRNAs in GM wheat seeds
Source: PLoS One. 2017 May 1;12(5):e0175924. doi: 10.1371/journal.pone.0175924 (PMC5411081; doi:10.1371/journal.pone.0175924)
Supplement: S5 Table — (XLSX) [file pone.0175924.s013.xlsx]

## Sheet: First 50
Targets of 23 differentially expressed miRNAs predicted in human
miRNA	target_gene	Total_Score	Total_Energy	Max_Score	Max_Energy	Strand	Len1	Len2	Positions	Interpro Description
tae-miR167c-5p	ENSG00000162490	460	-65.3	170	-30.58	560	22	6161	2452 4789 285	0
tae-miR167c-5p	ENSG00000143190	567	-56.53	146	-15.89	573	22	13763	10739 1523 523 10190	POU-specific||Homeobox domain||POU domain||Octamer-binding transcription factor||Lambda repressor-like, DNA-binding domain||Homeodomain-like||
tae-miR167c-5p	ENSG00000115919	784	-94.8	163	-21.02	686	22	13660	8254 10444 4535 1943 5141	Aminotransferase class V domain||Kynureninase||Pyridoxal phosphate-dependent transferase||
tae-miR167c-5p	ENSG00000197106	573	-53.8	147	-15.06	1700	22	3758	3156 2623 1795 3048	Sodium:neurotransmitter symporter||Sodium:neurotransmitter symporter, orphan
tae-miR167c-5p	ENSG00000138443	584	-57.35	150	-15.33	1704	22	20371	17128 6025 20239 1276	Abl-interactor, homeo-domain homologous domain||SH3 domain||Variant SH3 domain||Target SNARE coiled-coil domain||
tae-miR167c-5p	ENSG00000134245	598	-64.56	155	-20.32	2092	22	9656	7087 5307 2035 314	Wnt||Wnt-2 protein
tae-miR167c-5p	ENSG00000170075	600	-60.98	160	-19.25	2321	22	5036	1486 3281 2764 2213	G protein-coupled receptor, rhodopsin-like||G protein-coupled receptor 37 orphan||GPCR, rhodopsin-like, 7TM
tae-miR167c-5p	ENSG00000065135	457	-48.92	161	-19.94	3294	22	25999	20466 755 1798	Guanine nucleotide binding protein (G-protein), alpha subunit||Small GTPase superfamily, ARF/SAR type||G-protein alpha subunit, group I||Fungal G-protein, alpha subunit||P-loop containing nucleoside triphosphate hydrolase||G protein alpha subunit, helical insertion
tae-miR167c-5p	ENSG00000135775	577	-63.14	149	-17.47	7759	22	2307	963 1422 1694 1652	COG complex component, COG2, C-terminal||Conserved oligomeric Golgi complex, subunit 2, N-terminal
tae-miR167c-5p	ENSG00000185219	583	-69.93	153	-20.15	12585	22	14855	11703 2269 1401 10477	Zinc finger, C2H2||Transcription regulator SCAN||Krueppel-associated box||Zinc finger, C2H2-like||Retrovirus capsid, C-terminal
tae-miR167c-5p	ENSG00000173230	728	-83.72	161	-21.81	13207	22	10082	2378 7566 6727 2151 8950	Leucine zipper, homeobox-associated||Prefoldin||STAT transcription factor, coiled coil||Heat shock protein 70kD, C-terminal domain||
tae-miR167c-5p	ENSG00000175414	460	-57.77	173	-23.64	16849	22	10014	418 6106 2331	Small GTPase superfamily, ARF/SAR type||Mitochondrial Rho-like||Small GTPase superfamily, SAR1-type||Small GTPase superfamily, ARF type||P-loop containing nucleoside triphosphate hydrolase||
tae-miR167c-5p	ENSG00000164663	615	-77.09	159	-22.57	16985	22	6635	3433 6442 938 920	Peptidase C19, ubiquitin carboxyl-terminal hydrolase||Zinc finger, UBP-type||Ubiquitin specific protease domain||
tae-miR167c-5p	ENSG00000112200	465	-52.74	166	-23.29	17186	22	7620	3803 3750 6558	||Zinc finger, C2H2||Zinc finger, C2H2-like||Lamina-associated polypeptide 2 alpha
tae-miR167c-5p	ENSG00000164663	615	-77.09	159	-22.57	18466	22	6637	3433 6442 938 920	Peptidase C19, ubiquitin carboxyl-terminal hydrolase||Zinc finger, UBP-type||Ubiquitin specific protease domain||
tae-miR167c-5p	ENSG00000258388	458	-54.98	160	-21.7	19873	22	1238	113 1133 246	Palmitoyl protein thioesterase||Alpha/Beta hydrolase fold
tae-miR167c-5p	ENSG00000136213	604	-70.12	155	-22.47	21725	22	14599	1998 13692 2415 9321	Sulfotransferase||P-loop containing nucleoside triphosphate hydrolase
tae-miR167c-5p	ENSG00000146676	593	-60.73	152	-16.67	22806	22	8117	1 6825 250 7334	Purine-rich element binding protein family
tae-miR167c-5p	ENSG00000064393	592	-62.62	159	-18.69	22854	22	11357	5910 3963 10281 3410	Protein kinase domain||Serine-threonine/tyrosine-protein kinase catalytic domain||Lipopolysaccharide kinase||Serine/threonine/dual specificity protein kinase, catalytic domain||Tyrosine-protein kinase, catalytic domain||Protein kinase-like domain
tae-miR167c-5p	ENSG00000180155	457	-56.55	160	-20.64	25151	22	3970	2229 3697 1559	||CD59 antigen||Ly-6 antigen / uPA receptor -like
tae-miR167c-5p	ENSG00000055609	460	-53.86	159	-20.44	26326	22	14163	8129 123 7432	FY-rich, C-terminal||SET domain||FY-rich, N-terminal||Zinc finger, FYVE/PHD-type||Zinc finger, PHD-finger||Zinc finger, PHD-type||Zinc finger, RING-type||Zinc finger, DHHC-type, palmitoyltransferase||High mobility group box domain||Post-SET domain||
tae-miR167c-5p	ENSG00000196092	730	-72.9	157	-19.24	27449	22	7285	2435 5165 4604 4637 5550	Paired domain||Paired-box protein 2 C-terminal||Homeodomain-like||
tae-miR167c-5p	ENSG00000148343	742	-96.55	154	-21.96	28611	22	2369	2052 134 343 1580 2291	Protein of unknown function DUF2217
tae-miR167c-5p	ENSG00000148343	589	-74.59	154	-21.82	29139	22	3192	2875 523 2403 3114	Protein of unknown function DUF2217
tae-miR167c-5p	ENSG00000075826	460	-67.59	158	-27.26	29620	22	3737	2676 2383 2697	WD40 repeat||WD40-repeat-containing domain||
tae-miR167c-5p	ENSG00000075826	461	-66.24	158	-27.26	29821	22	3513	2432 2728 2749	WD40 repeat||WD40-repeat-containing domain||
tae-miR167c-5p	ENSG00000075826	460	-67.59	158	-27.26	30006	22	4706	3644 3351 3665	WD40 repeat||WD40-repeat-containing domain||
tae-miR167c-5p	ENSG00000132275	587	-67.89	151	-18.99	31326	22	5071	403 3308 1617 370	Methyltransferase-related||Methyltransferase type 11||S-adenosyl-L-methionine-dependent methyltransferase||
tae-miR167c-5p	ENSG00000069966	456	-46.91	154	-17.77	31896	22	7652	3145 7365 535	WD40 repeat||G-protein, beta subunit||G-protein beta WD-40 repeat||WD40-repeat-containing domain
tae-miR167c-5p	ENSG00000197535	575	-61.88	152	-15.84	33717	22	6408	1434 2688 1780 2413	Myosin head, motor domain||Dil domain||IQ motif, EF-hand binding site||Dilute||P-loop containing nucleoside triphosphate hydrolase||SKP1 component, dimerisation||||Myosin S1 fragment, N-terminal
tae-miR167c-5p	ENSG00000197535	575	-61.88	152	-15.84	34327	22	6410	1434 2688 1780 2413	Myosin head, motor domain||Dil domain||IQ motif, EF-hand binding site||Dilute||P-loop containing nucleoside triphosphate hydrolase||SKP1 component, dimerisation||||Myosin S1 fragment, N-terminal
tae-miR167c-5p	ENSG00000161791	739	-86.36	154	-25.01	34451	22	9316	8105 3485 2247 2375 2748	Formin, FH2 domain||Formin, FH3 domain||Formin, GTPase-binding domain||Armadillo-type fold
tae-miR167c-5p	ENSG00000134539	462	-58.38	155	-23.96	34466	22	14807	6678 2270 1670	C-type lectin||C-type lectin fold||
tae-miR167c-5p	ENSG00000197535	575	-61.88	152	-15.84	35864	22	6413	1434 2688 1780 2413	Myosin head, motor domain||Dil domain||IQ motif, EF-hand binding site||Dilute||P-loop containing nucleoside triphosphate hydrolase||SKP1 component, dimerisation||||Myosin S1 fragment, N-terminal
tae-miR167c-5p	ENSG00000166557	590	-64.33	161	-19.41	36120	22	15928	14939 5023 8066 6061	GOLD
tae-miR167c-5p	ENSG00000010292	883	-99.83	152	-20.59	37634	22	3965	1156 1086 1565 1402 2844 1164	Clathrin/coatomer adaptor, adaptin-like, N-terminal||Armadillo-type fold||Condensin subunit 1||
tae-miR167c-5p	ENSG00000135476	588	-70.91	154	-22.73	41770	22	6458	4495 1312 1890 1932	||Peptidase C50, separase||DsrEFH-like
tae-miR167c-5p	ENSG00000184277	490	-68.58	188	-34.78	42455	22	1709	742 1560 1004	||TM2 domain
tae-miR167c-5p	ENSG00000088387	582	-62.13	152	-18.54	42691	22	9561	5300 5452 6888 5397	Dedicator of cytokinesis C-terminal||Armadillo-type fold||Dedicator of cytokinesis C/D, N-terminal||Pleckstrin homology domain||
tae-miR167c-5p	ENSG00000185033	599	-67	154	-19.24	43121	22	2454	447 181 2257 114	Sema domain||||Plexin||Plexin-like fold
tae-miR167c-5p	ENSG00000182256	586	-57.17	152	-15.29	43525	22	9110	6619 3351 5062 8206	Neurotransmitter-gated ion-channel ligand-binding domain||Neurotransmitter-gated ion-channel transmembrane domain||Neurotransmitter-gated ion-channel||Gamma-aminobutyric-acid A receptor, gamma subunit||Gamma-aminobutyric acid A receptor/Glycine receptor alpha||Gamma-aminobutyric-acid A receptor, gamma 3 subunit||Gamma-aminobutyric-acid A receptor, alpha subunit
tae-miR167c-5p	ENSG00000071655	588	-69.89	166	-29.98	44357	22	4568	1245 2952 2180 3404	Methyl-CpG DNA binding||DNA-binding domain||Armadillo-type fold||
tae-miR167c-5p	ENSG00000125741	469	-56.48	158	-21.01	45342	22	7233	1987 3442 6385	Optic atrophy 3-like
tae-miR167c-5p	ENSG00000162063	610	-80.92	167	-25.34	45862	22	3905	1504 991 1448 423	F-box domain||Cyclin, N-terminal||Cyclin, C-terminal domain||Cyclin-like
tae-miR167c-5p	ENSG00000101096	463	-56.22	165	-24.94	48476	22	4539	2010 1200 2214	Rel homology domain||IPT domain||Nuclear factor of activated T cells (NFAT)||p53-like transcription factor, DNA-binding||Immunoglobulin E-set
tae-miR167c-5p	ENSG00000101096	463	-56.22	165	-24.94	49719	22	4439	1910 1100 2114	Rel homology domain||IPT domain||Nuclear factor of activated T cells (NFAT)||p53-like transcription factor, DNA-binding||Immunoglobulin E-set
tae-miR167c-5p	ENSG00000266714	598	-67.14	163	-20.26	58254	22	4884	1835 2036 4760 2434	0
tae-miR167c-5p	ENSG00000101096	463	-56.22	165	-24.94	58706	22	2770	1910 1100 2114	Rel homology domain||IPT domain||Nuclear factor of activated T cells (NFAT)||p53-like transcription factor, DNA-binding||Immunoglobulin E-set
tae-miR167c-5p	ENSG00000129682	596	-68.04	158	-21.35	59668	22	18119	14243 15925 13553 15283	IL-1 family/FGF family||Fibroblast growth factor family||Cytokine, IL-1-like||
tae-miR167c-5p	ENSG00000133477	603	-63.74	152	-18.24	59973	22	13964	2631 4906 6559 2496	Protein of unknown function DUF1669
tae-miR156	ENSG00000116095	761	-77	164	-19.56	63465	21	12575	2994 11514 1196 8008 912	Pleckstrin homology domain||
tae-miR156	ENSG00000065183	600	-61.95	162	-22.13	64812	21	7095	5057 6882 2110 2698	WD40 repeat||Small-subunit processome, Utp12||WD40-repeat-containing domain||G-protein beta WD-40 repeat||
tae-miR156	ENSG00000169905	474	-51.08	165	-18.3	65723	21	6104	1912 2193 1082	Lamina-associated polypeptide 1C||
tae-miR156	ENSG00000169213	485	-66.83	178	-26.72	66109	21	11971	8912 3746 7286	Small GTPase superfamily||Mitochondrial Rho-like||Small GTPase superfamily, ARF/SAR type||Gtr1/RagA G protein||Small GTP-binding protein domain||Small GTPase superfamily, Ras type||Small GTPase superfamily, Rab type||Small GTPase superfamily, Rho type||Ran GTPase||P-loop containing nucleoside triphosphate hydrolase
tae-miR156	ENSG00000077157	734	-75.4	155	-18.64	67182	21	12146	568 3669 11064 2407 11193	Ankyrin repeat||Ankyrin repeat-containing domain||Protein phosphatase 1 regulatory subunit 12A/B, chordates||
tae-miR156	ENSG00000136731	604	-75.01	158	-22.65	67889	21	6394	2885 5785 5842 350	||UDP-glucose:Glycoprotein Glucosyltransferase||Nucleotide-diphospho-sugar transferases
tae-miR156	ENSG00000006607	581	-57.27	151	-16.22	68020	21	4616	1594 2876 919 4270	Dbl homology (DH) domain||Pleckstrin homology domain||FERM, C-terminal PH-like domain||FERM, N-terminal||FERM central domain||FERM adjacent (FA)||Band 4.1 domain||Ezrin/radixin/moesin like||FERM domain||Ubiquitin-related domain
tae-miR156	ENSG00000186094	624	-67.31	159	-19.27	69174	21	3039	1700 483 537 2921	Peptidase M14, carboxypeptidase A||
tae-miR156	ENSG00000168243	604	-66.82	154	-18.78	69543	21	4422	2789 2917 3798 2154	G-protein gamma-like domain||G-protein, gamma subunit
tae-miR156	ENSG00000132463	591	-69.01	149	-19.98	73087	21	5105	985 2340 3942 3395	RNA recognition motif domain||
tae-miR156	ENSG00000170006	585	-62.24	151	-20.78	73591	21	9914	2049 3478 1549 5670	0
tae-miR156	ENSG00000172765	594	-53.49	154	-15.89	74897	21	3689	1382 1337 2935 3601	Predicted transmembrane/coiled-coil 2 protein||
tae-miR156	ENSG00000114770	613	-76.68	160	-21.88	75241	21	4368	3655 3679 2922 4276	ABC transporter type 1, transmembrane domain||ABC transporter-like||AAA+ ATPase domain||P-loop containing nucleoside triphosphate hydrolase||
tae-miR156	ENSG00000172765	594	-53.49	154	-15.89	75286	21	3687	1382 1337 2935 3601	Predicted transmembrane/coiled-coil 2 protein||
tae-miR156	ENSG00000065308	594	-57.1	153	-16.56	79193	21	5795	5669 366 4965 1612	TRAM1-like protein||TRAM/LAG1/CLN8 homology domain||Translocation associated membrane protein
tae-miR156	ENSG00000112812	772	-84.08	159	-19.81	79275	21	1156	524 689 742 795 497	Peptidase S28||Alpha/Beta hydrolase fold||
tae-miR156	ENSG00000171444	623	-78.65	171	-26.86	80104	21	5203	1643 2213 2891 812	Usher syndrome type-1C protein-binding protein 1, PDZ domain||tRNA-binding arm||EF-hand domain||
tae-miR156	ENSG00000171368	1002	-87.08	162	-18.56	80693	21	5240	2456 3620 3655 3690 3795 3830 3900	P25-alpha
tae-miR156	ENSG00000197594	612	-63.6	157	-18.4	80979	21	4644	1357 2516 1328 1479	Type I phosphodiesterase/nucleotide pyrophosphatase/phosphate transferase||Somatomedin B domain||DNA/RNA non-specific endonuclease||Somatomedin B, chordata||Extracellular Endonuclease, subunit A||Alkaline-phosphatase-like, core domain
tae-miR156	ENSG00000112812	772	-84.08	159	-19.81	81817	21	1138	524 689 742 795 497	Peptidase S28||Alpha/Beta hydrolase fold||
tae-miR156	ENSG00000111816	732	-80.52	151	-21.64	83504	21	11265	4945 4473 4223 8905 4874	Serine-threonine/tyrosine-protein kinase catalytic domain||Protein kinase domain||SH2 domain||SH3 domain||Variant SH3 domain||Serine/threonine/dual specificity protein kinase, catalytic domain||Tyrosine-protein kinase, catalytic domain||Protein kinase-like domain
tae-miR156	ENSG00000106477	784	-95.89	174	-24.42	85006	21	5120	4221 2393 3273 3348 3301	Rhodanese-like domain||
tae-miR156	ENSG00000257923	603	-57.79	158	-16.28	85283	21	9191	2969 5178 3664 3618	CASP, C-terminal||LemA-like domain||CUT domain||Homeobox domain||Lambda repressor-like, DNA-binding domain||Homeodomain-like
tae-miR156	ENSG00000164916	611	-70.06	157	-20.96	85667	21	8979	5171 3255 6672 5461	Transcription factor, fork head||Forkhead-associated (FHA) domain||SMAD/FHA domain||
tae-miR156	ENSG00000147364	608	-67.44	156	-19.72	86186	21	9163	8499 8584 4299 8480	||F-box domain
tae-miR156	ENSG00000166135	580	-55.1	155	-16.26	90373	21	11861	3135 7950 2390 10075	JmjC domain||
tae-miR156	ENSG00000165185	734	-79.13	160	-23.37	90786	21	9328	9106 3147 5649 862 3391	Protein of unknown function DUF3504||Integrase, Lambda-type, N-terminal
tae-miR156	ENSG00000155886	600	-64.35	160	-18.63	91009	21	8701	1813 8369 8523 1418	Sodium/potassium/calcium exchanger||Sodium/calcium exchanger membrane region
tae-miR156	ENSG00000148730	596	-55.36	159	-15.17	91380	21	6871	918 652 3005 5512	Eukaryotic translation initiation factor 4E binding
tae-miR156	ENSG00000204161	477	-60.53	170	-23.3	91470	21	1530	39 84 1	0
tae-miR156	ENSG00000198879	617	-68.31	167	-23.7	91873	21	5146	4085 1219 2465 3870	Mbt repeat||Protein of unknown function DUF3588||Sterile alpha motif, type 1||Pointed domain||Sterile alpha motif domain||Sterile alpha motif/pointed domain||Armadillo-type fold
tae-miR156	ENSG00000196943	591	-67.11	152	-18.69	95034	21	4029	1126 1717 2028 381	Pumilio RNA-binding repeat||Armadillo-type fold||
tae-miR156	ENSG00000165416	909	-100.21	161	-22.54	96414	21	13074	1404 179 2938 1660 321 6470	SGS||CS domain||Tetratricopeptide repeat||Tetratricopeptide repeat-containing domain||HSP20-like chaperone
tae-miR156	ENSG00000140538	593	-61.51	156	-16.84	99835	21	17184	11557 2321 11234 7104	Serine-threonine/tyrosine-protein kinase catalytic domain||Protein kinase domain||Immunoglobulin I-set||Immunoglobulin||Leucine-rich repeat-containing N-terminal||Tyrosine-protein kinase, neurotrophic receptor||Tyrosine-protein kinase, neurotrophic receptor, type 3||Immunoglobulin-like domain||Cysteine-rich flanking region, C-terminal||Immunoglobulin subtype||Serine/threonine/dual specificity pro…
tae-miR156	ENSG00000162231	488	-61.34	173	-25.09	102113	21	2943	1713 1150 2197	Nuclear RNA export factor Tap, RNA-binding domain||Leucine-rich repeat||Nuclear transport factor 2||TAP C-terminal (TAP-C) domain||Nuclear transport factor 2, eukaryote||UBA-like||
tae-miR156	ENSG00000066427	941	-104.01	169	-21.7	106407	21	25668	25207 18422 353 18916 8360 17824	Machado-Joseph disease protein MJD||Ubiquitin interacting motif
tae-miR156	ENSG00000273079	597	-63.08	153	-16.92	107269	21	25446	7700 5332 7324 22476	Glutamate [NMDA] receptor, epsilon subunit, C-terminal||Ionotropic glutamate receptor||Ionotropic glutamate receptor, L-glutamate and glycine-binding domain||Extracellular ligand-binding receptor||Ionotropic glutamate receptor, metazoa||Periplasmic binding protein-like I||
tae-miR156	ENSG00000136504	611	-75.69	159	-20.71	108352	21	7528	4924 2468 6664 4177	MOZ/SAS-like protein||Zinc finger, C2HC-type||Acyl-CoA N-acyltransferase||
tae-miR156	ENSG00000103489	616	-71.01	169	-26.94	108360	21	6926	6421 6126 6204 6297	Xylosyltransferase||Glycosyl transferase, family 14
tae-miR156	ENSG00000083844	1076	-125.78	169	-23.44	108608	21	9865	6439 3022 3502 5680 3037 8469 5374	Zinc finger, C2H2||Krueppel-associated box||Zinc finger, C2H2-like||Krueppel-associated box-related
tae-miR156	ENSG00000154217	618	-64.13	165	-20.76	109096	21	4684	2628 930 1488 159	Phosphatidylinositol transfer protein
tae-miR156	ENSG00000166263	927	-97.67	162	-20.11	110705	21	13721	8511 6608 1736 4367 6456 4450	WW domain||PDZ domain||
tae-miR156	ENSG00000178951	605	-62.01	160	-16.95	111444	21	3388	1573 1619 473 852	BTB/POZ||Zinc finger, C2H2||BTB/POZ-like||Zinc finger, C2H2-like||BTB/POZ fold
tae-miR156	ENSG00000133030	613	-73.07	166	-21.37	114544	21	7754	2304 7266 7131 5837	Pleckstrin homology domain||||Ferritin-like superfamily
tae-miR156	ENSG00000154217	618	-64.13	165	-20.76	119062	21	4679	2628 930 1488 159	Phosphatidylinositol transfer protein
tae-miR156	ENSG00000129682	596	-62.26	154	-20.84	123021	21	18119	13319 1165 11751 5033	IL-1 family/FGF family||Fibroblast growth factor family||Cytokine, IL-1-like||
tae-miR156	ENSG00000133477	602	-61.05	161	-20.12	123326	21	13964	13441 5190 7976 12913	Protein of unknown function DUF1669
tae-miR156	ENSG00000215193	588	-57.73	154	-17.51	123513	21	17321	7492 14678 10535 14569	Pex26
tae-miR156	ENSG00000100167	483	-58.12	174	-24.94	124666	21	3465	2856 2945 1604	Septin-type guanine nucleotide-binding (G) domain||Ribosome biogenesis GTPase RsgA, putative||AIG1-type guanine nucleotide-binding (G) domain||P-loop containing nucleoside triphosphate hydrolase||Septin 3||Septin||
tae-miR156	ENSG00000008086	601	-68.29	155	-20.04	126232	21	9650	9058 2010 3384 4802	Protein kinase domain||Serine-threonine/tyrosine-protein kinase catalytic domain||Serine/threonine/dual specificity protein kinase, catalytic domain||Tyrosine-protein kinase, catalytic domain||Protein kinase-like domain||
tae-miR9664-3p	ENSG00000115840	440	-51.86	154	-19.17	127160	21	2156	1237 1344 8	Mitochondrial substrate/solute carrier||Mitochondrial carrier protein||EF-hand domain||Mitochondrial carrier domain||
tae-miR9664-3p	ENSG00000142330	426	-49.74	142	-16.58	127243	21	707	13 127 241	Peptidase C2, calpain, catalytic domain||Peptidase C2, calpain, large subunit, domain III||Peptidase C2, calpain family||Peptidase C2, calpain, domain III||
tae-miR9664-3p	ENSG00000143473	430	-46.3	145	-18.52	127309	21	4966	403 4147 1126	Ion transport domain||Cyclic nucleotide-binding domain||Two pore domain potassium channel domain||PAS fold||PAS domain||Potassium channel, voltage-dependent, EAG||Potassium channel, voltage-dependent, EAG/ELK/ERG||Potassium channel, voltage-dependent, ERG||PAS-associated, C-terminal||PAC motif||Cyclic nucleotide-binding-like
tae-miR9664-3p	ENSG00000143195	432	-44.54	145	-15.46	127330	21	11164	8083 10169 5905	LISCH7||Immunoglobulin subtype
tae-miR9664-3p	ENSG00000174151	442	-51.12	153	-19.84	128263	21	4566	2195 499 2576	Cytochrome b561 domain||Cytochrome b561/ferric reductase transmembrane||
tae-miR9664-3p	ENSG00000138443	442	-46.27	151	-18.94	128410	21	20371	709 14470 13741	Abl-interactor, homeo-domain homologous domain||SH3 domain||Variant SH3 domain||Target SNARE coiled-coil domain||
tae-miR9664-3p	ENSG00000143252	316	-40.96	158	-22.64	128771	21	12907	3681 7171	Succinate dehydrogenase/Fumarate reductase, transmembrane subunit||Succinate dehydrogenase, cytochrome b556 subunit||
tae-miR9664-3p	ENSG00000142892	320	-43.48	169	-27.35	128793	21	3384	18 489	Peptidase C13, legumain||
tae-miR9664-3p	ENSG00000065135	450	-58.79	157	-22.21	130000	21	25999	17333 17765 14369	Guanine nucleotide binding protein (G-protein), alpha subunit||Small GTPase superfamily, ARF/SAR type||G-protein alpha subunit, group I||Fungal G-protein, alpha subunit||P-loop containing nucleoside triphosphate hydrolase||G protein alpha subunit, helical insertion
tae-miR9664-3p	ENSG00000077157	595	-69.22	165	-22.8	130535	21	12146	4557 512 8962 11072	Ankyrin repeat||Ankyrin repeat-containing domain||Protein phosphatase 1 regulatory subunit 12A/B, chordates||
tae-miR9664-3p	ENSG00000126070	435	-42.87	147	-15.69	130983	21	16755	2163 15920 10954	Domain of unknown function DUF1785||PAZ domain||Piwi domain||Ribonuclease H-like domain
tae-miR9664-3p	ENSG00000171502	321	-44.12	171	-28.39	132040	21	2996	424 2363	Collagen triple helix repeat||Fibrillar collagen, C-terminal||Laminin G domain||Concanavalin A-like lectin/glucanase domain||
tae-miR9664-3p	ENSG00000163075	442	-46.47	149	-15.93	132130	21	1896	125 419 1342	0
tae-miR9664-3p	ENSG00000174151	442	-51.12	153	-19.84	132575	21	2596	1803 107 2184	Cytochrome b561 domain||Cytochrome b561/ferric reductase transmembrane||
tae-miR9664-3p	ENSG00000117298	324	-47.79	166	-25.47	132720	21	2708	1655 854	Peptidase M13, N-terminal domain||Peptidase M13, C-terminal domain||
tae-miR9664-3p	ENSG00000174151	442	-51.12	153	-19.84	132738	21	4665	2287 591 2668	Cytochrome b561 domain||Cytochrome b561/ferric reductase transmembrane||
tae-miR9664-3p	ENSG00000135945	455	-42.19	155	-16.11	133006	21	4288	1004 751 968	DNA-repair protein, UmuC-like||DNA polymerase, Y-family, little finger domain||BRCT domain||DNA-repair protein, UmuC-like, N-terminal||DNA repair protein, Rev1||
tae-miR9664-3p	ENSG00000011523	450	-55.86	156	-25.43	134903	21	2003	1090 226 1783	0
tae-miR9664-3p	ENSG00000174151	442	-51.12	153	-19.84	135870	21	3168	2375 679 2756	Cytochrome b561 domain||Cytochrome b561/ferric reductase transmembrane||
tae-miR9664-3p	ENSG00000188846	446	-51.8	151	-18.96	137709	21	6355	2667 2523 181	Ribosomal protein L14||
tae-miR9664-3p	ENSG00000078070	317	-41.22	162	-21.77	140825	21	1596	952 1295	Carbamoyl-phosphate synthetase large subunit-like, ATP-binding domain||Carbamoyl-phosphate synthase, large subunit, N-terminal||Biotin carboxylase, C-terminal||Biotin/lipoyl attachment||D-alanine--D-alanine ligase, C-terminal||ATP-grasp fold, ATP-dependent carboxylate-amine ligase-type||ATP-grasp fold, RimK-type||ATP-grasp fold, DUF201-type||ATP-grasp fold||Biotin carboxylation domain||Pre-ATP-gr…
tae-miR9664-3p	ENSG00000078070	317	-41.22	162	-21.77	141042	21	1993	968 1361	Carbamoyl-phosphate synthetase large subunit-like, ATP-binding domain||Carbamoyl-phosphate synthase, large subunit, N-terminal||Biotin carboxylase, C-terminal||Biotin/lipoyl attachment||D-alanine--D-alanine ligase, C-terminal||ATP-grasp fold, ATP-dependent carboxylate-amine ligase-type||ATP-grasp fold, RimK-type||ATP-grasp fold, DUF201-type||ATP-grasp fold||Biotin carboxylation domain||Pre-ATP-gr…
tae-miR9664-3p	ENSG00000152495	449	-50.74	151	-19.37	142997	21	10420	6835 5497 2214	Protein kinase domain||Serine-threonine/tyrosine-protein kinase catalytic domain||Serine/threonine/dual specificity protein kinase, catalytic domain||Protein kinase-like domain||Tyrosine-protein kinase, catalytic domain
tae-miR9664-3p	ENSG00000009844	449	-52.22	156	-21.43	143936	21	6046	4599 4069 690	0
tae-miR9664-3p	ENSG00000197594	433	-42.45	151	-16.52	144332	21	4644	1053 4497 3811	Type I phosphodiesterase/nucleotide pyrophosphatase/phosphate transferase||Somatomedin B domain||DNA/RNA non-specific endonuclease||Somatomedin B, chordata||Extracellular Endonuclease, subunit A||Alkaline-phosphatase-like, core domain
tae-miR9664-3p	ENSG00000124588	452	-51.7	155	-18.63	144610	21	9214	8953 1237 5127	Flavodoxin-like fold||Flavoprotein-like||NADPH-dependent FMN reductase-like||
tae-miR9664-3p	ENSG00000168172	595	-67.29	154	-21.45	149345	21	12041	5014 10774 2137 9806	Hook-related protein family||t-SNARE||
tae-miR9664-3p	ENSG00000174469	448	-61.36	154	-23.15	149889	21	5382	2340 5121 4306	Coagulation factor 5/8 C-terminal type domain||Galactose-binding domain-like||Laminin G domain||Epidermal growth factor-like domain||Neurexin/syndecan/glycophorin C||Concanavalin A-like lectin/glucanase domain||Fibrinogen, alpha/beta/gamma chain, C-terminal globular domain
tae-miR9664-3p	ENSG00000160991	453	-57.7	155	-20.89	149987	21	9769	7266 6540 6713	||Calcium release-activated calcium channel protein
tae-miR9664-3p	ENSG00000157764	441	-40.01	150	-14.23	152845	21	7167	3159 7133 4164	Serine-threonine/tyrosine-protein kinase catalytic domain||Protein kinase domain||Serine/threonine/dual specificity protein kinase, catalytic domain||Tyrosine-protein kinase, catalytic domain||Protein kinase-like domain||Raf-like Ras-binding||Protein kinase C-like, phorbol ester/diacylglycerol-binding domain||Diacylglycerol/phorbol-ester binding||Ubiquitin-related domain
tae-miR9664-3p	ENSG00000106789	619	-73.04	162	-24.37	154325	21	3799	1206 2338 2524 3184	Domain of unknown function DUF1900||Domain of unknown function DUF1899||WD40 repeat||WD40-repeat-containing domain
tae-miR9664-3p	ENSG00000107779	442	-47.94	151	-22.39	154830	21	9119	2045 16 5305	Protein kinase domain||Serine-threonine/tyrosine-protein kinase catalytic domain||TGF beta receptor, GS motif||TGF-beta family type I/II receptor, extracellular C-terminal domain||Serine/threonine/dual specificity protein kinase, catalytic domain||Tyrosine-protein kinase, catalytic domain||Protein kinase-like domain||
tae-miR9664-3p	ENSG00000152767	438	-47.84	149	-20.94	159042	21	6859	2695 1045 3193	Dbl homology (DH) domain||Pleckstrin homology domain||FERM, C-terminal PH-like domain||FERM, N-terminal||FERM adjacent (FA)||FERM central domain||Band 4.1 domain||Ezrin/radixin/moesin like||FERM domain||Ubiquitin-related domain||
tae-miR9664-3p	ENSG00000170145	460	-62.12	168	-27.57	159430	21	6724	6285 2209 2429	Protein kinase domain||Serine-threonine/tyrosine-protein kinase catalytic domain||Ubiquitin-associated/translation elongation factor EF1B, N-terminal, eukaryote||Serine/threonine/dual specificity protein kinase, catalytic domain||Tyrosine-protein kinase, catalytic domain||Protein kinase-like domain||Serine/threonine-protein kinase, SIK1/2
tae-miR9664-3p	ENSG00000140015	438	-42.44	153	-15.36	159546	21	8054	6746 197 7062	Ion transport domain||Two pore domain potassium channel domain||Cyclic nucleotide-binding domain||PAS fold||PAS domain||PAS-associated, C-terminal||PAC motif||Potassium channel, voltage-dependent, EAG||Potassium channel, voltage-dependent, EAG/ELK/ERG||Potassium channel, voltage-dependent, ERG||Cyclic nucleotide-binding-like
tae-miR9664-3p	ENSG00000165416	328	-42.38	171	-25.36	159767	21	13074	11142 10725	SGS||CS domain||Tetratricopeptide repeat||Tetratricopeptide repeat-containing domain||HSP20-like chaperone
tae-miR9664-3p	ENSG00000205476	605	-67.53	159	-22.29	160373	21	15066	4848 2822 4235 13383	Protein of unknown function DUF2216, coiled-coil||
tae-miR9664-3p	ENSG00000100523	320	-40.92	161	-24.25	162673	21	10023	3220 5953	DDHD||
tae-miR9664-3p	ENSG00000166557	587	-63.02	157	-19.15	162826	21	15928	14219 10489 8000 9017	GOLD
tae-miR9664-3p	ENSG00000184277	430	-44.91	147	-16.57	169161	21	1709	1462 602 1504	||TM2 domain
tae-miR9664-3p	ENSG00000103489	444	-45.71	151	-21.66	171713	21	6926	6524 6849 6095	Xylosyltransferase||Glycosyl transferase, family 14
tae-miR9664-3p	ENSG00000073670	461	-66.72	159	-27.87	174186	21	3473	430 1378 1148	Peptidase M12B, ADAM/reprolysin||Peptidase M12B, propeptide||ADAM, cysteine-rich||Blood coagulation inhibitor, Disintegrin||Epidermal growth factor-like domain
tae-miR9664-3p	ENSG00000131143	320	-48.46	161	-24.31	178597	21	1096	87 356	||Cytochrome c oxidase subunit IV family||Cytochrome c oxidase subunit IV
tae-miR9664-3p	ENSG00000258890	323	-38.03	171	-21.37	180211	21	2356	1640 1623	Calponin homology domain||
tae-miR9664-3p	ENSG00000105656	453	-53.27	159	-21.49	185233	21	3788	608 102 505	RNA polymerase II elongation factor ELL||Occludin/RNA polymerase II elongation factor, ELL domain
tae-miR9664-3p	ENSG00000130803	434	-48.77	153	-19.8	185461	21	3595	2777 3456 647	Zinc finger, C2H2||Krueppel-associated box||Zinc finger, C2H2-like||
tae-miR9664-3p	ENSG00000170100	467	-71.01	161	-23.99	185795	21	8509	2767 7474 3895	Krueppel-associated box||Zinc finger, C2H2||Zinc finger, C2H2-like||
tae-miR9664-3p	ENSG00000100099	442	-57.98	151	-22.1	188504	21	2849	577 2630 2115	0
tae-miR9664-3p	ENSG00000100099	442	-57.98	151	-22.1	188901	21	2795	523 2576 2061	0
tae-miR9664-3p	ENSG00000100099	442	-57.98	151	-22.1	189580	21	3608	1336 3389 2874	0
tae-miR319	ENSG00000143147	319	-42.85	169	-25.2	190586	21	5988	4799 160	G protein-coupled receptor, rhodopsin-like||GPCR, rhodopsin-like, 7TM
tae-miR319	ENSG00000178662	427	-58.32	147	-21.59	191166	21	9654	9223 1268 2357	Cysteine/serine-rich nuclear protein family||
tae-miR319	ENSG00000003402	435	-58.01	153	-20.07	191444	21	12714	652 2930 766	Death effector domain||Peptidase C14, caspase domain||Peptidase C14, ICE, catalytic subunit p20||Peptidase C14A, caspase precursor p45, core||Death-like domain
tae-miR319	ENSG00000138443	447	-60.47	164	-22.52	191763	21	20371	14460 5798 19113	Abl-interactor, homeo-domain homologous domain||SH3 domain||Variant SH3 domain||Target SNARE coiled-coil domain||
tae-miR319	ENSG00000154380	445	-55.45	157	-19.29	193382	21	10940	6217 1734 9919	WH1/EVH1 domain||VASP tetramerisation||Ran binding domain
tae-miR319	ENSG00000116396	740	-103.69	160	-24.6	193449	21	16815	12301 7020 11611 1061 13743	Ion transport domain||Potassium channel tetramerisation-type BTB domain||Potassium channel, voltage dependent, Kv3, inactivation domain||Two pore domain potassium channel domain||Potassium channel||Potassium channel, voltage dependent, Kv3||Potassium channel, voltage dependent, Kv3.4||Potassium channel, voltage dependent, Kv||Potassium channel, voltage dependent, Kv9||BTB/POZ-like||BTB/POZ fold
tae-miR319	ENSG00000196182	468	-68.64	164	-26.51	193593	21	3575	1810 1932 2030	Protein kinase domain||Serine-threonine/tyrosine-protein kinase catalytic domain||Serine/threonine/dual specificity protein kinase, catalytic domain||Tyrosine-protein kinase, catalytic domain||Protein kinase-like domain
tae-miR319	ENSG00000196182	468	-68.64	164	-26.51	194996	21	2131	366 488 586	Protein kinase domain||Serine-threonine/tyrosine-protein kinase catalytic domain||Serine/threonine/dual specificity protein kinase, catalytic domain||Tyrosine-protein kinase, catalytic domain||Protein kinase-like domain
tae-miR319	ENSG00000092847	438	-61.75	152	-22.74	195007	21	10921	4546 3457 4336	Piwi domain||PAZ domain||Domain of unknown function DUF1785||Ribonuclease H-like domain
tae-miR319	ENSG00000183023	442	-57.68	151	-19.93	195584	21	17983	8584 14922 6464	Sodium/calcium exchanger membrane region||Na-Ca exchanger/integrin-beta4||Sodium/calcium exchanger protein||Sodium/calcium exchanger, isoform 1||DnaJ domain
tae-miR319	ENSG00000049239	450	-68.73	165	-30.06	195751	21	6468	3518 2955 4712	Glucose-6-phosphate dehydrogenase, C-terminal||Glucose-6-phosphate dehydrogenase, NAD-binding||6-phosphogluconolactonase, DevB-type||Glucose-6-phosphate dehydrogenase
tae-miR319	ENSG00000171517	337	-53.58	178	-31.57	198105	21	2244	246 848	G protein-coupled receptor, rhodopsin-like||Lysophosphatidic acid receptor EDG-7||Lysophosphatidic acid receptor||Lysophosphatidic acid receptor EDG-2||Melanocortin/ACTH receptor||GPCR, rhodopsin-like, 7TM
tae-miR319	ENSG00000163827	448	-58.43	155	-21.75	202826	21	3591	1165 1087 2080	Leucine-rich repeat||Leucine-rich repeat, typical subtype
tae-miR319	ENSG00000076201	453	-57.21	157	-21.36	205408	21	4838	1745 982 2895	BRO1 domain||Protein-tyrosine phosphatase, receptor/non-receptor type||Protein-tyrosine/Dual specificity phosphatase||Protein-tyrosine phosphatase, catalytic||Protein-tyrosine phosphatase-like
tae-miR319	ENSG00000175414	590	-86.08	157	-25.15	206908	21	10014	6092 376 9282 9299	Small GTPase superfamily, ARF/SAR type||Mitochondrial Rho-like||Small GTPase superfamily, SAR1-type||Small GTPase superfamily, ARF type||P-loop containing nucleoside triphosphate hydrolase||
tae-miR319	ENSG00000134352	445	-61.87	159	-24.45	208830	21	7641	1233 1385 6869	Immunoglobulin C2-set-like, ligand-binding||Fibronectin type III||Interleukin-6 receptor alpha, binding||Growth hormone/erythropoietin receptor, ligand binding||
tae-miR319	ENSG00000213347	327	-54.01	174	-33.28	209071	21	1619	1580 1181	Myc-type, basic helix-loop-helix (bHLH) domain
tae-miR319	ENSG00000164684	453	-58.48	158	-19.92	212182	21	12915	7854 9971 8285	Zinc finger, C2H2||
tae-miR319	ENSG00000104343	462	-59.98	159	-22.1	214721	21	3667	13 332 980	Ubiquitin-conjugating enzyme E2||Ubiquitin-conjugating enzyme/RWD-like
tae-miR319	ENSG00000165185	444	-55.54	156	-20.07	217492	21	9328	4877 5436 4229	Protein of unknown function DUF3504||Integrase, Lambda-type, N-terminal
tae-miR319	ENSG00000151468	317	-47.56	162	-26.2	219353	21	1789	383 219	0
tae-miR319	ENSG00000120594	451	-57.25	163	-20.91	219529	21	10037	8803 1680 4957	Plexin||Plexin-like fold
tae-miR319	ENSG00000151468	317	-47.56	162	-26.2	219724	21	1791	383 219	0
tae-miR319	ENSG00000100580	439	-64.13	157	-24.13	221018	21	6750	2687 1599 5345	GOLD
tae-miR319	ENSG00000120805	454	-64.21	159	-25.69	221867	21	2520	1845 1 1196	Small GTPase superfamily, ARF/SAR type||Small GTPase superfamily||Gtr1/RagA G protein||Signal recognition particle receptor, beta subunit||Guanine nucleotide binding protein (G-protein), alpha subunit||Mitochondrial Rho-like||Elongation factor, GTP-binding domain||Small GTP-binding protein domain||Small GTPase superfamily, ARF type||Small GTPase superfamily, SAR1-type||Small GTPase superfamily, R…
tae-miR319	ENSG00000152767	568	-81.83	146	-23.51	222395	21	6859	2250 5286 1812 3657	Dbl homology (DH) domain||Pleckstrin homology domain||FERM, C-terminal PH-like domain||FERM, N-terminal||FERM adjacent (FA)||FERM central domain||Band 4.1 domain||Ezrin/radixin/moesin like||FERM domain||Ubiquitin-related domain||
tae-miR319	ENSG00000166503	428	-54.93	148	-19.93	223140	21	11517	8387 1524 11479	||PWWP domain
tae-miR319	ENSG00000135655	449	-55.24	158	-21.09	223178	21	12014	10386 11627 10785	Peptidase C19, ubiquitin carboxyl-terminal hydrolase||Peptidase C19, ubiquitin-specific peptidase, DUSP domain||Ubiquitin specific protease domain||RNA 3'-terminal phosphate cyclase/enolpyruvate transferase, alpha/beta||Ubiquitin-related domain
tae-miR319	ENSG00000165914	455	-66.2	160	-24.33	223973	21	16804	9526 2802 4113	Tetratricopeptide TPR2||Tetratricopeptide repeat||Tetratricopeptide repeat-containing domain||
tae-miR319	ENSG00000140398	318	-45.66	168	-28.02	224193	21	2080	418 1102	||Endonuclease VIII-like 1, DNA binding||DNA glycosylase/AP lyase, catalytic domain||DNA glycosylase/AP lyase, H2TH DNA-binding||Ribosomal protein S13-like, H2TH
tae-miR319	ENSG00000150907	439	-64.8	159	-22.83	224585	21	3382	1332 52 2052	Transcription factor, fork head
tae-miR319	ENSG00000129317	603	-76.84	157	-20.7	224792	21	11383	5738 8010 2907 8113	Pseudouridine synthase, TruD||Pseudouridine synthase, TruD, insertion domain||Pseudouridine synthase, catalytic domain
tae-miR319	ENSG00000187720	442	-56.09	154	-19.93	224842	21	6009	5270 5302 1303	ADAM-TS Spacer 1||Thrombospondin, type 1 repeat||PLAC
tae-miR319	ENSG00000134909	583	-82.17	159	-22.47	226449	21	5329	3889 4165 117 3932	Rho GTPase-activating protein domain||SH3 domain||Variant SH3 domain||Phox homologous domain||Rho GTPase activation protein
tae-miR319	ENSG00000100784	446	-57.34	162	-20.06	232650	21	24212	22491 7953 6399	Protein kinase domain||Serine-threonine/tyrosine-protein kinase catalytic domain||Lipopolysaccharide kinase||Aminoglycoside phosphotransferase||Protein kinase, C-terminal||Serine/threonine/dual specificity protein kinase, catalytic domain||AGC-kinase, C-terminal||Tyrosine-protein kinase, catalytic domain||Protein kinase-like domain||Ribosomal protein S6 kinase II||
tae-miR319	ENSG00000066427	429	-55.61	146	-18.93	233113	21	25668	19197 14249 6163	Machado-Joseph disease protein MJD||Ubiquitin interacting motif
tae-miR319	ENSG00000074356	432	-57.26	150	-20.07	236904	21	10879	7683 9793 5871	Protein of unknown function DUF2414||
tae-miR319	ENSG00000179855	723	-108.06	150	-24.54	237119	21	3351	1447 2378 2342 1501 2489	PDZ domain||Uncharacterised conserved protein UCP038083, PDZ
tae-miR319	ENSG00000101096	317	-47.02	160	-24.49	238535	21	4539	642 1603	Rel homology domain||IPT domain||Nuclear factor of activated T cells (NFAT)||p53-like transcription factor, DNA-binding||Immunoglobulin E-set
tae-miR319	ENSG00000101096	317	-47.02	160	-24.49	239778	21	4439	542 1503	Rel homology domain||IPT domain||Nuclear factor of activated T cells (NFAT)||p53-like transcription factor, DNA-binding||Immunoglobulin E-set
tae-miR319	ENSG00000126001	464	-69.06	164	-31.35	240352	21	7654	2622 517 3174	||Prefoldin
tae-miR319	ENSG00000183751	453	-66.1	166	-23.08	241662	21	4248	5 74 2172	WD40 repeat||Small-subunit processome, Utp13||G-protein beta WD-40 repeat||WD40-repeat-containing domain||||Quinonprotein alcohol dehydrogenase-like superfamily
tae-miR319	ENSG00000205084	460	-73.67	174	-29.22	242691	21	2611	166 1845 1813	Transmembrane protein 231
tae-miR319	ENSG00000264813	336	-52.56	168	-26.28	245785	21	2597	2120 2159	Peptidase M2, peptidyl-dipeptidase A
tae-miR319	ENSG00000101096	317	-47.02	160	-24.49	248765	21	2770	542 1503	Rel homology domain||IPT domain||Nuclear factor of activated T cells (NFAT)||p53-like transcription factor, DNA-binding||Immunoglobulin E-set
tae-miR319	ENSG00000186951	584	-76.15	147	-19.55	249539	21	8376	1527 5384 6779 1123	||Peroxisome proliferator-activated receptor, alpha||Zinc finger, nuclear hormone receptor-type||Nuclear hormone receptor, ligand-binding, core||Peroxisome proliferator-activated receptor||Steroid hormone receptor||Nuclear hormone receptor, ligand-binding
tae-miR319	ENSG00000165186	578	-81.53	151	-22.6	251169	21	10187	8727 4549 1266 1758	Patched||Sterol-sensing domain||
tae-miR319	ENSG00000186951	584	-76.15	147	-19.55	251638	21	8375	1527 5384 6779 1123	||Peroxisome proliferator-activated receptor, alpha||Zinc finger, nuclear hormone receptor-type||Nuclear hormone receptor, ligand-binding, core||Peroxisome proliferator-activated receptor||Steroid hormone receptor||Nuclear hormone receptor, ligand-binding
tae-miR319	ENSG00000242259	455	-57.38	159	-22.47	252679	21	2697	2545 986 1354	0
tae-miR319	ENSG00000147100	439	-59.2	149	-20.54	252910	21	2364	873 697 1753	Major facilitator superfamily||Major facilitator superfamily domain
tae-miR9659-3p	ENSG00000198612	437	-47.86	146	-18.92	254639	22	2724	338 752 2578	0
tae-miR9659-3p	ENSG00000065183	314	-38.02	168	-21.8	254871	22	7095	2906 4409	WD40 repeat||Small-subunit processome, Utp12||WD40-repeat-containing domain||G-protein beta WD-40 repeat||
tae-miR9659-3p	ENSG00000115970	319	-40.07	166	-22.34	258022	22	4874	291 278	Domain of unknown function DUF2428, death-receptor-like||Armadillo-type fold||
tae-miR9659-3p	ENSG00000196581	592	-69.6	164	-21.3	258066	22	10049	1544 9173 4566 3603	0
tae-miR9659-3p	ENSG00000055070	314	-43.76	163	-25.8	258369	22	3005	1970 1114	0
tae-miR9659-3p	ENSG00000055070	314	-43.76	163	-25.8	258675	22	3002	1970 1114	0
tae-miR9659-3p	ENSG00000115970	319	-40.07	166	-22.34	259069	22	4559	291 278	Domain of unknown function DUF2428, death-receptor-like||Armadillo-type fold||
tae-miR9659-3p	ENSG00000114933	313	-39.34	164	-19.77	259391	22	10647	1481 5274	0
tae-miR9659-3p	ENSG00000120341	443	-54.12	153	-18.68	262244	22	2170	930 1549 620	0
tae-miR9659-3p	ENSG00000109685	312	-38.49	158	-20.46	266293	22	6417	2308 1898	PWWP domain||SET domain||Zinc finger, PHD-finger||High mobility group box domain||AWS domain||Post-SET domain||Zinc finger, RING-type||Zinc finger, PHD-type||Zinc finger, FYVE/PHD-type||
tae-miR9659-3p	ENSG00000112167	438	-50.91	149	-18.04	269281	22	1368	1080 35 1190	Uncharacterised domain SAYSvFN
tae-miR9659-3p	ENSG00000118985	312	-41.9	157	-24.39	269393	22	3773	2110 2332	RNA polymerase II elongation factor ELL||Occludin/RNA polymerase II elongation factor, ELL domain
tae-miR9659-3p	ENSG00000174358	317	-41.69	166	-22.72	270105	22	3213	2287 1581	Sodium:neurotransmitter symporter||Sodium:neurotransmitter symporter, orphan
tae-miR9659-3p	ENSG00000156475	431	-51.34	146	-22.08	271297	22	8801	8077 7326 5671	WD40 repeat||Protein phosphatase 2A, regulatory subunit PR55||WD40-repeat-containing domain||
tae-miR9659-3p	ENSG00000145907	440	-52.21	155	-22.74	272267	22	8694	490 6780 7416	Nuclear transport factor 2||Nuclear transport factor 2, eukaryote||RNA recognition motif domain||
tae-miR9659-3p	ENSG00000112096	457	-61.43	159	-27.03	273301	22	13436	11564 4409 7064	Manganese/iron superoxide dismutase, C-terminal||Manganese/iron superoxide dismutase, N-terminal||Manganese/iron superoxide dismutase
tae-miR9659-3p	ENSG00000111816	424	-47.99	143	-17.55	273563	22	11265	1946 9606 2174	Serine-threonine/tyrosine-protein kinase catalytic domain||Protein kinase domain||SH2 domain||SH3 domain||Variant SH3 domain||Serine/threonine/dual specificity protein kinase, catalytic domain||Tyrosine-protein kinase, catalytic domain||Protein kinase-like domain
tae-miR9659-3p	ENSG00000177570	315	-34.97	168	-19.05	277009	22	8251	4907 1530	Sterile alpha motif, type 2||Sterile alpha motif/pointed domain||Sterile alpha motif, type 1||Pointed domain||Sterile alpha motif domain||
tae-miR9659-3p	ENSG00000198010	314	-39.97	164	-21.27	277160	22	7070	2809 1682	SAPAP family
tae-miR9659-3p	ENSG00000011275	313	-44.12	162	-24.86	277424	22	2813	1233 1341	Zinc finger, C6HC-type||
tae-miR9659-3p	ENSG00000198010	314	-39.97	164	-21.27	279153	22	7068	2809 1682	SAPAP family
tae-miR9659-3p	ENSG00000135048	436	-54.89	148	-20.3	284076	22	3587	1 3028 343	G8 domain||Pectin lyase fold/virulence factor||
tae-miR9659-3p	ENSG00000065970	443	-47.8	153	-18.9	284304	22	2653	667 732 1849	Transcription factor, fork head
tae-miR9659-3p	ENSG00000166147	316	-44.89	159	-22.58	286154	22	2684	249 1809	EGF-like calcium-binding domain||Epidermal growth factor-like domain||TB domain||Insulin-like growth factor binding protein, N-terminal||Fibrillin||
tae-miR9659-3p	ENSG00000102547	330	-44.51	167	-24.51	286695	22	2159	1758 928	Mo25-like||Armadillo-type fold
tae-miR9659-3p	ENSG00000102547	330	-44.51	167	-24.51	287034	22	2164	1758 928	Mo25-like||Armadillo-type fold
tae-miR9659-3p	ENSG00000165914	447	-58.61	153	-19.85	287326	22	16804	12284 12212 12358	Tetratricopeptide TPR2||Tetratricopeptide repeat||Tetratricopeptide repeat-containing domain||
tae-miR9659-3p	ENSG00000139990	454	-51.34	152	-18.82	287971	22	2976	527 1003 171	WD40 repeat||WD40-repeat-containing domain||
tae-miR9659-3p	ENSG00000167553	320	-52.37	166	-28.39	293848	22	1509	163 365	Tubulin/FtsZ, GTPase domain||Tubulin/FtsZ, 2-layer sandwich domain||Alpha tubulin||Tubulin||Epsilon tubulin||Delta tubulin||Beta tubulin||Tubulin/FtsZ, C-terminal||
tae-miR9659-3p	ENSG00000123416	320	-52.37	166	-28.39	294272	22	1630	239 441	Tubulin/FtsZ, GTPase domain||Tubulin/FtsZ, 2-layer sandwich domain||Alpha tubulin||Tubulin||Epsilon tubulin||Beta tubulin||Delta tubulin||Tubulin/FtsZ, C-terminal||
tae-miR9659-3p	ENSG00000167553	320	-52.37	166	-28.39	294698	22	328	97 299	Tubulin/FtsZ, GTPase domain||Tubulin/FtsZ, 2-layer sandwich domain||Alpha tubulin||Tubulin||Epsilon tubulin||Delta tubulin||Beta tubulin||Tubulin/FtsZ, C-terminal||
tae-miR9659-3p	ENSG00000139990	454	-51.34	152	-18.82	295163	22	2002	527 1003 171	WD40 repeat||WD40-repeat-containing domain||
tae-miR9659-3p	ENSG00000066427	449	-58.14	166	-25.86	296466	22	25668	12518 14932 3612	Machado-Joseph disease protein MJD||Ubiquitin interacting motif
tae-miR9659-3p	ENSG00000273079	593	-58.94	154	-17.97	297328	22	25446	7542 17152 2492 9742	Glutamate [NMDA] receptor, epsilon subunit, C-terminal||Ionotropic glutamate receptor||Ionotropic glutamate receptor, L-glutamate and glycine-binding domain||Extracellular ligand-binding receptor||Ionotropic glutamate receptor, metazoa||Periplasmic binding protein-like I||
tae-miR9659-3p	ENSG00000166147	319	-41.54	160	-22.58	297561	22	2340	304 1673	EGF-like calcium-binding domain||Epidermal growth factor-like domain||TB domain||Insulin-like growth factor binding protein, N-terminal||Fibrillin||
tae-miR9659-3p	ENSG00000149639	466	-60.37	162	-22.93	298251	22	9043	5481 4676 1768	Protein SOGA
tae-miR9659-3p	ENSG00000175387	618	-71.62	167	-22.55	298575	22	32870	5331 32748 10913 19424	SMAD domain, Dwarfin-type||MAD homology 1, Dwarfin-type||Interferon regulatory factor-3||MAD homology, MH1||SMAD/FHA domain
tae-miR9659-3p	ENSG00000083814	319	-43.03	170	-27.72	298968	22	730	216 115	||Zinc finger, C2H2||Krueppel-associated box||Zinc finger, C2H2-like
tae-miR9659-3p	ENSG00000142528	454	-56.46	161	-23.46	299223	22	1713	1414 1587 1	Krueppel-associated box||Zinc finger, C2H2||Zinc finger, C2H2-like
tae-miR9659-3p	ENSG00000179314	313	-46.43	158	-25.01	299355	22	3764	3002 504	||Carbohydrate-binding WSC||Sulfotransferase domain||Carbohydrate-binding WSC, subgroup||P-loop containing nucleoside triphosphate hydrolase
tae-miR9659-3p	ENSG00000166847	453	-50.82	158	-19.45	299780	22	10311	1500 4719 3978	Trimeric LpxA-like||
tae-miR9659-3p	ENSG00000083814	319	-43.03	170	-27.72	300413	22	662	149 48	||Zinc finger, C2H2||Krueppel-associated box||Zinc finger, C2H2-like
tae-miR9659-3p	ENSG00000010244	435	-52.21	146	-20.2	302456	22	12127	5483 7244 8323	Zinc finger, C2H2-like||
tae-miR9659-3p	ENSG00000091262	318	-41.94	160	-22.66	303448	22	1521	314 190	ABC transporter type 1, transmembrane domain||ABC transporter-like||Multi drug resistance-associated protein||AAA+ ATPase domain||P-loop containing nucleoside triphosphate hydrolase||
tae-miR9659-3p	ENSG00000103494	317	-44.29	163	-22.44	306781	22	1999	1498 723	Protein of unknown function DUF3250||C2 domain||
tae-miR9659-3p	ENSG00000179314	313	-46.43	158	-25.01	309742	22	3766	3002 504	||Carbohydrate-binding WSC||Sulfotransferase domain||Carbohydrate-binding WSC, subgroup||P-loop containing nucleoside triphosphate hydrolase
tae-miR9659-3p	ENSG00000091262	318	-41.94	160	-22.66	311457	22	2288	314 190	ABC transporter type 1, transmembrane domain||ABC transporter-like||Multi drug resistance-associated protein||AAA+ ATPase domain||P-loop containing nucleoside triphosphate hydrolase||
tae-miR9659-3p	ENSG00000083814	319	-43.03	170	-27.72	311591	22	2494	1980 1879	||Zinc finger, C2H2||Krueppel-associated box||Zinc finger, C2H2-like
tae-miR9659-3p	ENSG00000083814	319	-43.03	170	-27.72	312119	22	1667	1523 1422	||Zinc finger, C2H2||Krueppel-associated box||Zinc finger, C2H2-like
tae-miR9659-3p	ENSG00000142528	454	-56.46	161	-23.46	312553	22	1717	1414 1587 1	Krueppel-associated box||Zinc finger, C2H2||Zinc finger, C2H2-like
tae-miR164	ENSG00000142784	623	-89.16	166	-24.74	317846	21	2250	1502 1406 1195 1533	WD40 repeat||Tetratricopeptide repeat-containing domain||WD40-repeat-containing domain||Tetratricopeptide repeat
tae-miR164	ENSG00000163462	622	-92.97	165	-29.62	318485	21	781	107 537 75 284	Zinc finger, B-box||Zinc finger, C3HC4 RING-type||Fibronectin type III||Zinc finger, RING-type||B30.2/SPRY domain||Concanavalin A-like lectin/glucanase domain
tae-miR164	ENSG00000142784	623	-89.16	166	-24.74	319546	21	1861	1502 1406 1195 1533	WD40 repeat||Tetratricopeptide repeat-containing domain||WD40-repeat-containing domain||Tetratricopeptide repeat
tae-miR164	ENSG00000186205	625	-82.57	163	-25.14	319646	21	6239	279 2665 683 3651	MOSC, N-terminal beta barrel||Molybdenum cofactor sulfurase, C-terminal||Pyruvate kinase-like, insert domain
tae-miR164	ENSG00000163462	622	-92.97	165	-29.62	320091	21	779	107 537 75 284	Zinc finger, B-box||Zinc finger, C3HC4 RING-type||Fibronectin type III||Zinc finger, RING-type||B30.2/SPRY domain||Concanavalin A-like lectin/glucanase domain
tae-miR164	ENSG00000266094	601	-83.02	153	-22.9	325043	21	4525	2070 3426 1151 18	Ras-association||Protein kinase C-like, phorbol ester/diacylglycerol-binding domain||SARAH domain||Ubiquitin-related domain
tae-miR164	ENSG00000184347	594	-72.11	152	-20.05	335809	21	4721	1478 697 752 3431	Epidermal growth factor-like domain||Leucine-rich repeat||Laminin G domain||Leucine-rich repeat-containing N-terminal||Cysteine-rich flanking region, C-terminal||Cystine knot, C-terminal||Leucine-rich repeat, typical subtype||Leucine-rich repeat, ribonuclease inhibitor subtype||EGF-like calcium-binding domain||Concanavalin A-like lectin/glucanase domain
tae-miR164	ENSG00000184347	594	-72.11	152	-20.05	337342	21	4714	1478 697 752 3431	Epidermal growth factor-like domain||Leucine-rich repeat||Laminin G domain||Leucine-rich repeat-containing N-terminal||Cysteine-rich flanking region, C-terminal||Cystine knot, C-terminal||Leucine-rich repeat, typical subtype||Leucine-rich repeat, ribonuclease inhibitor subtype||EGF-like calcium-binding domain||Concanavalin A-like lectin/glucanase domain
tae-miR164	ENSG00000254087	608	-77.58	165	-24.48	341840	21	4058	1915 2867 3252 2308	Serine-threonine/tyrosine-protein kinase catalytic domain||Protein kinase domain||SH2 domain||SH3 domain||Variant SH3 domain||Serine/threonine/dual specificity protein kinase, catalytic domain||Tyrosine-protein kinase, catalytic domain||Protein kinase-like domain
tae-miR164	ENSG00000107021	594	-74.54	151	-20.54	343549	21	2545	329 506 2025 1822	Rab-GTPase-TBC domain
tae-miR164	ENSG00000122733	612	-78.55	158	-22.15	343571	21	4433	1147 1184 2233 2378	Zinc finger, FYVE/PHD-type
tae-miR164	ENSG00000107021	594	-74.54	151	-20.54	344578	21	2553	329 506 2025 1822	Rab-GTPase-TBC domain
tae-miR164	ENSG00000127084	1050	-130.14	154	-19.45	347155	21	2587	458 423 299 322 345 394 498	Dbl homology (DH) domain||Pleckstrin homology domain||FYVE zinc finger||Zinc finger, FYVE-related||Zinc finger, FYVE/PHD-type
tae-miR164	ENSG00000139645	782	-104.67	169	-25.99	348247	21	5335	1851 346 4193 4468 3087	Ankyrin repeat||Ankyrin repeat-containing domain
tae-miR164	ENSG00000072609	624	-87.23	166	-29.98	348489	21	9197	4428 4400 7550 4387	Forkhead-associated (FHA) domain||Zinc finger, RING-type||SMAD/FHA domain||
tae-miR164	ENSG00000166860	610	-76.24	159	-20.54	349761	21	3945	1914 2109 1661 2860	BTB/POZ||BTB/POZ-like||Zinc finger, C2H2||Zinc finger, C2H2-like||BTB/POZ fold
tae-miR164	ENSG00000175274	774	-101.52	165	-24.52	349779	21	2536	1268 1315 399 2357 1372	0
tae-miR164	ENSG00000184497	612	-81.74	156	-23.16	350948	21	5092	1454 3060 650 4990	0
tae-miR164	ENSG00000185070	595	-69.52	161	-22.36	351068	21	30929	14957 23192 5471 11881	Leucine-rich repeat||Fibronectin type III||Leucine-rich repeat-containing N-terminal||Leucine-rich repeat, typical subtype||Cysteine-rich flanking region, C-terminal
tae-miR164	ENSG00000161791	609	-79.81	166	-24.51	351216	21	9316	3524 2241 1795 7274	Formin, FH2 domain||Formin, FH3 domain||Formin, GTPase-binding domain||Armadillo-type fold
tae-miR164	ENSG00000166557	738	-97.84	166	-26.34	352885	21	15928	12973 5925 9883 7386 10289	GOLD
tae-miR164	ENSG00000154237	736	-91.2	155	-24.09	354513	21	9650	5208 4493 4835 4066 4879	Protein kinase domain||Serine-threonine/tyrosine-protein kinase catalytic domain||Leucine-rich repeat||Mitochondrial Rho-like||Small GTPase superfamily, ARF/SAR type||Small GTPase superfamily||Ankyrin repeat-containing domain||Ankyrin repeat||Leucine-rich repeat, typical subtype||Serine/threonine/dual specificity protein kinase, catalytic domain||Tyrosine-protein kinase, catalytic domain||Protein…
tae-miR164	ENSG00000175274	774	-101.52	165	-24.52	355514	21	2528	1268 1315 399 2357 1372	0
tae-miR164	ENSG00000175274	628	-83.93	165	-24.52	355883	21	1717	1584 1631 715 1688	0
tae-miR164	ENSG00000175274	628	-83.93	165	-24.52	356204	21	1848	1268 1315 399 1372	0
tae-miR164	ENSG00000103942	608	-88.04	162	-25.77	359620	21	10328	8992 9603 3265 10195	||WH1/EVH1 domain
tae-miR164	ENSG00000066427	884	-116.46	155	-22.75	359819	21	25668	833 8228 15042 22306 17427 21181	Machado-Joseph disease protein MJD||Ubiquitin interacting motif
tae-miR164	ENSG00000150403	604	-80.27	166	-28.25	360067	21	3257	1893 2626 1677 2198	Cation/H+ exchanger||
tae-miR164	ENSG00000273079	894	-108.55	155	-22.23	360681	21	25446	7666 15110 5247 9705 9323 12594	Glutamate [NMDA] receptor, epsilon subunit, C-terminal||Ionotropic glutamate receptor||Ionotropic glutamate receptor, L-glutamate and glycine-binding domain||Extracellular ligand-binding receptor||Ionotropic glutamate receptor, metazoa||Periplasmic binding protein-like I||
tae-miR164	ENSG00000197345	2678	-317.56	158	-20.68	360770	21	2108	709 749 789 829 869 909 949 989 1029 1069 1109 1149 1188 1228 1268 1305 670	Ribosomal protein L21-like||Ribosomal protein L21||
tae-miR164	ENSG00000149639	761	-100.14	159	-21.67	361604	21	9043	2880 6548 7650 3445 1709	Protein SOGA
tae-miR164	ENSG00000108576	598	-80.1	159	-26.34	362202	21	4135	1607 57 11 107	Sodium:neurotransmitter symporter||Sodium:neurotransmitter symporter, serotonin, N-terminal
tae-miR164	ENSG00000167523	1827	-298.79	161	-28.43	362696	21	1770	200 568 632 507 325 393 757 137 456 696 73 264	0
tae-miR164	ENSG00000130311	594	-80.06	155	-24.13	364915	21	3645	2820 1251 2772 421	Ubiquitin ligase, Det1/DDB1-complexing
tae-miR164	ENSG00000108576	598	-80.1	159	-26.34	366224	21	4137	1607 57 11 107	Sodium:neurotransmitter symporter||Sodium:neurotransmitter symporter, serotonin, N-terminal
tae-miR164	ENSG00000167523	1827	-298.79	161	-28.43	367401	21	1182	582 950 1014 889 707 775 1139 519 838 1078 455 646	0
tae-miR164	ENSG00000101638	749	-89.76	157	-21.7	368269	21	12221	1172 11174 4835 8321 5379	Glycosyl transferase, family 29||Sialyltransferase||
tae-miR164	ENSG00000167523	1827	-298.79	161	-28.43	368328	21	2161	586 954 1018 893 711 779 1143 523 842 1082 459 650	0
tae-miR164	ENSG00000021488	610	-77.9	166	-25.4	371048	21	1716	111 794 54 291	Amino acid permease/ SLC12A domain||Amino acid/polyamine transporter I||
tae-miR164	ENSG00000167523	1827	-298.79	161	-28.43	372049	21	959	200 568 632 507 325 393 757 137 456 696 73 264	0
tae-miR164	ENSG00000004139	923	-125.38	162	-27.58	373070	21	7763	2184 2329 1341 950 5822 310	Sterile alpha motif, type 2||Sterile alpha motif, type 1||Sterile alpha motif domain||Toll/interleukin-1 receptor homology (TIR) domain||Armadillo-type fold||Sterile alpha motif/pointed domain
tae-miR164	ENSG00000154080	601	-77.99	154	-25.55	373450	21	9778	9268 6298 9054 9108	Sulfotransferase||
tae-miR164	ENSG00000266714	598	-74.87	154	-23.47	374109	21	3885	1257 2010 1528 1375	0
tae-miR164	ENSG00000266714	747	-102.32	156	-24.41	375019	21	4884	799 4144 4415 4262 1183	0
tae-miR164	ENSG00000266714	598	-74.87	154	-23.47	375078	21	4014	1592 2348 1863 1710	0
tae-miR164	ENSG00000075043	604	-88.43	162	-28.16	375434	21	6434	3668 1169 3906 582	Potassium channel, voltage dependent, KCNQ, C-terminal||Ankyrin-G binding site||Ion transport domain||Two pore domain potassium channel domain||Potassium channel, voltage dependent, KCNQ2||Potassium channel, voltage dependent, KCNQ||Potassium channel
tae-miR164	ENSG00000159958	910	-115.39	165	-26.59	376445	21	3344	2201 2547 2608 2639 2658 2691	Tumour necrosis factor receptor 13C, TALL-1 binding domain||Tumour necrosis factor receptor 13C
tae-miR164	ENSG00000160208	597	-83.14	155	-25.56	376719	21	2696	1155 2381 616 1333	Nucleolar, Nop52
tae-miR164	ENSG00000133477	738	-105.48	154	-26.99	376738	21	13964	359 11973 4160 5313 7024	Protein of unknown function DUF1669
tae-miR164	ENSG00000099999	761	-98.67	166	-26.8	376872	21	7964	2810 3502 7575 1391 4513	||Zinc finger, C3HC4 RING-type||Zinc finger, RING-type
tae-miR9678-3p	ENSG00000138035	306	-42.58	157	-22.59	380474	22	3037	377 1788	Exoribonuclease, phosphorolytic domain 1||Exoribonuclease, phosphorolytic domain 2||Polyribonucleotide nucleotidyltransferase, RNA-binding domain||K Homology domain, type 1||Ribosomal protein S1, RNA-binding domain||Polyribonucleotide nucleotidyltransferase||K Homology domain||RNA-binding domain, S1||Ribosomal protein S5 domain 2-type fold||Nucleic acid-binding, OB-fold||
tae-miR9678-3p	ENSG00000179270	176	-33.9	176	-33.9	381113	22	3177	2367	0
tae-miR9678-3p	ENSG00000215788	296	-43.75	151	-23.13	386002	22	541	222 243	TNFR/NGFR cysteine-rich region||Tumour necrosis factor receptor 25||Death domain||Death-like domain||
tae-miR9678-3p	ENSG00000215788	296	-43.75	151	-23.13	387247	22	824	222 243	TNFR/NGFR cysteine-rich region||Tumour necrosis factor receptor 25||Death domain||Death-like domain||
tae-miR9678-3p	ENSG00000215788	296	-43.75	151	-23.13	387660	22	876	274 295	TNFR/NGFR cysteine-rich region||Tumour necrosis factor receptor 25||Death domain||Death-like domain||
tae-miR9678-3p	ENSG00000215788	296	-43.75	151	-23.13	389376	22	457	138 159	TNFR/NGFR cysteine-rich region||Tumour necrosis factor receptor 25||Death domain||Death-like domain||
tae-miR9678-3p	ENSG00000187715	172	-24.85	172	-24.85	390932	22	3384	2230	Kelch repeat type 1||BTB/Kelch-associated||BTB/POZ||Kelch repeat type 2||BTB/POZ-like||BTB/POZ fold||BTB-kelch protein
tae-miR9678-3p	ENSG00000187715	172	-24.85	172	-24.85	392476	22	3388	2230	Kelch repeat type 1||BTB/Kelch-associated||BTB/POZ||Kelch repeat type 2||BTB/POZ-like||BTB/POZ fold||BTB-kelch protein
tae-miR9678-3p	ENSG00000187715	172	-24.85	172	-24.85	392606	22	3393	2230	Kelch repeat type 1||BTB/Kelch-associated||BTB/POZ||Kelch repeat type 2||BTB/POZ-like||BTB/POZ fold||BTB-kelch protein
tae-miR9678-3p	ENSG00000114735	320	-52.28	169	-26.7	393251	22	5219	2105 648	Methyltransferase small domain||Putative RNA methylase domain||RNA methyltransferase, RsmD||Methyltransferase type 11||Protein-(glutamine-N5) methyltransferase, release factor-specific||Modification methylase HemK||N6 adenine-specific DNA methyltransferase, D21 class||S-adenosyl-L-methionine-dependent methyltransferase||
tae-miR9678-3p	ENSG00000176381	309	-43.39	156	-24.07	396564	22	1955	183 630	0
tae-miR9678-3p	ENSG00000112659	305	-47.83	160	-28.88	399444	22	1390	82 543	Cullin, N-terminal||CPH domain||Zinc finger, C6HC-type||Anaphase-promoting complex, subunit 10/DOC domain||Zinc finger, RING-type||Cullin homology||Cullin protein, neddylation domain||Galactose-binding domain-like||Armadillo-type fold||UBA-like||
tae-miR9678-3p	ENSG00000106665	304	-47.57	160	-26.94	401779	22	2095	150 499	CAP Gly-rich domain||t-SNARE||
tae-miR9678-3p	ENSG00000122642	304	-37.95	152	-20.2	401880	22	1580	170 770	Peptidyl-prolyl cis-trans isomerase, FKBP-type, domain||EF-hand domain
tae-miR9678-3p	ENSG00000008256	307	-44.15	167	-26.25	402859	22	3168	2211 2164	Sec7 domain||Pleckstrin homology domain
tae-miR9678-3p	ENSG00000106665	304	-47.57	160	-26.94	403498	22	2082	150 499	CAP Gly-rich domain||t-SNARE||
tae-miR9678-3p	ENSG00000197150	295	-43.01	149	-24.42	403992	22	2013	539 555	||ABC transporter type 1, transmembrane domain||ABC transporter-like||AAA+ ATPase domain||P-loop containing nucleoside triphosphate hydrolase
tae-miR9678-3p	ENSG00000254959	306	-44.65	159	-24.3	404037	22	2437	720 1246	Methyltransferase, NNMT/PNMT/TEMT||S-adenosyl-L-methionine-dependent methyltransferase
tae-miR9678-3p	ENSG00000122642	304	-37.95	152	-20.2	405095	22	1579	170 770	Peptidyl-prolyl cis-trans isomerase, FKBP-type, domain||EF-hand domain
tae-miR9678-3p	ENSG00000164930	304	-41.58	164	-23.54	405165	22	2333	1779 31	Frizzled protein||Frizzled domain||GPCR, family 2-like
tae-miR9678-3p	ENSG00000197150	289	-35.25	149	-18.59	405754	22	1509	498 656	||ABC transporter type 1, transmembrane domain||ABC transporter-like||AAA+ ATPase domain||P-loop containing nucleoside triphosphate hydrolase
tae-miR9678-3p	ENSG00000146776	313	-49.99	157	-25.5	406409	22	2435	855 1114	SCA7 domain||
tae-miR9678-3p	ENSG00000156787	299	-40.96	156	-25.13	406471	22	2854	2566 124	WD40 repeat||WD40-repeat-containing domain||Rab-GTPase-TBC domain||
tae-miR9678-3p	ENSG00000197150	295	-43.01	149	-24.42	406612	22	1784	463 479	||ABC transporter type 1, transmembrane domain||ABC transporter-like||AAA+ ATPase domain||P-loop containing nucleoside triphosphate hydrolase
tae-miR9678-3p	ENSG00000151923	314	-44.27	157	-22.2	408360	22	3863	2311 2616	RNA recognition motif domain||RNA recognition motif domain, eukaryote||
tae-miR9678-3p	ENSG00000128849	313	-47.05	171	-33.44	412881	22	3237	133 1539	Myosin tail||Tropomyosin
tae-miR9678-3p	ENSG00000140464	604	-91.91	151	-23.34	415369	22	1258	58 73 88 103	Protein of unknown function DUF3583||Zinc finger, B-box||Zinc finger, RING-type
tae-miR9678-3p	ENSG00000102531	174	-29.83	174	-29.83	416649	22	3743	1281	Fibronectin type III
tae-miR9678-3p	ENSG00000140464	604	-91.91	151	-23.34	417335	22	1738	538 553 568 583	Protein of unknown function DUF3583||Zinc finger, B-box||Zinc finger, RING-type
tae-miR9678-3p	ENSG00000134780	295	-40.87	149	-21.98	419255	22	5113	1384 1687	Fungal lipase-like domain||Alpha/Beta hydrolase fold||
tae-miR9678-3p	ENSG00000140464	604	-91.91	151	-23.34	422765	22	181	40 55 70 85	Protein of unknown function DUF3583||Zinc finger, B-box||Zinc finger, RING-type
tae-miR9678-3p	ENSG00000197299	322	-39.19	164	-20.59	422800	22	3227	1361 2778	RQC domain||BDHCT||DEAD/DEAH box helicase domain||Helicase, C-terminal||HRDC domain||DNA helicase, ATP-dependent, RecQ type||Helicase superfamily 1/2, ATP-binding domain||P-loop containing nucleoside triphosphate hydrolase||HRDC-like||
tae-miR9678-3p	ENSG00000140464	604	-91.91	151	-23.34	423131	22	2785	1586 1601 1616 1631	Protein of unknown function DUF3583||Zinc finger, B-box||Zinc finger, RING-type
tae-miR9678-3p	ENSG00000259494	423	-49.5	141	-16.5	423347	22	590	100 127 152	Ribosomal protein L46||NUDIX hydrolase domain-like||
tae-miR9678-3p	ENSG00000140464	604	-91.91	151	-23.34	424179	22	1899	699 714 729 744	Protein of unknown function DUF3583||Zinc finger, B-box||Zinc finger, RING-type
tae-miR9678-3p	ENSG00000053438	314	-44.91	172	-31.3	424492	22	934	94 396	0
tae-miR9678-3p	ENSG00000053438	314	-44.91	172	-31.3	427873	22	931	94 396	0
tae-miR9678-3p	ENSG00000167522	297	-42.33	151	-23.05	428365	22	7925	5326 2367	Ankyrin repeat||Ankyrin repeat-containing domain||
tae-miR9678-3p	ENSG00000031823	280	-35.77	140	-19.11	428601	22	1471	311 1250	Ran binding domain||
tae-miR9678-3p	ENSG00000122490	298	-37.24	152	-19.2	431098	22	1939	1 1123	PQ-loop repeat
tae-miR9678-3p	ENSG00000103313	298	-36.25	150	-20.73	431750	22	1735	307 491	DAPIN domain||SPRY domain||Zinc finger, B-box||Butyrophylin-like||B30.2/SPRY domain||SPRY-associated||Concanavalin A-like lectin/glucanase domain||Death-like domain
tae-miR9678-3p	ENSG00000103313	298	-36.25	150	-20.73	432747	22	2084	656 840	DAPIN domain||SPRY domain||Zinc finger, B-box||Butyrophylin-like||B30.2/SPRY domain||SPRY-associated||Concanavalin A-like lectin/glucanase domain||Death-like domain
tae-miR9678-3p	ENSG00000103313	298	-36.25	150	-20.73	433034	22	830	515 699	DAPIN domain||SPRY domain||Zinc finger, B-box||Butyrophylin-like||B30.2/SPRY domain||SPRY-associated||Concanavalin A-like lectin/glucanase domain||Death-like domain
tae-miR9678-3p	ENSG00000149923	293	-41.33	150	-25.07	433048	22	491	14 225	||Calcineurin-like phosphoesterase domain, apaH type||Serine/threonine-specific protein phosphatase/bis(5-nucleosyl)-tetraphosphatase||Metallo-dependent phosphatase-like
tae-miR9678-3p	ENSG00000103313	298	-36.25	150	-20.73	433060	22	979	664 848	DAPIN domain||SPRY domain||Zinc finger, B-box||Butyrophylin-like||B30.2/SPRY domain||SPRY-associated||Concanavalin A-like lectin/glucanase domain||Death-like domain
tae-miR9678-3p	ENSG00000103313	298	-36.25	150	-20.73	433575	22	550	235 419	DAPIN domain||SPRY domain||Zinc finger, B-box||Butyrophylin-like||B30.2/SPRY domain||SPRY-associated||Concanavalin A-like lectin/glucanase domain||Death-like domain
tae-miR9678-3p	ENSG00000103313	298	-36.25	150	-20.73	434116	22	730	415 599	DAPIN domain||SPRY domain||Zinc finger, B-box||Butyrophylin-like||B30.2/SPRY domain||SPRY-associated||Concanavalin A-like lectin/glucanase domain||Death-like domain
tae-miR9678-3p	ENSG00000103313	298	-36.25	150	-20.73	435999	22	863	548 732	DAPIN domain||SPRY domain||Zinc finger, B-box||Butyrophylin-like||B30.2/SPRY domain||SPRY-associated||Concanavalin A-like lectin/glucanase domain||Death-like domain
tae-miR9678-3p	ENSG00000103313	298	-36.25	150	-20.73	438685	22	647	332 516	DAPIN domain||SPRY domain||Zinc finger, B-box||Butyrophylin-like||B30.2/SPRY domain||SPRY-associated||Concanavalin A-like lectin/glucanase domain||Death-like domain
tae-miR9678-3p	ENSG00000100426	314	-47	164	-24.12	439526	22	2900	1668 721	Zinc finger, BED-type||HAT dimerisation domain, C-terminal||Ribonuclease H-like domain
tae-N1	ENSG00000136732	293	-39.57	152	-21.92	443746	19	528	232 152	Neurexin/syndecan/glycophorin C
tae-N1	ENSG00000143061	435	-53.39	147	-18.29	445503	19	2903	18 2558 1060	Immunoglobulin V-set domain||Immunoglobulin||Immunoglobulin-like domain||Immunoglobulin subtype||Immunoglobulin subtype 2||
tae-N1	ENSG00000136732	293	-39.57	152	-21.92	446176	19	533	232 152	Neurexin/syndecan/glycophorin C
tae-N1	ENSG00000143061	435	-53.39	147	-18.29	447084	19	2913	18 2558 1060	Immunoglobulin V-set domain||Immunoglobulin||Immunoglobulin-like domain||Immunoglobulin subtype||Immunoglobulin subtype 2||
tae-N1	ENSG00000136732	293	-39.57	152	-21.92	449427	19	522	232 152	Neurexin/syndecan/glycophorin C
tae-N1	ENSG00000117298	433	-55.58	153	-20.14	449485	19	2708	2691 12 1914	Peptidase M13, N-terminal domain||Peptidase M13, C-terminal domain||
tae-N1	ENSG00000154358	315	-47.2	160	-25.51	450063	19	1671	216 620	Immunoglobulin I-set||Immunoglobulin||Immunoglobulin V-set domain||Dbl homology (DH) domain||Fibronectin type III||IQ motif, EF-hand binding site||Pleckstrin homology domain||Immunoglobulin-like domain||Immunoglobulin subtype||Immunoglobulin subtype 2||SH3 domain||Protein kinase domain||Serine-threonine/tyrosine-protein kinase catalytic domain||Serine/threonine/dual specificity protein kinase, ca…
tae-N1	ENSG00000187634	298	-42.73	153	-26.19	452386	19	1273	524 1042	||Sterile alpha motif, type 2||Sterile alpha motif, type 1||Sterile alpha motif domain||Sterile alpha motif/pointed domain
tae-N1	ENSG00000187634	298	-42.73	153	-26.19	452922	19	1113	364 882	||Sterile alpha motif, type 2||Sterile alpha motif, type 1||Sterile alpha motif domain||Sterile alpha motif/pointed domain
tae-N1	ENSG00000016391	297	-36.13	155	-19.48	453604	19	5442	1824 381	Glucose-methanol-choline oxidoreductase, N-terminal||Glucose-methanol-choline oxidoreductase, C-terminal||Glucose-methanol-choline oxidoreductase||Lycopene cyclase-type, FAD-binding
tae-N1	ENSG00000145113	292	-41.03	151	-22.04	453952	19	3282	2417 1119	||Nidogen, extracellular domain||AMOP||von Willebrand factor, type D domain||Epidermal growth factor-like domain
tae-N1	ENSG00000145113	292	-41.03	151	-22.04	454221	19	3343	2478 1180	||Nidogen, extracellular domain||AMOP||von Willebrand factor, type D domain||Epidermal growth factor-like domain
tae-N1	ENSG00000145113	292	-41.03	151	-22.04	454336	19	3211	2346 1208	||Nidogen, extracellular domain||AMOP||von Willebrand factor, type D domain||Epidermal growth factor-like domain
tae-N1	ENSG00000145113	292	-41.03	151	-22.04	455543	19	3450	2585 1447	||Nidogen, extracellular domain||AMOP||von Willebrand factor, type D domain||Epidermal growth factor-like domain
tae-N1	ENSG00000145113	292	-41.03	151	-22.04	456919	19	2796	2224 926	||Nidogen, extracellular domain||AMOP||von Willebrand factor, type D domain||Epidermal growth factor-like domain
tae-N1	ENSG00000013288	288	-33.76	147	-18.79	457134	19	4858	1320 3123	Glycoside hydrolase family 38, N-terminal domain||Glycosyl hydrolase family 38, C-terminal||Glycoside hydrolase, family 38, central domain||Galactose mutarotase-like domain||Glycoside hydrolase/deacetylase, beta/alpha-barrel||Glycoside hydrolase, families 57/38, central domain
tae-N1	ENSG00000145113	292	-41.03	151	-22.04	457294	19	2710	2138 1208	||Nidogen, extracellular domain||AMOP||von Willebrand factor, type D domain||Epidermal growth factor-like domain
tae-N1	ENSG00000145113	292	-41.03	151	-22.04	457633	19	3078	2506 1208	||Nidogen, extracellular domain||AMOP||von Willebrand factor, type D domain||Epidermal growth factor-like domain
tae-N1	ENSG00000145113	292	-41.03	151	-22.04	458372	19	2762	2190 892	||Nidogen, extracellular domain||AMOP||von Willebrand factor, type D domain||Epidermal growth factor-like domain
tae-N1	ENSG00000170231	292	-40.51	148	-22.29	463401	19	652	311 1	Cytosolic fatty-acid binding||Calycin-like||||Lipocalin/cytosolic fatty-acid binding domain
tae-N1	ENSG00000165699	454	-60.73	160	-22.24	470530	19	4887	4502 110 1476	Hamartin||Armadillo-type fold
tae-N1	ENSG00000165699	454	-60.73	160	-22.24	472260	19	4885	4502 110 1476	Hamartin||Armadillo-type fold
tae-N1	ENSG00000111266	294	-44.95	154	-25.01	474497	19	2338	1112 1628	Dual specificity phosphatase, catalytic domain||Rhodanese-like domain||Mitogen-activated protein (MAP) kinase phosphatase||Protein-tyrosine/Dual specificity phosphatase||Dual specificity phosphatase, subgroup, catalytic domain||Protein-tyrosine phosphatase-like||
tae-N1	ENSG00000168959	307	-42.08	159	-26.33	475798	19	782	547 322	Extracellular ligand-binding receptor||GPCR, family 3, C-terminal||Metabotropic glutamate receptor, Homer-binding domain||GPCR, family 3, nine cysteines domain||GPCR, family 3||GPCR, family 3, metabotropic glutamate receptor 5||GPCR, family 3, metabotropic glutamate receptor||GPCR, family 3, metabotropic glutamate receptor 1||Periplasmic binding protein-like I
tae-N1	ENSG00000126214	432	-61.95	148	-23.34	477585	19	13050	11426 4618 4909	Rabaptin, GTPase-Rab5 binding domain||Tetratricopeptide TPR1||Kinesin light chain||Tetratricopeptide repeat||Tetratricopeptide repeat-containing domain||
tae-N1	ENSG00000161791	288	-41.9	148	-21.32	477922	19	9316	5179 4550	Formin, FH2 domain||Formin, FH3 domain||Formin, GTPase-binding domain||Armadillo-type fold
tae-N1	ENSG00000168959	307	-42.08	159	-26.33	479896	19	4016	547 322	Extracellular ligand-binding receptor||GPCR, family 3, C-terminal||Metabotropic glutamate receptor, Homer-binding domain||GPCR, family 3, nine cysteines domain||GPCR, family 3||GPCR, family 3, metabotropic glutamate receptor 5||GPCR, family 3, metabotropic glutamate receptor||GPCR, family 3, metabotropic glutamate receptor 1||Periplasmic binding protein-like I
tae-N1	ENSG00000061936	291	-38.95	149	-21.36	482796	19	2130	2030 66	Suppressor of white apricot N-terminal domain||SWAP/Surp
tae-N1	ENSG00000019505	302	-50.49	160	-26.32	482805	19	1649	317 569	C2 domain||
tae-N1	ENSG00000172725	293	-37.87	152	-19.65	487514	19	3598	3206 1459	Domain of unknown function DUF1899||WD40 repeat||WD40-repeat-containing domain||Domain of unknown function DUF1900
tae-N1	ENSG00000070404	1031	-132.4	152	-19.89	487815	19	1691	414 438 702 461 485 509 1465	Kazal domain||Follistatin/Osteonectin EGF domain||Follistatin-like, N-terminal||TB domain||
tae-N1	ENSG00000167280	291	-43.37	147	-22.03	489928	19	4075	813 961	||Glycoside hydrolase, family 85||BRCT domain
tae-N1	ENSG00000101199	295	-35.25	152	-18.17	490824	19	2163	1525 2013	Arf GTPase activating protein||
tae-N1	ENSG00000073670	309	-49.97	160	-29.53	490951	19	3473	887 1643	Peptidase M12B, ADAM/reprolysin||Peptidase M12B, propeptide||ADAM, cysteine-rich||Blood coagulation inhibitor, Disintegrin||Epidermal growth factor-like domain
tae-N1	ENSG00000101199	295	-35.25	152	-18.17	490969	19	1920	1277 1765	Arf GTPase activating protein||
tae-N1	ENSG00000154229	290	-31.71	149	-16.3	493008	19	6706	2565 6464	Protein kinase C-like, phorbol ester/diacylglycerol-binding domain||C2 domain||Diacylglycerol/phorbol-ester binding||Protein kinase domain||Serine-threonine/tyrosine-protein kinase catalytic domain||Protein kinase, C-terminal||Serine/threonine/dual specificity protein kinase, catalytic domain||Tyrosine-protein kinase, catalytic domain||AGC-kinase, C-terminal||Protein kinase C, alpha/beta/gamma ty…
tae-N1	ENSG00000124243	301	-45.49	153	-22.92	493926	19	1215	201 562	0
tae-N1	ENSG00000101199	295	-35.25	152	-18.17	494894	19	1916	1277 1765	Arf GTPase activating protein||
tae-N1	ENSG00000099804	308	-39.2	156	-20.31	498980	19	707	142 231	Ubiquitin-conjugating enzyme E2||Ubiquitin-conjugating enzyme/RWD-like
tae-N1	ENSG00000130529	288	-35.65	147	-18.62	500473	19	2936	1786 775	||Ion transport domain
tae-N1	ENSG00000196090	294	-38.21	149	-23.21	500574	19	4193	2869 1755	Protein-tyrosine phosphatase, receptor/non-receptor type||MAM domain||Fibronectin type III||Protein-tyrosine/Dual specificity phosphatase||Immunoglobulin-like domain||Protein-tyrosine phosphatase, catalytic||Protein-tyrosine phosphatase-like||Concanavalin A-like lectin/glucanase domain||
tae-N1	ENSG00000142303	310	-48.2	156	-25.5	501731	19	2416	6 2395	ADAM-TS Spacer 1||Thrombospondin, type 1 repeat||PLAC||Peptidase M12B, ADAM-TS||Peptidase M12B, propeptide||Peptidase M12B, ADAM/reprolysin||
tae-N1	ENSG00000142303	310	-48.2	156	-25.5	502163	19	2394	6 1990	ADAM-TS Spacer 1||Thrombospondin, type 1 repeat||PLAC||Peptidase M12B, ADAM-TS||Peptidase M12B, propeptide||Peptidase M12B, ADAM/reprolysin||
tae-N1	ENSG00000130529	288	-35.65	147	-18.62	502384	19	3393	2241 1230	||Ion transport domain
tae-N1	ENSG00000070404	1031	-132.4	152	-19.89	502400	19	1684	414 438 702 461 485 509 1465	Kazal domain||Follistatin/Osteonectin EGF domain||Follistatin-like, N-terminal||TB domain||
tae-N1	ENSG00000099804	308	-39.2	156	-20.31	502634	19	702	142 231	Ubiquitin-conjugating enzyme E2||Ubiquitin-conjugating enzyme/RWD-like
tae-N1	ENSG00000205726	290	-36.96	146	-18.9	504179	19	11561	6867 5329	SH3 domain||Variant SH3 domain||Spectrin alpha chain, SH3 domain||EF-hand domain||EPS15 homology (EH)||P-loop containing nucleoside triphosphate hydrolase||Dbl homology (DH) domain||C2 domain||Pleckstrin homology domain||
tae-N1	ENSG00000100038	308	-44.01	156	-22.26	504882	19	2383	160 288	DNA topoisomerase, type IA, central||Toprim domain||DNA topoisomerase, type IA||DNA topoisomerase, type IA, domain 2||DNA topoisomerase, type IA, DNA-binding domain||DNA topoisomerase, type IA, core domain
tae-N1	ENSG00000100038	300	-42.59	152	-22.26	505639	19	2512	1308 1180	DNA topoisomerase, type IA, central||Toprim domain||DNA topoisomerase, type IA||DNA topoisomerase, type IA, domain 2||DNA topoisomerase, type IA, DNA-binding domain||DNA topoisomerase, type IA, core domain
tae-N1	ENSG00000100038	308	-44.01	156	-22.26	505775	19	3614	1036 1164	DNA topoisomerase, type IA, central||Toprim domain||DNA topoisomerase, type IA||DNA topoisomerase, type IA, domain 2||DNA topoisomerase, type IA, DNA-binding domain||DNA topoisomerase, type IA, core domain
tae-N2	ENSG00000133019	291	-32.35	151	-19.26	507123	19	6228	1622 2094	G protein-coupled receptor, rhodopsin-like||7TM GPCR, olfactory receptor/chemoreceptor Srsx||7TM GPCR, serpentine receptor class x (Srx)||Muscarinic acetylcholine receptor M3||Muscarinic acetylcholine receptor family||GPCR, rhodopsin-like, 7TM
tae-N2	ENSG00000063660	296	-33.28	155	-20.3	507329	19	1788	1584 46	Glypican
tae-N2	ENSG00000143252	315	-40.55	168	-26.87	508889	19	12907	4604 5589	Succinate dehydrogenase/Fumarate reductase, transmembrane subunit||Succinate dehydrogenase, cytochrome b556 subunit||
tae-N2	ENSG00000204104	281	-35.29	141	-18.27	511042	19	784	19 691	0
tae-N2	ENSG00000072840	167	-27.18	167	-27.18	516780	19	3268	2293	0
tae-N2	ENSG00000132405	294	-43.06	153	-22.44	518532	19	2722	1016 82	||Rab-GTPase-TBC domain
tae-N2	ENSG00000132405	294	-43.06	153	-22.44	518705	19	2726	1016 82	||Rab-GTPase-TBC domain
tae-N2	ENSG00000132405	294	-43.06	153	-22.44	519092	19	2719	1016 82	||Rab-GTPase-TBC domain
tae-N2	ENSG00000114021	168	-26.87	168	-26.87	519185	19	6367	2773	Carbon-nitrogen hydrolase||
tae-N2	ENSG00000132405	294	-43.06	153	-22.44	519655	19	2725	1016 82	||Rab-GTPase-TBC domain
tae-N2	ENSG00000145012	167	-29.33	167	-29.33	522006	19	16192	8388	||Zinc finger, LIM-type
tae-N2	ENSG00000113569	168	-26.87	168	-26.87	522728	19	3763	1667	Nucleoporin, Nup133/Nup155-like, C-terminal||Nucleoporin, Nup133/Nup155-like, N-terminal||WD40-repeat-containing domain||
tae-N2	ENSG00000171368	1628	-184.89	149	-18.29	524164	19	5240	1973 2097 2190 1880 1942 2035 2066 2128 2159 2221 1911	P25-alpha
tae-N2	ENSG00000064393	287	-35.51	145	-20.33	529678	19	11357	1133 4015	Protein kinase domain||Serine-threonine/tyrosine-protein kinase catalytic domain||Lipopolysaccharide kinase||Serine/threonine/dual specificity protein kinase, catalytic domain||Tyrosine-protein kinase, catalytic domain||Protein kinase-like domain
tae-N2	ENSG00000002726	563	-50.7	141	-12.84	530055	19	295	145 181 197 128	Copper amine oxidase, C-terminal||Copper amine oxidase, N2-terminal||Copper amine oxidase, N3-terminal||Copper amine oxidase||Copper amine oxidase, N-terminal
tae-N2	ENSG00000065675	300	-37.04	157	-20.15	533774	19	1064	374 204	Protein kinase domain||Serine-threonine/tyrosine-protein kinase catalytic domain||Protein kinase C-like, phorbol ester/diacylglycerol-binding domain||Protein kinase, C-terminal||Diacylglycerol/phorbol-ester binding||Serine/threonine/dual specificity protein kinase, catalytic domain||Tyrosine-protein kinase, catalytic domain||AGC-kinase, C-terminal||Protein kinase-like domain||C2 domain||Protein k…
tae-N2	ENSG00000125484	287	-25.41	147	-13.09	534526	19	6010	3592 4284	||WD40-repeat-containing domain
tae-N2	ENSG00000180525	286	-29.99	144	-15.15	536490	19	6619	396 2979	0
tae-N2	ENSG00000013588	310	-35.79	159	-22.21	537689	19	5398	2610 2253	GPCR, family 3, C-terminal||
tae-N2	ENSG00000140443	281	-31.06	141	-18.1	538634	19	7088	2070 3504	Serine-threonine/tyrosine-protein kinase catalytic domain||Receptor L-domain||Protein kinase domain||Furin-like cysteine-rich domain||Fibronectin type III||Furin-like repeat||Serine/threonine/dual specificity protein kinase, catalytic domain||Tyrosine-protein kinase, catalytic domain||Protein kinase-like domain||Insulin-like growth factor binding protein, N-terminal||Tyrosine-protein kinase, insu…
tae-N2	ENSG00000166441	289	-35.37	145	-19.05	539328	19	4066	2624 168	Ribosomal protein L18e/L15P||
tae-N2	ENSG00000179295	285	-29.51	145	-14.99	541467	19	4121	1314 58	Protein-tyrosine phosphatase, receptor/non-receptor type||SH2 domain||Protein-tyrosine phosphatase-like||Protein-tyrosine/Dual specificity phosphatase||Protein-tyrosine phosphatase, catalytic||Protein-tyrosine phosphatase, non-receptor type-6, -11
tae-N2	ENSG00000110888	284	-28.72	144	-15.06	543283	19	2810	181 1595	||Cytoplasmic activation/proliferation-associated protein-1 C term||HRDC-like||Complement C1q protein||Tumour necrosis factor-like domain
tae-N2	ENSG00000110888	284	-28.72	144	-15.06	545349	19	6020	395 4760	||Cytoplasmic activation/proliferation-associated protein-1 C term||HRDC-like||Complement C1q protein||Tumour necrosis factor-like domain
tae-N2	ENSG00000119661	314	-37.92	163	-24.93	547113	19	7790	3625 3536	||Leucine-rich repeat
tae-N2	ENSG00000110888	284	-28.72	144	-15.06	547401	19	2813	181 1598	||Cytoplasmic activation/proliferation-associated protein-1 C term||HRDC-like||Complement C1q protein||Tumour necrosis factor-like domain
tae-N2	ENSG00000140443	281	-31.06	141	-18.1	550298	19	7087	2070 3504	Serine-threonine/tyrosine-protein kinase catalytic domain||Receptor L-domain||Protein kinase domain||Furin-like cysteine-rich domain||Fibronectin type III||Furin-like repeat||Serine/threonine/dual specificity protein kinase, catalytic domain||Tyrosine-protein kinase, catalytic domain||Protein kinase-like domain||Insulin-like growth factor binding protein, N-terminal||Tyrosine-protein kinase, insu…
tae-N2	ENSG00000130300	285	-35.17	144	-18.44	552100	19	914	429 411	PV-1
tae-N2	ENSG00000154217	289	-30.63	147	-15.45	552567	19	4684	1645 145	Phosphatidylinositol transfer protein
tae-N2	ENSG00000167487	457	-55.78	161	-26.64	552643	19	2469	1590 1640 1123	Kelch repeat type 1||BTB/POZ||BTB/Kelch-associated||BTB/POZ-like||BTB/POZ fold||BTB-kelch protein||
tae-N2	ENSG00000141622	287	-28.93	145	-15.27	552748	19	6504	4528 307	||Zinc finger, C3HC4 RING-type||Zinc finger, RING-type||Zinc finger, RING-CH-type
tae-N2	ENSG00000177238	167	-29.33	167	-29.33	554223	19	6782	1026	SPRY domain||Zinc finger, B-box||Zinc finger, C3HC4 RING-type||Butyrophylin-like||B30.2/SPRY domain||Zinc finger, RING-type||SPRY-associated||Concanavalin A-like lectin/glucanase domain
tae-N2	ENSG00000185561	326	-49.86	163	-24.93	554417	19	4980	850 1250	TRAM/LAG1/CLN8 homology domain
tae-N2	ENSG00000149346	167	-29.33	167	-29.33	554568	19	4655	2764	0
tae-N2	ENSG00000125834	285	-32.51	145	-19.06	554932	19	4809	4491 4003	Protein kinase domain||Serine-threonine/tyrosine-protein kinase catalytic domain||Serine/threonine/dual specificity protein kinase, catalytic domain||Tyrosine-protein kinase, catalytic domain||Protein kinase-like domain
tae-N2	ENSG00000130311	307	-40.02	159	-23.76	554974	19	3645	1869 1014	Ubiquitin ligase, Det1/DDB1-complexing
tae-N2	ENSG00000078328	291	-34	151	-20.46	554994	19	2593	1002 1773	RNA recognition motif domain||Fox-1 C-terminal domain||RNA binding protein Fox-1
tae-N2	ENSG00000141873	169	-27.67	169	-27.67	556070	19	2416	261	Zinc/iron permease
tae-N2	ENSG00000026036	289	-32.51	148	-17.16	556812	19	2363	264 977	DEAD2||Helicase, superfamily 1/2, ATP-binding domain, DinG/Rad3-type||Helicase-like, DEXD box c2 type||ATP-dependent helicase, C-terminal||P-loop containing nucleoside triphosphate hydrolase||DNA helicase (DNA repair), Rad3 type||TNFR/NGFR cysteine-rich region
tae-N2	ENSG00000108375	281	-29.74	141	-17.04	556881	19	2443	1190 2155	Zinc finger, C3HC4 RING-type||Zinc finger, RING-type||PAS domain
tae-N2	ENSG00000081138	292	-27.81	151	-14.82	557678	19	9447	4658 8601	Cadherin||Cadherin, cytoplasmic domain||Cadherin-like
tae-N2	ENSG00000187555	298	-34.73	151	-18.08	560617	19	4120	261 3671	Peptidase C19, ubiquitin carboxyl-terminal hydrolase||MATH||ICP0-binding domain of Ubiquitin-specific protease 7||Ubiquitin specific protease domain||TRAF-like||
tae-N2	ENSG00000141622	287	-28.93	145	-15.27	561343	19	7034	5058 837	||Zinc finger, C3HC4 RING-type||Zinc finger, RING-type||Zinc finger, RING-CH-type
tae-N2	ENSG00000101746	280	-27.54	140	-14.61	561785	19	1726	796 1325	0
tae-N2	ENSG00000154217	289	-30.63	147	-15.45	562533	19	4679	1645 145	Phosphatidylinositol transfer protein
tae-N2	ENSG00000004139	291	-29.12	146	-15.75	563129	19	7763	5647 5453	Sterile alpha motif, type 2||Sterile alpha motif, type 1||Sterile alpha motif domain||Toll/interleukin-1 receptor homology (TIR) domain||Armadillo-type fold||Sterile alpha motif/pointed domain
tae-N2	ENSG00000160953	302	-35.76	162	-20.32	563345	19	2527	125 1275	||PWWP domain
tae-N2	ENSG00000160953	302	-35.76	162	-20.32	563771	19	2263	125 1275	||PWWP domain
tae-N2	ENSG00000089351	289	-33.07	149	-21.06	565667	19	1709	536 417	GRAM domain
tae-N2	ENSG00000157625	167	-29.33	167	-29.33	569404	19	5777	3666	Ubiquitin system component Cue||Zinc finger, RanBP2-type||UBA-like
tae-N3a, b	ENSG00000114999	467	-39.02	164	-15.5	570244	24	12944	11169 12060 6971	Tubulin-tyrosine ligase/Tubulin polyglutamylase
tae-N3a, b	ENSG00000213064	619	-53.25	159	-15.18	570953	24	10485	1039 8581 4928 1443	Vesicle transport protein, Got1/SFT2-like
tae-N3a, b	ENSG00000137992	609	-53.85	163	-17.98	572838	24	9336	5755 3249 8518 8747	2-oxoacid dehydrogenase acyltransferase, catalytic domain||Biotin/lipoyl attachment||E3-binding domain||Single hybrid motif
tae-N3a, b	ENSG00000169213	624	-51	163	-15.55	572933	24	11971	2172 6472 7593 2387	Small GTPase superfamily||Mitochondrial Rho-like||Small GTPase superfamily, ARF/SAR type||Gtr1/RagA G protein||Small GTP-binding protein domain||Small GTPase superfamily, Ras type||Small GTPase superfamily, Rab type||Small GTPase superfamily, Rho type||Ran GTPase||P-loop containing nucleoside triphosphate hydrolase
tae-N3a, b	ENSG00000122417	470	-40.67	158	-15.94	573311	24	5367	393 1196 2484	||tRNA-binding arm||Afadin/alpha-actinin-binding
tae-N3a, b	ENSG00000122484	487	-53.96	171	-22.97	579394	24	15045	7885 6575 10963	Protein of unknown function DUF408
tae-N3a, b	ENSG00000186777	622	-55.79	158	-14.95	582626	24	424	147 398 231 315	Zinc finger, C2H2||Krueppel-associated box||Zinc finger, C2H2-like
tae-N3a, b	ENSG00000150471	470	-46.8	172	-19.11	585348	24	8166	7183 555 8116	Olfactomedin-like||Domain of unknown function DUF3497||GPCR, family 2, secretin-like||GPCR, family 2, latrophilin, C-terminal||D-galactoside/L-rhamnose binding SUEL lectin domain||GPS motif||GPCR, family 2, extracellular hormone receptor domain||GPCR, family 2, latrophilin||GPCR, family 2-like
tae-N3a, b	ENSG00000213066	472	-39.41	160	-15.82	587663	24	12735	2387 3008 8368	FGFR1 oncogene partner (FOP), N-terminal dimerisation domain||LIS1 homology motif
tae-N3a, b	ENSG00000145819	471	-42.21	160	-15.94	588123	24	6565	3410 1500 5672	Rho GTPase-activating protein domain||SH3 domain||Variant SH3 domain||IMD/I-BAR domain||Pleckstrin homology domain||Rho GTPase activation protein||
tae-N3a, b	ENSG00000152926	934	-83.01	158	-14.92	592039	24	6343	200 788 1040 1124 284 872	Zinc finger, C2H2||Zinc finger, C2H2-like
tae-N3a, b	ENSG00000206579	625	-53.88	160	-14.79	592440	24	17827	8394 8701 13844 7020	Transport protein XK
tae-N3a, b	ENSG00000198039	933	-85.52	158	-14.82	593175	24	3526	907 991 1075 655 1411 571	Zinc finger, C2H2||Krueppel-associated box||Zinc finger, C2H2-like||
tae-N3a, b	ENSG00000197008	1563	-134.3	166	-16.21	593187	24	2195	1414 574 406 910 1330 1498 1162 1078 742 322	Krueppel-associated box||Zinc finger, C2H2||Zinc finger, C2H2-like
tae-N3a, b	ENSG00000196247	626	-57.32	158	-15.87	593529	24	2370	535 619 204 36	||Zinc finger, C2H2||Zinc finger, C2H2-like||Krueppel-associated box
tae-N3a, b	ENSG00000196247	626	-57.32	158	-15.87	593624	24	2367	535 619 204 36	||Zinc finger, C2H2||Zinc finger, C2H2-like||Krueppel-associated box
tae-N3a, b	ENSG00000197008	1563	-134.3	166	-16.21	594606	24	1900	1473 633 465 969 1389 1557 1221 1137 801 381	Krueppel-associated box||Zinc finger, C2H2||Zinc finger, C2H2-like
tae-N3a, b	ENSG00000197008	1096	-92.84	166	-16.21	594660	24	1462	698 194 614 782 446 362 26	Krueppel-associated box||Zinc finger, C2H2||Zinc finger, C2H2-like
tae-N3a, b	ENSG00000196247	626	-57.32	158	-15.87	594786	24	2926	535 619 204 36	||Zinc finger, C2H2||Zinc finger, C2H2-like||Krueppel-associated box
tae-N3a, b	ENSG00000152926	934	-83.01	158	-14.92	595210	24	3667	200 788 1040 1124 284 872	Zinc finger, C2H2||Zinc finger, C2H2-like
tae-N3a, b	ENSG00000152782	472	-43.53	161	-16.66	597256	24	4909	443 3388 1865	Type II pantothenate kinase
tae-N3a, b	ENSG00000151893	634	-47.67	162	-14.12	598312	24	9717	6270 7090 7113 6712	Cullin, N-terminal||Cullin repeat-like-containing domain
tae-N3a, b	ENSG00000198000	475	-35.93	163	-12.82	598427	24	3581	2630 2848 1121	RNA recognition motif domain||
tae-N3a, b	ENSG00000107679	471	-39.88	162	-13.68	598548	24	12664	8135 4926 3734	Pleckstrin homology domain
tae-N3a, b	ENSG00000198000	475	-35.93	163	-12.82	600853	24	3711	2630 2848 1121	RNA recognition motif domain||
tae-N3a, b	ENSG00000165914	629	-57.45	161	-17.6	604091	24	16804	13618 9471 14289 4144	Tetratricopeptide TPR2||Tetratricopeptide repeat||Tetratricopeptide repeat-containing domain||
tae-N3a, b	ENSG00000196935	916	-81.49	157	-14.91	605008	24	19549	3786 9495 16464 963 14882 10303	Rho GTPase-activating protein domain||FCH domain||SH3 domain||Variant SH3 domain||Rho GTPase activation protein||L-fucose/L-arabinose isomerase, C-terminal
tae-N3a, b	ENSG00000196705	468	-42.37	162	-14.92	615677	24	12019	3233 410 10380	Krueppel-associated box||||Zinc finger, C2H2||Zinc finger, C2H2-like
tae-N3a, b	ENSG00000166750	595	-49.02	153	-14.03	615849	24	7767	5095 933 1621 6763	ATPase, AAA-4||Domain of unknown function DUF2075||P-loop containing nucleoside triphosphate hydrolase
tae-N3a, b	ENSG00000140948	481	-46.1	172	-18.88	616543	24	4034	1763 840 3798	Sterile alpha motif, type 1||Zinc finger, CCHC-type||Phox homologous domain||Sterile alpha motif/pointed domain
tae-N3a, b	ENSG00000166847	609	-56.18	161	-16.94	616545	24	10311	58 8173 1831 9229	Trimeric LpxA-like||
tae-N3a, b	ENSG00000167232	637	-53.79	162	-14.35	616735	24	1707	269 353 185 521	Krueppel-associated box||Zinc finger, C2H2||Zinc finger, C2H2-like
tae-N3a, b	ENSG00000182141	473	-46.09	161	-19.65	617761	24	2114	216 138 54	Zinc finger, C2H2||Krueppel-associated box||Zinc finger, C2H2-like||
tae-N3a, b	ENSG00000196268	1225	-106.19	158	-14.2	618442	24	2179	351 99 603 687 1100 932 519 267	Krueppel-associated box||Zinc finger, C2H2||Zinc finger, C2H2-like||
tae-N3a, b	ENSG00000088888	470	-36.6	162	-13.32	619098	24	9963	6108 1266 2305	0
tae-N3a, b	ENSG00000088888	470	-36.6	162	-13.32	620126	24	9976	6108 1266 2305	0
tae-N3a, b	ENSG00000196268	1225	-106.19	158	-14.2	620139	24	2589	351 99 603 687 1100 932 519 267	Krueppel-associated box||Zinc finger, C2H2||Zinc finger, C2H2-like||
tae-N3a, b	ENSG00000196109	928	-85.21	162	-16.45	620715	24	859	147 231 647 400 63 315	Zinc finger, C2H2||Krueppel-associated box||Zinc finger, C2H2-like
tae-N3a, b	ENSG00000197134	1711	-144.36	162	-14.2	620820	24	3366	1110 681 765 942 1287 1371 1539 1702 1784 1455 1194	||Krueppel-associated box||Zinc finger, C2H2||Zinc finger, C2H2-like
tae-N3a, b	ENSG00000197857	630	-58.27	158	-15.67	621113	24	1222	651 903 1155 479	Krueppel-associated box||Zinc finger, C2H2||Zinc finger, C2H2-like||
tae-N3a, b	ENSG00000160352	786	-72.31	158	-14.92	621432	24	1985	768 852 1020 1104 1663	||Krueppel-associated box||Zinc finger, C2H2||Zinc finger, C2H2-like
tae-N3a, b	ENSG00000140948	481	-46.1	172	-18.88	624095	24	3360	1763 840 3135	Sterile alpha motif, type 1||Zinc finger, CCHC-type||Phox homologous domain||Sterile alpha motif/pointed domain
tae-N3a, b	ENSG00000188171	481	-41.92	165	-14.92	627213	24	4229	810 333 4	Zinc finger, C2H2||Krueppel-associated box||Zinc finger, C2H2-like
tae-N3a, b	ENSG00000160352	939	-85.05	158	-14.92	627384	24	2119	768 852 1020 1104 1663 2083	||Krueppel-associated box||Zinc finger, C2H2||Zinc finger, C2H2-like
tae-N3a, b	ENSG00000196705	940	-84.73	158	-14.92	627502	24	1376	768 852 1020 1270 516 600	Krueppel-associated box||||Zinc finger, C2H2||Zinc finger, C2H2-like
tae-N3a, b	ENSG00000160352	632	-57.39	158	-14.92	627630	24	1623	814 898 1066 1150	||Krueppel-associated box||Zinc finger, C2H2||Zinc finger, C2H2-like
tae-N3a, b	ENSG00000213973	2662	-237.42	165	-19.11	627718	24	5131	1678 1925 2555 4 506 758 842 1343 2090 916 2166 423 2637 3274 1006 172 2890	Zinc finger, C2H2||Krueppel-associated box||Zinc finger, C2H2-like
tae-N3a, b	ENSG00000182141	2537	-229.43	170	-19.65	628202	24	2300	1263 1011 1846 507 591 675 759 843 1095 1179 1431 1515 1768 927 1599 1684	Zinc finger, C2H2||Krueppel-associated box||Zinc finger, C2H2-like||
tae-N3a, b	ENSG00000213967	482	-41.41	162	-14.58	628501	24	517	237 401 74	Krueppel-associated box||Zinc finger, C2H2||Zinc finger, C2H2-like
tae-N3a, b	ENSG00000133138	473	-51.25	168	-20.75	632779	24	2689	740 1856 2594	Rab-GTPase-TBC domain||GRAM domain||EF-hand domain||
tae-N4a, b, c, d, e, f, g	ENSG00000143147	597	-72.66	154	-21.33	634057	18	5988	3031 810 1006 607	G protein-coupled receptor, rhodopsin-like||GPCR, rhodopsin-like, 7TM
tae-N4a, b, c, d, e, f, g	ENSG00000077232	453	-48.02	159	-17.71	634172	18	17332	3638 7376 7258	Thioredoxin domain||DnaJ domain||Thioredoxin-like fold||DnaJ homologue subfamily C member 10
tae-N4a, b, c, d, e, f, g	ENSG00000117090	601	-67.72	168	-18.41	634699	18	2648	2612 1202 1521 1570	Signaling lymphocytic activation molecule, N-terminal||Immunoglobulin-like domain
tae-N4a, b, c, d, e, f, g	ENSG00000184144	587	-73.6	159	-24.64	634947	18	4734	2270 43 1893 2789	Immunoglobulin I-set||Fibronectin type III||Immunoglobulin||Immunoglobulin V-set domain||Immunoglobulin-like domain||Immunoglobulin subtype||Immunoglobulin subtype 2
tae-N4a, b, c, d, e, f, g	ENSG00000184261	575	-57.45	149	-15	635133	18	4326	3793 510 474 3801	Two pore domain potassium channel domain||Two pore domain potassium channel, THIK||Two pore domain potassium channel
tae-N4a, b, c, d, e, f, g	ENSG00000138443	459	-48.97	156	-17.56	635234	18	20371	16015 17793 9310	Abl-interactor, homeo-domain homologous domain||SH3 domain||Variant SH3 domain||Target SNARE coiled-coil domain||
tae-N4a, b, c, d, e, f, g	ENSG00000132718	455	-56.95	156	-21.53	637028	18	3691	3279 1240 1206	C2 domain||Synaptotagmin
tae-N4a, b, c, d, e, f, g	ENSG00000136731	457	-54.69	162	-20.61	638066	18	6394	5588 3566 5917	||UDP-glucose:Glycoprotein Glucosyltransferase||Nucleotide-diphospho-sugar transferases
tae-N4a, b, c, d, e, f, g	ENSG00000196581	585	-65.85	152	-19.18	638184	18	10049	7348 1144 3997 6142	0
tae-N4a, b, c, d, e, f, g	ENSG00000133216	722	-74.34	146	-18.22	638444	18	7630	3828 207 1827 5846 7079	Serine-threonine/tyrosine-protein kinase catalytic domain||Ephrin receptor ligand binding domain||Protein kinase domain||Fibronectin type III||Sterile alpha motif, type 1||Sterile alpha motif, type 2||Tyrosine-protein kinase ephrin type A/B receptor-like||Sterile alpha motif domain||Serine/threonine/dual specificity protein kinase, catalytic domain||Tyrosine-protein kinase, catalytic domain||Gala…
tae-N4a, b, c, d, e, f, g	ENSG00000180287	583	-59.41	152	-15.65	642658	18	6868	2403 6632 4067 5220	Phospholipase D/Transphosphatidylase||
tae-N4a, b, c, d, e, f, g	ENSG00000122484	450	-48.41	156	-19.1	642747	18	15045	5395 4911 12513	Protein of unknown function DUF408
tae-N4a, b, c, d, e, f, g	ENSG00000071282	449	-53.96	156	-20.92	643139	18	7075	6494 6721 5	PET domain||Zinc finger, LIM-type||
tae-N4a, b, c, d, e, f, g	ENSG00000091986	448	-49.46	151	-17.12	643171	18	8623	3846 7137 6581	0
tae-N4a, b, c, d, e, f, g	ENSG00000072840	2400	-257.61	155	-20.43	643486	18	3268	876 1279 646 702 818 933 1047 1105 1221 1336 1393 1453 1510 761 990 1568	0
tae-N4a, b, c, d, e, f, g	ENSG00000170006	578	-59.19	152	-16.9	643768	18	9914	2079 3313 2090 8418	0
tae-N4a, b, c, d, e, f, g	ENSG00000138771	449	-48.21	160	-17.97	643885	18	4076	3536 1798 1673	Apx/Shrm Domain 2||Apx/Shrm Domain 1||PDZ domain
tae-N4a, b, c, d, e, f, g	ENSG00000134121	576	-66.06	151	-19.2	645826	18	3675	1843 1280 1256 3079	Immunoglobulin I-set||Fibronectin type III||Immunoglobulin||Immunoglobulin-like domain||Immunoglobulin subtype||Immunoglobulin subtype 2||
tae-N4a, b, c, d, e, f, g	ENSG00000114735	1031	-117.66	154	-21.43	646451	18	15751	12984 10592 3710 12833 12853 8050 7909	Methyltransferase small domain||Putative RNA methylase domain||RNA methyltransferase, RsmD||Methyltransferase type 11||Protein-(glutamine-N5) methyltransferase, release factor-specific||Modification methylase HemK||N6 adenine-specific DNA methyltransferase, D21 class||S-adenosyl-L-methionine-dependent methyltransferase||
tae-N4a, b, c, d, e, f, g	ENSG00000113504	454	-58.27	160	-24.56	649675	18	1984	1880 830 929	Amino acid permease/ SLC12A domain||Na/K/Cl co-transporter superfamily||K/Cl co-transporter||
tae-N4a, b, c, d, e, f, g	ENSG00000153303	570	-67.32	144	-23.02	651468	18	3278	1441 1278 1772 190	FERM central domain||FERM, N-terminal||Band 4.1 domain||FERM domain||Ubiquitin-related domain
tae-N4a, b, c, d, e, f, g	ENSG00000153721	726	-75.72	149	-16.9	654834	18	18850	2517 12332 724 6159 5810	Connector enhancer of kinase suppressor of ras 2||CRIC domain, Chordata||Sterile alpha motif, type 1||Sterile alpha motif, type 2||PDZ domain||Sterile alpha motif domain||Sterile alpha motif/pointed domain||Pleckstrin homology domain
tae-N4a, b, c, d, e, f, g	ENSG00000147364	448	-49.76	155	-22.82	656363	18	9163	1468 513 3650	||F-box domain
tae-N4a, b, c, d, e, f, g	ENSG00000215114	599	-62.51	156	-19.11	656451	18	3950	366 70 2546 3419	SEP domain||UBX domain||Ubiquitin-related domain||
tae-N4a, b, c, d, e, f, g	ENSG00000015676	573	-61.53	147	-17.4	656620	18	6890	864 6211 5761 2062	CS domain||HSP20-like chaperone
tae-N4a, b, c, d, e, f, g	ENSG00000050555	453	-45.29	153	-17.04	661163	18	2686	1566 502 595	EGF-like, laminin||Laminin, N-terminal||Laminin B type IV||Epidermal growth factor-like domain||Laminin B, subgroup||Galactose-binding domain-like||
tae-N4a, b, c, d, e, f, g	ENSG00000151893	606	-69.16	155	-20.47	661665	18	9717	4733 5262 288 4860	Cullin, N-terminal||Cullin repeat-like-containing domain
tae-N4a, b, c, d, e, f, g	ENSG00000184226	457	-50.41	155	-17.8	667148	18	24327	3100 986 13739	Cadherin||Protocadherin||Cadherin, N-terminal||Cadherin-like||
tae-N4a, b, c, d, e, f, g	ENSG00000182175	577	-58.79	154	-15.68	667379	18	9725	5859 6815 1028 1874	Repulsive guidance molecule, N-terminal||Repulsive guidance molecule, C-terminal||
tae-N4a, b, c, d, e, f, g	ENSG00000136156	455	-58.61	156	-25.16	667578	18	9133	8333 3485 8685	BRICHOS domain||
tae-N4a, b, c, d, e, f, g	ENSG00000126214	887	-93.85	152	-18.68	667644	18	13050	718 1500 8704 5827 8873 54	Rabaptin, GTPase-Rab5 binding domain||Tetratricopeptide TPR1||Kinesin light chain||Tetratricopeptide repeat||Tetratricopeptide repeat-containing domain||
tae-N4a, b, c, d, e, f, g	ENSG00000137809	461	-51.82	164	-21.59	668449	18	6526	3504 3683 2914	Integrin alpha-2||von Willebrand factor, type A||FG-GAP repeat||Integrin alpha chain||Integrin alpha beta-propellor
tae-N4a, b, c, d, e, f, g	ENSG00000152402	455	-43.79	160	-16.09	670921	18	13537	5185 12577 1834	Haem NO binding associated||Adenylyl cyclase class-3/4/guanylyl cyclase||Heme-NO binding||Nucleotide cyclase||NO signalling/Golgi transport ligand-binding domain
tae-N4a, b, c, d, e, f, g	ENSG00000154237	568	-69.09	145	-20.58	671838	18	4394	3133 951 1367 2709	Protein kinase domain||Serine-threonine/tyrosine-protein kinase catalytic domain||Leucine-rich repeat||Mitochondrial Rho-like||Small GTPase superfamily, ARF/SAR type||Small GTPase superfamily||Ankyrin repeat-containing domain||Ankyrin repeat||Leucine-rich repeat, typical subtype||Serine/threonine/dual specificity protein kinase, catalytic domain||Tyrosine-protein kinase, catalytic domain||Protein…
tae-N4a, b, c, d, e, f, g	ENSG00000154237	568	-69.09	145	-20.58	672752	18	4032	2771 946 1198 2540	Protein kinase domain||Serine-threonine/tyrosine-protein kinase catalytic domain||Leucine-rich repeat||Mitochondrial Rho-like||Small GTPase superfamily, ARF/SAR type||Small GTPase superfamily||Ankyrin repeat-containing domain||Ankyrin repeat||Leucine-rich repeat, typical subtype||Serine/threonine/dual specificity protein kinase, catalytic domain||Tyrosine-protein kinase, catalytic domain||Protein…
tae-N4a, b, c, d, e, f, g	ENSG00000273079	736	-78.19	155	-21.1	677446	18	25446	25104 4054 1070 21185 10162	Glutamate [NMDA] receptor, epsilon subunit, C-terminal||Ionotropic glutamate receptor||Ionotropic glutamate receptor, L-glutamate and glycine-binding domain||Extracellular ligand-binding receptor||Ionotropic glutamate receptor, metazoa||Periplasmic binding protein-like I||
tae-N4a, b, c, d, e, f, g	ENSG00000103489	574	-55.05	144	-14.79	678537	18	6926	900 4493 3122 4460	Xylosyltransferase||Glycosyl transferase, family 14
tae-N4a, b, c, d, e, f, g	ENSG00000175387	888	-88.63	155	-17.35	678693	18	32870	5419 15329 32783 26072 29728 10888	SMAD domain, Dwarfin-type||MAD homology 1, Dwarfin-type||Interferon regulatory factor-3||MAD homology, MH1||SMAD/FHA domain
tae-N4a, b, c, d, e, f, g	ENSG00000103264	568	-59.77	147	-15.68	679232	18	4301	1179 2106 2136 2423	F-box domain||
tae-N4a, b, c, d, e, f, g	ENSG00000141562	705	-87.06	141	-18	680159	18	2380	961 992 1042 1073 1123	||Iron hydrogenase, large subunit, C-terminal||Iron hydrogenase, small subunit-like||Iron hydrogenase
tae-N4a, b, c, d, e, f, g	ENSG00000196090	451	-46.53	153	-18.19	680347	18	8127	5644 7322 224	Protein-tyrosine phosphatase, receptor/non-receptor type||MAM domain||Fibronectin type III||Protein-tyrosine/Dual specificity phosphatase||Immunoglobulin-like domain||Protein-tyrosine phosphatase, catalytic||Protein-tyrosine phosphatase-like||Concanavalin A-like lectin/glucanase domain||
tae-N4a, b, c, d, e, f, g	ENSG00000196090	451	-46.53	153	-18.19	681362	18	8105	5644 7322 224	Protein-tyrosine phosphatase, receptor/non-receptor type||MAM domain||Fibronectin type III||Protein-tyrosine/Dual specificity phosphatase||Immunoglobulin-like domain||Protein-tyrosine phosphatase, catalytic||Protein-tyrosine phosphatase-like||Concanavalin A-like lectin/glucanase domain||
tae-N4a, b, c, d, e, f, g	ENSG00000250067	574	-59.51	145	-15.99	683173	18	2437	1248 1096 1362 992	YjeF N-terminal domain
tae-N4a, b, c, d, e, f, g	ENSG00000105549	465	-55.08	155	-18.36	686900	18	512	322 386 450	||Testicular haploid expressed repeat
tae-N4a, b, c, d, e, f, g	ENSG00000170921	596	-60.77	155	-17.52	689045	18	4077	2894 1043 2567 2343	Ankyrin repeat||Ankyrin repeat-containing domain||Tetratricopeptide repeat||Tetratricopeptide repeat-containing domain||P-loop containing nucleoside triphosphate hydrolase||
tae-N4a, b, c, d, e, f, g	ENSG00000105323	456	-56.72	156	-21.04	692064	18	2632	1836 1866 1678	SPRY domain||B30.2/SPRY domain||Concanavalin A-like lectin/glucanase domain||P-loop containing nucleoside triphosphate hydrolase||||SAP domain
tae-N4a, b, c, d, e, f, g	ENSG00000072501	467	-46.98	164	-21.22	693351	18	5954	3762 5731 3291	RecF/RecN/SMC, N-terminal||SMCs flexible hinge||Tropomyosin||P-loop containing nucleoside triphosphate hydrolase
tae-N4a, b, c, d, e, f, g	ENSG00000099999	468	-58.59	158	-20.3	693637	18	7964	1877 176 6626	||Zinc finger, C3HC4 RING-type||Zinc finger, RING-type
tae-N4a, b, c, d, e, f, g	ENSG00000215193	451	-52.84	156	-19.93	693690	18	17321	15635 13183 9479	Pex26
tae-N4a, b, c, d, e, f, g	ENSG00000157542	449	-46.23	152	-20.03	696071	18	17783	4767 11769 5232	Potassium channel, inwardly rectifying, Kir||Potassium channel, inwardly rectifying, Kir3.2||Immunoglobulin E-set
tae-N5	ENSG00000116667	321	-43.49	162	-22.17	697103	20	9464	37 8878	0
tae-N5	ENSG00000162512	427	-63.67	144	-23.86	698856	20	3744	853 1607 1881	Syndecan/Neurexin domain||Neurexin/syndecan/glycophorin C
tae-N5	ENSG00000203685	452	-67.49	157	-28.03	699398	20	7174	5903 2053 4589	0
tae-N5	ENSG00000215912	706	-81.71	142	-19.19	701747	20	5392	108 315 339 133 206	Tetratricopeptide repeat||Tetratricopeptide repeat-containing domain
tae-N5	ENSG00000130770	313	-48.34	166	-25.71	704132	20	1642	1017 301	ATPase inhibitor, IATP, mitochondria
tae-N5	ENSG00000113763	434	-56.53	150	-19.18	713753	20	1009	553 689 577	ZU5 domain||Death domain||Immunoglobulin I-set||Thrombospondin, type 1 repeat||Immunoglobulin-like domain||Immunoglobulin subtype||Death-like domain||
tae-N5	ENSG00000197177	612	-86.04	156	-22.63	725461	20	2164	129 154 179 101	GPCR, family 2, secretin-like||GPCR, family 2-like
tae-N5	ENSG00000108219	441	-55.97	152	-25.12	726228	20	15147	78 1200 5155	Tetraspanin/Peripherin||Tetraspanin||Tetraspanin, EC2 domain
tae-N5	ENSG00000185920	437	-55.8	149	-18.69	726463	20	3500	1958 391 1597	Patched||Transmembrane receptor, patched||Sterol-sensing domain||
tae-N5	ENSG00000197177	612	-86.04	156	-22.63	726464	20	1917	129 154 179 101	GPCR, family 2, secretin-like||GPCR, family 2-like
tae-N5	ENSG00000148110	311	-40.59	157	-22.21	726595	20	1676	214 48	Major facilitator superfamily||Tetracycline resistance protein, TetA/multidrug resistance protein MdtG||Major facilitator superfamily domain
tae-N5	ENSG00000081377	454	-61.41	157	-23.93	727467	20	3092	2171 1317 1007	Dual specificity phosphatase, catalytic domain||Protein-tyrosine phosphatase, receptor/non-receptor type||Protein-tyrosine/Dual specificity phosphatase||Dual specificity phosphatase, subgroup, catalytic domain||Protein-tyrosine phosphatase, catalytic||Protein-tyrosine phosphatase-like
tae-N5	ENSG00000100764	428	-51.45	148	-19.4	728730	20	3022	2077 346 2417	ATPase, AAA-type, core||Domain of unknown function DUF815||DNA helicase, Holliday junction RuvB type, N-terminal||26S proteasome subunit P45||AAA+ ATPase domain||P-loop containing nucleoside triphosphate hydrolase||IstB-like ATP-binding protein||ATPase, dynein-related, AAA domain
tae-N5	ENSG00000118971	432	-57.48	148	-21.94	728755	20	5341	364 1135 3697	Cyclin, N-terminal||Cyclin, C-terminal domain||Cyclin-like
tae-N5	ENSG00000176422	435	-57.14	148	-21.13	730387	20	10130	8622 6851 5728	SPRY domain||Butyrophylin-like||B30.2/SPRY domain||Concanavalin A-like lectin/glucanase domain||
tae-N5	ENSG00000177666	436	-59.93	150	-23.49	730610	20	711	578 514 140	Patatin/Phospholipase A2-related||Acyl transferase/acyl hydrolase/lysophospholipase||
tae-N5	ENSG00000186174	444	-63.69	155	-26.91	730664	20	4540	2073 298 2543	B-cell lymphoma 9, beta-catenin binding domain||
tae-N5	ENSG00000161642	428	-61.89	145	-22.25	731074	20	1121	174 264 432	Zinc finger, double-stranded RNA binding||Zinc finger, U1-type||Zinc finger, C2H2-like||
tae-N5	ENSG00000161642	428	-61.89	145	-22.25	731609	20	1116	174 264 432	Zinc finger, double-stranded RNA binding||Zinc finger, U1-type||Zinc finger, C2H2-like||
tae-N5	ENSG00000151067	427	-61.21	144	-21.22	731770	20	6751	5219 6419 6429	Voltage-dependent calcium channel, L-type, alpha-1C subunit||Ion transport domain||Voltage-dependent calcium channel, alpha-1 subunit, IQ domain||Polycystin cation channel, PKD1/PKD2||Voltage-dependent calcium channel, alpha-1 subunit||Voltage-dependent calcium channel, L-type, alpha-1 subunit||
tae-N5	ENSG00000161642	428	-61.89	145	-22.25	732501	20	1120	174 264 432	Zinc finger, double-stranded RNA binding||Zinc finger, U1-type||Zinc finger, C2H2-like||
tae-N5	ENSG00000161642	428	-61.89	145	-22.25	737079	20	1123	174 264 432	Zinc finger, double-stranded RNA binding||Zinc finger, U1-type||Zinc finger, C2H2-like||
tae-N5	ENSG00000161642	428	-61.89	145	-22.25	737097	20	1757	815 905 1073	Zinc finger, double-stranded RNA binding||Zinc finger, U1-type||Zinc finger, C2H2-like||
tae-N5	ENSG00000161642	428	-61.89	145	-22.25	739101	20	1103	174 264 432	Zinc finger, double-stranded RNA binding||Zinc finger, U1-type||Zinc finger, C2H2-like||
tae-N5	ENSG00000151067	427	-61.21	144	-21.22	740248	20	6750	5219 6419 6429	Voltage-dependent calcium channel, L-type, alpha-1C subunit||Ion transport domain||Voltage-dependent calcium channel, alpha-1 subunit, IQ domain||Polycystin cation channel, PKD1/PKD2||Voltage-dependent calcium channel, alpha-1 subunit||Voltage-dependent calcium channel, L-type, alpha-1 subunit||
tae-N5	ENSG00000215397	422	-54.36	142	-19.18	741855	20	2075	653 645 1157	Zinc finger, C2H2||Zinc finger, C2H2-like
tae-N5	ENSG00000116017	427	-62.33	144	-24.82	742016	20	3869	2201 1573 1566	ARID DNA-binding domain
tae-N5	ENSG00000024422	423	-51.54	142	-17.61	742166	20	1702	808 46 131	EF-hand domain||EPS15 homology (EH)||P-loop containing nucleoside triphosphate hydrolase||
tae-N5	ENSG00000105447	446	-56.21	153	-20.72	742253	20	3997	455 2308 2206	WD40 repeat||Histone-binding protein RBBP4, N-terminal||WD40-repeat-containing domain||G-protein beta WD-40 repeat
tae-N5	ENSG00000072958	430	-55.76	147	-20.05	742611	20	11472	7971 4 4976	Clathrin adaptor, mu subunit, C-terminal||AP complex, mu/sigma subunit||Clathrin adaptor, mu subunit||Mu homology domain||Longin-like domain
tae-N5	ENSG00000104921	648	-109.23	165	-28.24	744321	20	435	210 242 274 149	C-type lectin||Type-2 ice-structuring protein||C-type lectin fold
tae-N5	ENSG00000177732	427	-55.72	144	-21.4	744510	20	3352	158 1401 2817	High mobility group box domain
tae-N5	ENSG00000104921	648	-109.23	165	-28.24	744637	20	417	210 242 274 149	C-type lectin||Type-2 ice-structuring protein||C-type lectin fold
tae-N5	ENSG00000131398	430	-64.04	148	-24.04	744644	20	3096	311 1291 1162	Ion transport domain||Potassium channel tetramerisation-type BTB domain||Two pore domain potassium channel domain||Potassium channel, voltage dependent, Kv3, inactivation domain||Potassium channel||Potassium channel, voltage dependent, Kv3.3||Potassium channel, voltage dependent, Kv3||Potassium channel, voltage dependent, Kv||BTB/POZ-like||BTB/POZ fold||
tae-N5	ENSG00000205922	432	-57.17	146	-21.48	745370	20	5543	144 2788 3453	CUT domain||Homeobox domain||Lambda repressor-like, DNA-binding domain||Homeodomain-like
tae-N5	ENSG00000131398	430	-64.04	148	-24.04	746080	20	3091	311 1291 1162	Ion transport domain||Potassium channel tetramerisation-type BTB domain||Two pore domain potassium channel domain||Potassium channel, voltage dependent, Kv3, inactivation domain||Potassium channel||Potassium channel, voltage dependent, Kv3.3||Potassium channel, voltage dependent, Kv3||Potassium channel, voltage dependent, Kv||BTB/POZ-like||BTB/POZ fold||
tae-N5	ENSG00000126005	437	-60.52	151	-22.27	747481	20	1261	177 80 520	0
tae-N5	ENSG00000133030	444	-49.38	152	-19.06	748074	20	7754	559 38 6078	Pleckstrin homology domain||||Ferritin-like superfamily
tae-N5	ENSG00000183206	440	-57.01	151	-21.35	749809	20	4962	3081 2830 2089	Ankyrin repeat||Ankyrin repeat-containing domain
tae-N5	ENSG00000166676	428	-56.18	146	-23.02	750772	20	3405	323 1966 415	Protein of unknown function DUF846, eukaryotic||
tae-N5	ENSG00000141905	436	-53	149	-22.26	751415	20	6448	5616 891 95	CTF transcription factor/nuclear factor 1||CTF transcription factor/nuclear factor 1, N-terminal||MAD homology 1, Dwarfin-type||CTF transcription factor/nuclear factor 1, DNA-binding domain||MAD homology, MH1
tae-N5	ENSG00000266714	428	-58.77	145	-20.87	754227	20	3885	2911 747 1113	0
tae-N5	ENSG00000104921	648	-109.23	165	-28.24	754571	20	412	210 242 274 149	C-type lectin||Type-2 ice-structuring protein||C-type lectin fold
tae-N5	ENSG00000266714	428	-58.77	145	-20.87	755196	20	4014	2855 1082 1448	0
tae-N5	ENSG00000100030	444	-59.93	163	-25.43	756207	20	9750	7659 9412 5034	Protein kinase domain||Serine-threonine/tyrosine-protein kinase catalytic domain||Mitogen-activated protein (MAP) kinase, ERK1/2||Mitogen-activated protein (MAP) kinase, ERK3/4||Serine/threonine/dual specificity protein kinase, catalytic domain||Tyrosine-protein kinase, catalytic domain||Protein kinase-like domain
tae-N5	ENSG00000100106	434	-66.59	145	-24.1	756770	20	6849	425 455 485	Pleckstrin homology domain||
tae-N5	ENSG00000185651	449	-57.1	152	-23.45	756792	20	2365	566 1343 49	Ubiquitin-conjugating enzyme E2||Ubiquitin E2 variant, N-terminal||RWD domain||Ubiquitin-conjugating enzyme/RWD-like
tae-N5	ENSG00000100101	434	-66.59	145	-24.1	758653	20	4283	1278 1308 1338	Nucleolar protein 12
tae-N5	ENSG00000183762	449	-57.27	157	-24.73	759339	20	4708	2995 3984 1327	Kringle||Carbohydrate-binding WSC||CUB domain||Carbohydrate-binding WSC, subgroup||Kringle-like fold||Knottin, scorpion toxin-like||Kremen
tae-N5	ENSG00000215568	431	-48.42	149	-17.65	759401	20	2123	777 1520 1038	Pleckstrin homology domain
tae-N6	ENSG00000088179	465	-42.22	160	-16.83	823948	24	6748	1674 883 1933	Protein-tyrosine phosphatase, receptor/non-receptor type||FERM, C-terminal PH-like domain||FERM central domain||FERM, N-terminal||PDZ domain||FERM adjacent (FA)||Band 4.1 domain||Ezrin/radixin/moesin like||FERM domain||Protein-tyrosine/Dual specificity phosphatase||Protein-tyrosine phosphatase, catalytic||Protein-tyrosine phosphatase-like||Ubiquitin-related domain||Protein-tyrosine phosphatase, n…
tae-N6	ENSG00000152256	461	-48.12	168	-21.13	824189	24	12700	10680 3247 3589	Branched-chain alpha-ketoacid dehydrogenase kinase/Pyruvate dehydrogenase kinase, N-terminal||Histidine kinase-like ATPase, C-terminal domain||Signal transduction histidine kinase, core
tae-N6	ENSG00000077232	605	-63.05	162	-20.32	824231	24	17332	3359 9326 1317 10441	Thioredoxin domain||DnaJ domain||Thioredoxin-like fold||DnaJ homologue subfamily C member 10
tae-N6	ENSG00000061676	592	-57.21	160	-17.37	826182	24	16587	1613 9268 14718 16274	Nck-associated protein 1
tae-N6	ENSG00000198216	604	-59.07	158	-17.64	826614	24	7944	5271 6813 144 5457	Ion transport domain||Voltage-dependent calcium channel, alpha-1 subunit||Voltage-dependent calcium channel, R-type, alpha-1 subunit||Voltage-dependent calcium channel, alpha-1 subunit, IQ domain||Polycystin cation channel, PKD1/PKD2||EF-hand domain
tae-N6	ENSG00000143520	595	-55.43	158	-15.57	828081	24	1875	604 622 169 236	S100/CaBP-9k-type, calcium binding, subdomain||Filaggrin||EF-hand domain
tae-N6	ENSG00000122484	763	-68.54	158	-17.39	832806	24	15045	10012 4639 9222 5561 9132	Protein of unknown function DUF408
tae-N6	ENSG00000198216	604	-59.07	158	-17.64	832999	24	9250	5271 6813 144 5457	Ion transport domain||Voltage-dependent calcium channel, alpha-1 subunit||Voltage-dependent calcium channel, R-type, alpha-1 subunit||Voltage-dependent calcium channel, alpha-1 subunit, IQ domain||Polycystin cation channel, PKD1/PKD2||EF-hand domain
tae-N6	ENSG00000145087	459	-46.24	157	-17.29	833486	24	5664	4031 1431 1478	Lethal giant larvae homologue 2||WD40 repeat||Lethal giant larvae (Lgl)-like, C-terminal domain||Lethal(2) giant larvae protein||WD40-repeat-containing domain||Synaptobrevin||
tae-N6	ENSG00000152601	470	-47.42	162	-18.05	833554	24	3413	740 1039 2445	Zinc finger, CCCH-type||
tae-N6	ENSG00000152601	470	-47.42	162	-18.05	834498	24	3414	740 1039 2445	Zinc finger, CCCH-type||
tae-N6	ENSG00000152601	470	-47.42	162	-18.05	834943	24	3438	765 1064 2470	Zinc finger, CCCH-type||
tae-N6	ENSG00000152601	470	-47.42	162	-18.05	835020	24	3397	740 1039 2445	Zinc finger, CCCH-type||
tae-N6	ENSG00000157426	471	-51.54	161	-20.6	837061	24	2548	1655 1791 2110	AMP-dependent synthetase/ligase||Acyl carrier protein-like||Pyrrolo-quinoline quinone beta-propeller repeat||Quinonprotein alcohol dehydrogenase-like superfamily||
tae-N6	ENSG00000152601	470	-47.42	162	-18.05	837715	24	2852	740 1039 2445	Zinc finger, CCCH-type||
tae-N6	ENSG00000152601	470	-47.42	162	-18.05	837756	24	2837	740 1039 2445	Zinc finger, CCCH-type||
tae-N6	ENSG00000152601	470	-47.42	162	-18.05	838425	24	3422	765 1064 2470	Zinc finger, CCCH-type||
tae-N6	ENSG00000157426	471	-51.54	161	-20.6	839008	24	2446	1077 1213 1696	AMP-dependent synthetase/ligase||Acyl carrier protein-like||Pyrrolo-quinoline quinone beta-propeller repeat||Quinonprotein alcohol dehydrogenase-like superfamily||
tae-N6	ENSG00000049618	609	-56.6	162	-15.49	840843	24	2888	1117 532 2241 387	SWI/SNF-like complex subunit BAF250/Osa||ARID DNA-binding domain||Armadillo-type fold
tae-N6	ENSG00000049618	457	-42.04	162	-15.49	841162	24	1259	1117 532 387	SWI/SNF-like complex subunit BAF250/Osa||ARID DNA-binding domain||Armadillo-type fold
tae-N6	ENSG00000112419	466	-43.83	162	-16.57	842310	24	7496	962 884 3385	RPEL repeat
tae-N6	ENSG00000198833	573	-63.02	148	-18.14	842319	24	3054	180 1248 540 1892	Ubiquitin-conjugating enzyme E2||Ubiquitin-conjugating enzyme/RWD-like
tae-N6	ENSG00000013375	611	-68.5	161	-19.51	843883	24	4425	2149 4389 2031 1694	Alpha-D-phosphohexomutase, C-terminal||Alpha-D-phosphohexomutase, alpha/beta/alpha domain I||Alpha-D-phosphohexomutase, alpha/beta/alpha domain II||Alpha-D-phosphohexomutase, alpha/beta/alpha I/II/III||Phosphoacetylglucosamine mutase||
tae-N6	ENSG00000013375	611	-68.5	161	-19.51	843977	24	4361	2085 4325 1967 1630	Alpha-D-phosphohexomutase, C-terminal||Alpha-D-phosphohexomutase, alpha/beta/alpha domain I||Alpha-D-phosphohexomutase, alpha/beta/alpha domain II||Alpha-D-phosphohexomutase, alpha/beta/alpha I/II/III||Phosphoacetylglucosamine mutase||
tae-N6	ENSG00000177034	621	-62.44	163	-19.7	844338	24	3923	9 1999 963 1293	Mitochondrial outer membrane transport complex, Sam37/metaxin||Glutathione S-transferase, C-terminal-like||Mitochondrial outer membrane transport complex protein, metaxin
tae-N6	ENSG00000206579	592	-56.69	152	-19.32	845852	24	17827	5552 15416 3340 1893	Transport protein XK
tae-N6	ENSG00000157680	588	-54.97	151	-15.86	847934	24	10183	8054 1566 5980 2149	Diacylglycerol kinase, accessory domain||Diacylglycerol kinase, catalytic domain||Ankyrin repeat||Ankyrin repeat-containing domain||Protein kinase C-like, phorbol ester/diacylglycerol-binding domain
tae-N6	ENSG00000166135	462	-50.57	167	-20.94	850609	24	11861	2944 10100 6128	JmjC domain||
tae-N6	ENSG00000127314	464	-43.9	169	-18.34	854827	24	12652	11435 11304 5512	Small GTPase superfamily||Mitochondrial Rho-like||Small GTPase superfamily, ARF/SAR type||Elongation factor, GTP-binding domain||Small GTP-binding protein domain||Small GTPase superfamily, Ras type||Small GTPase superfamily, Rab type||Small GTPase superfamily, Rho type||Ran GTPase||P-loop containing nucleoside triphosphate hydrolase||
tae-N6	ENSG00000100722	757	-76.02	161	-18.94	854908	24	15845	4979 12865 15030 4522 11128	Zinc finger, CCCH-type||
tae-N6	ENSG00000165934	458	-38.29	158	-13.93	855857	24	10401	6800 7358 7123	Beta-Casp domain||RNA-metabolising metallo-beta-lactamase||Beta-lactamase-like
tae-N6	ENSG00000175548	458	-41.74	156	-15.5	856156	24	8515	2602 519 1477	Alpha-2-glucosyltransferase Alg10
tae-N6	ENSG00000184226	460	-46.12	163	-21.21	857207	24	24327	18471 11413 1588	Cadherin||Protocadherin||Cadherin, N-terminal||Cadherin-like||
tae-N6	ENSG00000166192	459	-45.98	157	-17.46	857291	24	3426	1679 1427 2175	Peptidase C48, SUMO/Sentrin/Ubl1||
tae-N6	ENSG00000165914	466	-47.6	160	-17.9	857503	24	16804	4230 15093 16134	Tetratricopeptide TPR2||Tetratricopeptide repeat||Tetratricopeptide repeat-containing domain||
tae-N6	ENSG00000185070	1322	-117.4	155	-16.7	857892	24	30929	3806 11362 10430 9052 13861 7755 11946 27713 5345	Leucine-rich repeat||Fibronectin type III||Leucine-rich repeat-containing N-terminal||Leucine-rich repeat, typical subtype||Cysteine-rich flanking region, C-terminal
tae-N6	ENSG00000196935	924	-105.94	162	-21.27	858420	24	19549	3638 8548 11796 10517 8426 11401	Rho GTPase-activating protein domain||FCH domain||SH3 domain||Variant SH3 domain||Rho GTPase activation protein||L-fucose/L-arabinose isomerase, C-terminal
tae-N6	ENSG00000152402	602	-52.51	162	-15.42	860980	24	13537	11618 8844 11263 8763	Haem NO binding associated||Adenylyl cyclase class-3/4/guanylyl cyclase||Heme-NO binding||Nucleotide cyclase||NO signalling/Golgi transport ligand-binding domain
tae-N6	ENSG00000036530	606	-56.86	160	-17.01	863715	24	6204	2553 5094 2537 3308	Cytochrome P450||Cytochrome P450, E-class, group I||Cytochrome P450, E-class, group IV||
tae-N6	ENSG00000066427	599	-62.21	154	-17.53	866643	24	25668	6447 8730 8675 18984	Machado-Joseph disease protein MJD||Ubiquitin interacting motif
tae-N6	ENSG00000273079	795	-82.78	162	-19.29	867505	24	25446	12929 12652 22435 6504 15234	Glutamate [NMDA] receptor, epsilon subunit, C-terminal||Ionotropic glutamate receptor||Ionotropic glutamate receptor, L-glutamate and glycine-binding domain||Extracellular ligand-binding receptor||Ionotropic glutamate receptor, metazoa||Periplasmic binding protein-like I||
tae-N6	ENSG00000091157	471	-44.81	161	-20.73	868632	24	9399	6284 8698 6118	||WD40 repeat||WD40-repeat-containing domain||Quinonprotein alcohol dehydrogenase-like superfamily||Armadillo-type fold
tae-N6	ENSG00000175387	621	-57.69	161	-18.53	868752	24	32870	14604 19857 31176 24490	SMAD domain, Dwarfin-type||MAD homology 1, Dwarfin-type||Interferon regulatory factor-3||MAD homology, MH1||SMAD/FHA domain
tae-N6	ENSG00000171649	727	-64.26	158	-13.78	869963	24	2323	1 345 808 892 976	Krueppel-associated box||Zinc finger, C2H2||Zinc finger, C2H2-like||
tae-N6	ENSG00000142408	611	-56.6	157	-15.85	870152	24	7366	3192 4572 6435 6421	PMP-22/EMP/MP20/Claudin superfamily||Voltage-dependent calcium channel, gamma subunit||Voltage-dependent calcium channel, gamma-8 subunit||Claudin
tae-N6	ENSG00000074356	480	-55.46	162	-19.92	870434	24	10879	2226 7077 5997	Protein of unknown function DUF2414||
tae-N6	ENSG00000196227	464	-47.61	157	-18.19	871084	24	3585	43 952 2793	0
tae-N6	ENSG00000090905	473	-54.22	178	-24.77	873119	24	7834	1041 6828 3392	Argonaute hook domain||UBA-like||
tae-N6	ENSG00000108950	464	-42.95	160	-15.5	881438	24	2360	313 376 1625	Domain of unknown function DUF1193||
tae-N6	ENSG00000129682	604	-62.12	166	-20.38	883257	24	18119	2620 1479 14538 2904	IL-1 family/FGF family||Fibroblast growth factor family||Cytokine, IL-1-like||
tae-N7	ENSG00000119820	583	-43.77	155	-11.23	950491	21	10968	5392 3390 10099 6850	Yip1 domain||
tae-N7	ENSG00000134748	568	-47.61	145	-14.34	950709	21	4149	2859 3334 2652 2823	Pre-mRNA-splicing factor 38
tae-N7	ENSG00000117505	589	-48.19	151	-13.78	952590	21	8859	6350 6642 6188 6498	Transcription factor CBF/NF-Y/archaeal histone||Histone-fold
tae-N7	ENSG00000061676	463	-38.84	157	-14.63	952888	21	16587	16094 9765 15409	Nck-associated protein 1
tae-N7	ENSG00000126070	597	-52.3	168	-18.61	954572	21	16755	5240 9407 10801 12066	Domain of unknown function DUF1785||PAZ domain||Piwi domain||Ribonuclease H-like domain
tae-N7	ENSG00000160062	720	-53.03	149	-11.23	955491	21	5520	380 4714 1041 1895 5271	BTB/POZ||Zinc finger, C2H2||Protein of unknown function DUF3342||BTB/POZ-like||Zinc finger, C2H2-like||BTB/POZ fold
tae-N7	ENSG00000183023	778	-62.92	165	-14.19	955820	21	17983	11116 13387 16190 1968 8785	Sodium/calcium exchanger membrane region||Na-Ca exchanger/integrin-beta4||Sodium/calcium exchanger protein||Sodium/calcium exchanger, isoform 1||DnaJ domain
tae-N7	ENSG00000123600	596	-47.32	155	-12.84	956509	21	6850	2265 3891 2302 3715	Methyltransferase type 12||Methyltransferase type 11||S-adenosyl-L-methionine-dependent methyltransferase||Methyltransferase-like||
tae-N7	ENSG00000162923	464	-39.15	160	-17.29	956530	21	4692	1853 924 1631	WD40 repeat||LIS1 homology motif||CTLH, C-terminal LisH motif||WD40-repeat-containing domain||Translation initiation factor, beta propellor-like domain||G-protein beta WD-40 repeat
tae-N7	ENSG00000273274	585	-47.58	162	-14.86	958985	21	11268	9990 10451 8272 8751	BTB/POZ||Zinc finger, C2H2||BTB/POZ-like||Zinc finger, C2H2-like||BTB/POZ fold
tae-N7	ENSG00000123600	596	-47.32	155	-12.84	959247	21	6767	2178 3804 2215 3628	Methyltransferase type 12||Methyltransferase type 11||S-adenosyl-L-methionine-dependent methyltransferase||Methyltransferase-like||
tae-N7	ENSG00000122484	739	-56.62	154	-13.67	959512	21	15045	9138 2326 5140 7629 8612	Protein of unknown function DUF408
tae-N7	ENSG00000138650	457	-34.48	160	-13.62	960102	21	4540	3560 2908 4137	Cadherin||Cadherin, N-terminal||Cadherin-like
tae-N7	ENSG00000114416	459	-41.46	165	-16.11	961571	21	6461	3468 111 3681	||Fragile X mental retardation protein family||K Homology domain, type 1||Agenet-like domain||K Homology domain||Nucleic acid-binding, OB-fold
tae-N7	ENSG00000173889	597	-50.97	162	-15.49	964549	21	9646	1478 8457 1644 5198	Sterile alpha motif, type 1||Sterile alpha motif, type 2||Pointed domain||Sterile alpha motif domain||Sterile alpha motif/pointed domain||Zinc finger, FCS-type||
tae-N7	ENSG00000145012	570	-47.93	143	-15.42	965477	21	16192	4236 6646 9239 10514	||Zinc finger, LIM-type
tae-N7	ENSG00000113580	463	-38.33	162	-13.51	967337	21	3958	2537 2423 740	Glucocorticoid receptor||Zinc finger, nuclear hormone receptor-type||Nuclear hormone receptor, ligand-binding, core||Steroid hormone receptor||Nuclear hormone receptor, ligand-binding
tae-N7	ENSG00000183775	472	-42.07	171	-17.02	971312	21	11572	5591 6310 3002	Potassium channel tetramerisation-type BTB domain||BTB/POZ-like||BTB/POZ fold
tae-N7	ENSG00000153721	716	-56.81	150	-12.28	971599	21	18850	12143 9522 18584 15088 15521	Connector enhancer of kinase suppressor of ras 2||CRIC domain, Chordata||Sterile alpha motif, type 1||Sterile alpha motif, type 2||PDZ domain||Sterile alpha motif domain||Sterile alpha motif/pointed domain||Pleckstrin homology domain
tae-N7	ENSG00000169871	581	-49.22	151	-17.04	972416	21	8387	4276 5472 6596 2133	Zinc finger, B-box||Zinc finger, C3HC4 RING-type||Zinc finger, RING-type||CheY-like superfamily
tae-N7	ENSG00000106261	587	-47.26	151	-14.96	972420	21	7492	3810 2930 419 2504	Transcription regulator SCAN||Zinc finger, C2H2||Krueppel-associated box||Zinc finger, C2H2-like||Retrovirus capsid, C-terminal
tae-N7	ENSG00000206579	738	-62.35	156	-14.32	972558	21	17827	15417 4534 409 8555 9147	Transport protein XK
tae-N7	ENSG00000146802	597	-49.72	159	-14.13	972644	21	4815	4759 2361 3171 2663	Concanavalin A-like lectin/glucanase domain||
tae-N7	ENSG00000127946	868	-70.17	155	-14.74	972705	21	4872	979 1845 2429 2786 840 3706	AP180 N-terminal homology (ANTH) domain||I/LWEQ domain||ENTH domain||ENTH/VHS||Armadillo-type fold||Prefoldin
tae-N7	ENSG00000128585	602	-55.03	168	-18.69	973307	21	8908	3214 1418 6211 4994	Muskelin, N-terminal||Kelch repeat type 1||LIS1 homology motif||CTLH, C-terminal LisH motif||Galactose-binding domain-like||Coagulation factor 5/8 C-terminal type domain
tae-N7	ENSG00000127946	868	-70.17	155	-14.74	975033	21	4084	979 1845 2429 2786 840 3706	AP180 N-terminal homology (ANTH) domain||I/LWEQ domain||ENTH domain||ENTH/VHS||Armadillo-type fold||Prefoldin
tae-N7	ENSG00000106261	587	-47.26	151	-14.96	975358	21	7491	3810 2930 419 2504	Transcription regulator SCAN||Zinc finger, C2H2||Krueppel-associated box||Zinc finger, C2H2-like||Retrovirus capsid, C-terminal
tae-N7	ENSG00000198000	628	-49.4	163	-14.26	978545	21	3581	1024 909 1774 3531	RNA recognition motif domain||
tae-N7	ENSG00000165669	595	-51.48	159	-14.53	978629	21	12927	12671 11425 8234 11518	0
tae-N7	ENSG00000107679	728	-58.46	155	-14.9	978666	21	12664	2221 3880 11519 5935 9789	Pleckstrin homology domain
tae-N7	ENSG00000198000	478	-36.64	163	-14.26	979339	21	3053	1461 1346 2211	RNA recognition motif domain||
tae-N7	ENSG00000198000	628	-49.4	163	-14.26	980971	21	3711	1024 909 1774 3531	RNA recognition motif domain||
tae-N7	ENSG00000198393	566	-43.26	143	-11.22	983593	21	15622	2908 5287 1934 8600	Krueppel-associated box||Zinc finger, C2H2||Zinc finger, C2H2-like
tae-N7	ENSG00000118922	595	-49.54	159	-13.43	984139	21	9401	7827 2042 6172 2904	Zinc finger, C2H2||Zinc finger, C2H2-like
tae-N7	ENSG00000083520	749	-58.2	156	-13.57	984402	21	7626	4789 1236 7161 2806 5453	PIN domain||PIN domain-like
tae-N7	ENSG00000196458	565	-45.51	143	-11.84	984419	21	7065	6763 3083 4515 5955	Zinc finger, C2H2||Krueppel-associated box||Zinc finger, C2H2-like
tae-N7	ENSG00000185070	589	-47.45	152	-14.68	984598	21	30929	6922 8953 5352 10290	Leucine-rich repeat||Fibronectin type III||Leucine-rich repeat-containing N-terminal||Leucine-rich repeat, typical subtype||Cysteine-rich flanking region, C-terminal
tae-N7	ENSG00000196935	886	-78.91	161	-18.85	985126	21	19549	8031 7069 16954 9382 8248 10786	Rho GTPase-activating protein domain||FCH domain||SH3 domain||Variant SH3 domain||Rho GTPase activation protein||L-fucose/L-arabinose isomerase, C-terminal
tae-N7	ENSG00000175782	872	-76.71	151	-15.7	986879	21	16577	13218 16401 8424 11608 1582 9675	Triose-phosphate transporter domain||EamA domain||
tae-N7	ENSG00000174804	474	-41.43	162	-16.56	988642	21	5463	732 148 5049	Frizzled protein||Frizzled domain||GPCR, family 2-like
tae-N7	ENSG00000090612	711	-56.65	143	-12.69	989850	21	10301	3265 7042 9444 3951 9159	Zinc finger, C2H2||Krueppel-associated box||Zinc finger, C2H2-like||
tae-N7	ENSG00000100784	569	-43.96	143	-11.23	992886	21	24212	6988 15679 16604 11151	Protein kinase domain||Serine-threonine/tyrosine-protein kinase catalytic domain||Lipopolysaccharide kinase||Aminoglycoside phosphotransferase||Protein kinase, C-terminal||Serine/threonine/dual specificity protein kinase, catalytic domain||AGC-kinase, C-terminal||Tyrosine-protein kinase, catalytic domain||Protein kinase-like domain||Ribosomal protein S6 kinase II||
tae-N7	ENSG00000166923	456	-31.41	159	-11.19	993060	21	13862	9814 7110 11224	DAN||Cystine knot, C-terminal||Gremlin-1/2||
tae-N7	ENSG00000066427	739	-58.12	159	-12.92	993349	21	25668	2551 16964 12562 13637 23098	Machado-Joseph disease protein MJD||Ubiquitin interacting motif
tae-N7	ENSG00000091157	756	-63.19	162	-15.37	995338	21	9399	3602 6291 6981 3623 4953	||WD40 repeat||WD40-repeat-containing domain||Quinonprotein alcohol dehydrogenase-like superfamily||Armadillo-type fold
tae-N7	ENSG00000196705	721	-57.1	149	-11.62	995795	21	12019	7109 9628 300 2234 5502	Krueppel-associated box||||Zinc finger, C2H2||Zinc finger, C2H2-like
tae-N7	ENSG00000230989	591	-47.16	159	-15.35	1000161	21	8319	1579 1005 4081 4967	Heat shock factor binding 1||
tae-N7	ENSG00000140795	615	-47.78	171	-14.33	1000827	21	4335	3272 3064 1378 3227	Protein kinase domain||Serine-threonine/tyrosine-protein kinase catalytic domain||Serine/threonine/dual specificity protein kinase, catalytic domain||Tyrosine-protein kinase, catalytic domain||Protein kinase-like domain
tae-N7	ENSG00000100354	455	-38.57	155	-14.45	1010128	21	12566	12222 11596 11008	||Argonaute hook domain||UBA-like
tae-N7	ENSG00000165240	455	-36.13	161	-13.24	1010313	21	3825	3209 2588 897	Heavy metal-associated domain, HMA||P-type ATPase, A domain||HAD-like domain||P-type ATPase, subfamily IB||P-type ATPase||Heavy metal-associated domain, copper ion-binding||Mercuric transport protein periplasmic component/copper chaperone CopZ||Copper ion binding protein
tae-N8	ENSG00000092978	321	-29.27	166	-16.55	1016978	22	4153	571 2099	G-patch domain||
tae-N8	ENSG00000168658	323	-32.34	162	-19.76	1019938	22	4738	2916 2742	||von Willebrand factor, type A
tae-N8	ENSG00000168658	327	-32.75	165	-19.76	1021887	22	2262	626 800	||von Willebrand factor, type A
tae-N8	ENSG00000168658	327	-32.75	165	-19.76	1022515	22	2395	1185 1359	||von Willebrand factor, type A
tae-N8	ENSG00000043093	326	-40.62	179	-21.23	1023946	22	7020	4738 1156	Potentiating neddylation domain||UBA-like||
tae-N8	ENSG00000163104	320	-31.88	170	-20.07	1025213	22	3357	2765 1300	SNF2-related||Helicase, C-terminal||Helicase/UvrB domain||Ubiquitin system component Cue||Helicase superfamily 1/2, ATP-binding domain||P-loop containing nucleoside triphosphate hydrolase||UBA-like||
tae-N8	ENSG00000114735	443	-33.98	153	-13.36	1026569	22	15751	14780 3320 15422	Methyltransferase small domain||Putative RNA methylase domain||RNA methyltransferase, RsmD||Methyltransferase type 11||Protein-(glutamine-N5) methyltransferase, release factor-specific||Modification methylase HemK||N6 adenine-specific DNA methyltransferase, D21 class||S-adenosyl-L-methionine-dependent methyltransferase||
tae-N8	ENSG00000163728	322	-25.72	165	-15.69	1027527	22	6457	2950 767	Tetratricopeptide TPR1||Tetratricopeptide repeat||Tetratricopeptide repeat-containing domain||Ribosomal protein S1, RNA-binding domain||Nucleic acid-binding, OB-fold
tae-N8	ENSG00000075213	445	-37.18	159	-15.5	1035683	22	5594	5128 3880 9	Sema domain||Immunoglobulin-like domain||Plexin-like fold||Immunoglobulin subtype||
tae-N8	ENSG00000122591	758	-63.34	159	-14.95	1037173	22	11378	6043 11164 7384 2236 8638	Hyccin
tae-N8	ENSG00000250305	458	-34.43	161	-12.95	1039308	22	7733	1233 5273 5925	S-adenosyl-L-methionine-dependent methyltransferase||Methyltransferase type 11||Methyltransferase type 12||UbiE/COQ5 methyltransferase||Methyltransferase-related
tae-N8	ENSG00000065665	320	-23.71	171	-12.52	1040886	22	629	512 409	Translocon Sec61/SecY, plug domain||SecY/SEC61-alpha family||SecY subunit domain
tae-N8	ENSG00000108094	332	-38.39	174	-20.46	1041447	22	3681	1848 327	Cullin, N-terminal||Cullin protein, neddylation domain||Cullin homology||Cullin repeat-like-containing domain
tae-N8	ENSG00000123243	321	-23.53	168	-12.6	1043166	22	3813	3716 3494	Inter-alpha-trypsin inhibitor heavy chain, C-terminal||VIT domain||von Willebrand factor, type A
tae-N8	ENSG00000187164	321	-29.06	168	-17.11	1043735	22	5073	4646 2680	Adenylate cyclase-associated CAP, N-terminal
tae-N8	ENSG00000100678	321	-25.85	165	-13.07	1044624	22	1692	165 215	Sodium/calcium exchanger membrane region||Na-Ca exchanger/integrin-beta4||Sodium/calcium exchanger protein
tae-N8	ENSG00000072657	330	-23.35	170	-13.03	1045216	22	7562	904 4	Peptidase M1, membrane alanine aminopeptidase, N-terminal
tae-N8	ENSG00000152767	440	-37.7	152	-13.85	1045984	22	6859	3972 1168 1599	Dbl homology (DH) domain||Pleckstrin homology domain||FERM, C-terminal PH-like domain||FERM, N-terminal||FERM adjacent (FA)||FERM central domain||Band 4.1 domain||Ezrin/radixin/moesin like||FERM domain||Ubiquitin-related domain||
tae-N8	ENSG00000165300	477	-42.43	166	-17.21	1046177	22	18007	16450 9173 25	Leucine-rich repeat||Leucine-rich repeat, typical subtype||Cysteine-rich flanking region, C-terminal
tae-N8	ENSG00000166147	321	-20.7	164	-10.42	1046390	22	2684	2133 2521	EGF-like calcium-binding domain||Epidermal growth factor-like domain||TB domain||Insulin-like growth factor binding protein, N-terminal||Fibrillin||
tae-N8	ENSG00000100678	321	-25.85	165	-13.07	1047314	22	1727	165 215	Sodium/calcium exchanger membrane region||Na-Ca exchanger/integrin-beta4||Sodium/calcium exchanger protein
tae-N8	ENSG00000111262	466	-38.29	159	-13.75	1047651	22	5381	4257 4331 1425	Ion transport domain||Potassium channel tetramerisation-type BTB domain||Two pore domain potassium channel domain||Potassium channel||Potassium channel, voltage dependent, Kv1||Potassium channel, voltage dependent, Kv1.1||Potassium channel, voltage dependent, Kv||Potassium channel, voltage dependent, Kv1.3||BTB/POZ-like||BTB/POZ fold
tae-N8	ENSG00000100678	321	-25.85	165	-13.07	1047878	22	1730	165 215	Sodium/calcium exchanger membrane region||Na-Ca exchanger/integrin-beta4||Sodium/calcium exchanger protein
tae-N8	ENSG00000066933	323	-20.59	171	-10.35	1047897	22	4291	468 954	Myosin head, motor domain||Rho GTPase-activating protein domain||Ras-association||IQ motif, EF-hand binding site||Protein kinase C-like, phorbol ester/diacylglycerol-binding domain||P-loop containing nucleoside triphosphate hydrolase||Rho GTPase activation protein||Ubiquitin-related domain
tae-N8	ENSG00000152558	323	-28.44	162	-17.94	1048402	22	2535	2284 227	CD164-related protein||
tae-N8	ENSG00000204442	454	-38.35	154	-15.62	1048478	22	6987	135 760 1055	0
tae-N8	ENSG00000196935	620	-56.76	160	-21.02	1048479	22	19549	13357 18131 14626 15109	Rho GTPase-activating protein domain||FCH domain||SH3 domain||Variant SH3 domain||Rho GTPase activation protein||L-fucose/L-arabinose isomerase, C-terminal
tae-N8	ENSG00000100678	321	-25.85	165	-13.07	1048989	22	2529	964 1014	Sodium/calcium exchanger membrane region||Na-Ca exchanger/integrin-beta4||Sodium/calcium exchanger protein
tae-N8	ENSG00000152558	323	-28.44	162	-17.94	1049541	22	2531	2284 227	CD164-related protein||
tae-N8	ENSG00000256660	322	-26.11	163	-13.32	1050037	22	2202	1309 1500	Ly49-like N-terminal||C-type lectin||C-type lectin fold||
tae-N8	ENSG00000100678	321	-25.85	165	-13.07	1050551	22	1528	165 215	Sodium/calcium exchanger membrane region||Na-Ca exchanger/integrin-beta4||Sodium/calcium exchanger protein
tae-N8	ENSG00000154237	441	-34.69	152	-13.16	1051396	22	9650	567 3126 7523	Protein kinase domain||Serine-threonine/tyrosine-protein kinase catalytic domain||Leucine-rich repeat||Mitochondrial Rho-like||Small GTPase superfamily, ARF/SAR type||Small GTPase superfamily||Ankyrin repeat-containing domain||Ankyrin repeat||Leucine-rich repeat, typical subtype||Serine/threonine/dual specificity protein kinase, catalytic domain||Tyrosine-protein kinase, catalytic domain||Protein…
tae-N8	ENSG00000256660	322	-26.11	163	-13.32	1051904	22	2699	1802 1993	Ly49-like N-terminal||C-type lectin||C-type lectin fold||
tae-N8	ENSG00000214029	322	-30.92	167	-15.78	1052298	22	13467	2711 2004	Zinc finger, C2H2||Krueppel-associated box||Zinc finger, C2H2-like
tae-N8	ENSG00000084453	333	-24.64	171	-14.04	1053951	22	1802	717 430	Organic anion transporter polypeptide OATP||Major facilitator superfamily||Kazal domain||Major facilitator superfamily domain||
tae-N8	ENSG00000084453	333	-24.64	171	-14.04	1055390	22	1681	717 430	Organic anion transporter polypeptide OATP||Major facilitator superfamily||Kazal domain||Major facilitator superfamily domain||
tae-N8	ENSG00000182050	479	-34.31	165	-12.38	1056371	22	23623	22870 8295 1595	Glycosyl transferase family 54||Nucleotide-diphospho-sugar transferases||Like-Sm (LSM) domain
tae-N8	ENSG00000175387	468	-35.47	161	-14.44	1058811	22	32870	3684 16342 15549	SMAD domain, Dwarfin-type||MAD homology 1, Dwarfin-type||Interferon regulatory factor-3||MAD homology, MH1||SMAD/FHA domain
tae-N8	ENSG00000101670	456	-40.27	159	-19.56	1058940	22	8660	6578 1433 4488	Lipase, N-terminal||Triacylglycerol lipase family||Lipoprotein lipase||Alpha/Beta hydrolase fold||||PLAT/LH2 domain||Hepatic lipase||Lipase/lipooxygenase, PLAT/LH2||Lipase, LIPH-type
tae-N8	ENSG00000166847	452	-46.12	154	-21.29	1060016	22	10311	1836 5410 4277	Trimeric LpxA-like||
tae-N8	ENSG00000121274	474	-41.13	176	-19.61	1060779	22	6323	230 5272 205	PAP/25A-associated||Nucleotidyl transferase domain
tae-N8	ENSG00000161671	321	-32.79	166	-16.95	1060963	22	8611	3812 612	0
tae-N8	ENSG00000167080	449	-31.22	157	-10.73	1063984	22	7112	1516 6195 2062	Glycosyltransferase 2-like||Nucleotide-diphospho-sugar transferases||Ganglioside GM2 synthase
tae-N8	ENSG00000131051	455	-41.46	165	-14.81	1064046	22	2413	654 1134 2324	Splicing factor, RBM39-like||RNA recognition motif domain||RNA recognition motif domain, eukaryote||
tae-N8	ENSG00000261609	343	-28.64	176	-15.48	1066863	22	13288	8773 370	Kelch repeat type 1||BTB/Kelch-associated||BTB/POZ||BTB/POZ-like||BTB/POZ fold||BTB-kelch protein
tae-N8	ENSG00000063587	335	-34.79	180	-18.3	1074591	22	5153	1907 4250	Zinc finger, C2H2||Zinc finger, C2H2-like
tae-N8	ENSG00000158352	324	-33.21	167	-16.9	1074627	22	5048	2010 1383	Apx/Shrm Domain 2||PDZ domain
tae-N8	ENSG00000165246	631	-45.08	161	-11.67	1074802	22	4388	2689 3699 634 615	Carboxylesterase, type B||Alpha/beta hydrolase fold-3||Neuroligin||Alpha/Beta hydrolase fold
tae-N8	ENSG00000133131	455	-37.29	154	-13.57	1076734	22	1912	845 873 66	Histidine kinase-like ATPase, C-terminal domain||Zinc finger, CW-type||Prefoldin
tae-N8	ENSG00000158352	324	-33.21	167	-16.9	1076850	22	4330	2010 1383	Apx/Shrm Domain 2||PDZ domain
tae-N9	ENSG00000116329	881	-113.32	152	-23.06	1077185	20	7984	1135 5513 263 935 2136 1589	G protein-coupled receptor, rhodopsin-like||7TM GPCR, olfactory receptor/chemoreceptor Srsx||7TM GPCR, serpentine receptor class v (Srv)||7TM GPCR, serpentine receptor class x (Srx)||Delta opioid receptor||Opioid receptor||Neuropeptide B/W receptor family||Somatostatin receptor family||Neuropeptide Y receptor family||GPCR, rhodopsin-like, 7TM
tae-N9	ENSG00000119820	1006	-149.24	145	-22.57	1077197	20	10968	3361 5491 6818 10070 9001 2259 3041	Yip1 domain||
tae-N9	ENSG00000162490	730	-100.8	158	-22.18	1077561	20	6161	272 853 5576 2380 2784	0
tae-N9	ENSG00000152256	896	-117.59	153	-23.92	1077601	20	12700	4347 11197 811 11484 3347 11270	Branched-chain alpha-ketoacid dehydrogenase kinase/Pyruvate dehydrogenase kinase, N-terminal||Histidine kinase-like ATPase, C-terminal domain||Signal transduction histidine kinase, core
tae-N9	ENSG00000077232	729	-102.11	148	-24.35	1077643	20	17332	10120 13613 10523 10745 3677	Thioredoxin domain||DnaJ domain||Thioredoxin-like fold||DnaJ homologue subfamily C member 10
tae-N9	ENSG00000138443	721	-97.47	145	-21.75	1078705	20	20371	2361 12721 17036 12707 63	Abl-interactor, homeo-domain homologous domain||SH3 domain||Variant SH3 domain||Target SNARE coiled-coil domain||
tae-N9	ENSG00000162897	909	-126.84	165	-23.48	1078707	20	2264	38 646 768 1225 1255 1192	||Immunoglobulin V-set domain||Immunoglobulin-like domain||Immunoglobulin subtype
tae-N9	ENSG00000137992	879	-127.89	156	-23.15	1079662	20	9336	8306 2581 1856 7366 8666 527	2-oxoacid dehydrogenase acyltransferase, catalytic domain||Biotin/lipoyl attachment||E3-binding domain||Single hybrid motif
tae-N9	ENSG00000065135	854	-101.6	145	-21.75	1080295	20	25999	15085 21545 23241 11358 17804 22081	Guanine nucleotide binding protein (G-protein), alpha subunit||Small GTPase superfamily, ARF/SAR type||G-protein alpha subunit, group I||Fungal G-protein, alpha subunit||P-loop containing nucleoside triphosphate hydrolase||G protein alpha subunit, helical insertion
tae-N9	ENSG00000126070	1310	-189.38	157	-22.18	1081278	20	16755	5657 9378 10251 10771 14268 2183 9817 12035 8589	Domain of unknown function DUF1785||PAZ domain||Piwi domain||Ribonuclease H-like domain
tae-N9	ENSG00000160049	883	-130.16	150	-23.06	1081790	20	4968	899 2576 3482 520 1168 1699	DNA fragmentation factor 45kDa, middle domain||CIDE-N domain||DNA fragmentation factor 45kDa C-terminal domain||DNA fragmentation factor subunit alpha||Death domain
tae-N9	ENSG00000160062	719	-92.44	145	-22.18	1082197	20	5520	4687 5242 1009 3471 1863	BTB/POZ||Zinc finger, C2H2||Protein of unknown function DUF3342||BTB/POZ-like||Zinc finger, C2H2-like||BTB/POZ fold
tae-N9	ENSG00000119004	1586	-229.32	150	-23.49	1086457	20	8932	7260 1438 1749 2080 6925 7984 1031 4242 2920 3935 6741	Cytochrome P450||Cytochrome P450, E-class, group I||Cytochrome P450, E-class, group IV||
tae-N9	ENSG00000143322	726	-90.57	149	-21.75	1086536	20	8391	3685 4572 5645 7024 6275	Serine-threonine/tyrosine-protein kinase catalytic domain||F-actin binding||Protein kinase domain||SH2 domain||SH3 domain||Variant SH3 domain||SH3-like domain, bacterial-type||Serine/threonine/dual specificity protein kinase, catalytic domain||Tyrosine-protein kinase, catalytic domain||Protein kinase-like domain
tae-N9	ENSG00000170088	732	-107.06	154	-24.12	1087642	20	9050	8305 807 4352 5150 6785	0
tae-N9	ENSG00000163956	2232	-283.82	150	-22.18	1090961	20	6598	3111 3166 3221 3276 3331 3386 3441 3496 3551 3606 3661 3716 2594 4907 3771	Alpha-2-macroglobulin RAP, C-terminal||Alpha-2-macroglobulin receptor-associated protein, domain 1
tae-N9	ENSG00000124588	724	-100.41	149	-22.18	1094905	20	9214	6567 2415 3010 2715 5800	Flavodoxin-like fold||Flavoprotein-like||NADPH-dependent FMN reductase-like||
tae-N9	ENSG00000186687	727	-99.31	149	-21.75	1095697	20	5825	1316 1669 2849 2072 4046	Complex 1 LYR protein||
tae-N9	ENSG00000135297	725	-105.46	150	-23.62	1097865	20	8501	6551 1665 2118 4405 4104	Glucose-inhibited division protein A-related||FAD binding domain||Glucose-inhibited division protein A||FAD-dependent pyridine nucleotide-disulphide oxidoreductase||Pyridine nucleotide-disulphide oxidoreductase, FAD/NAD(P)-binding domain||
tae-N9	ENSG00000153721	1020	-152.34	150	-23.06	1098305	20	18850	13379 2093 9493 10558 12274 15059 15492	Connector enhancer of kinase suppressor of ras 2||CRIC domain, Chordata||Sterile alpha motif, type 1||Sterile alpha motif, type 2||PDZ domain||Sterile alpha motif domain||Sterile alpha motif/pointed domain||Pleckstrin homology domain
tae-N9	ENSG00000136213	1003	-134.64	147	-21.75	1098726	20	14599	9875 1288 10356 40 523 10536 5949	Sulfotransferase||P-loop containing nucleoside triphosphate hydrolase
tae-N9	ENSG00000106261	1179	-157.56	154	-26.48	1099126	20	7492	3779 2083 3140 2552 4754 5071 2475 6471	Transcription regulator SCAN||Zinc finger, C2H2||Krueppel-associated box||Zinc finger, C2H2-like||Retrovirus capsid, C-terminal
tae-N9	ENSG00000160991	1015	-152.81	145	-22.31	1100282	20	9769	1621 2611 3029 3101 4105 7299 8086	||Calcium release-activated calcium channel protein
tae-N9	ENSG00000106261	1179	-157.56	154	-26.48	1102064	20	7491	3779 2083 3140 2552 4754 5071 2475 6471	Transcription regulator SCAN||Zinc finger, C2H2||Krueppel-associated box||Zinc finger, C2H2-like||Retrovirus capsid, C-terminal
tae-N9	ENSG00000160991	725	-109.31	145	-22.31	1103156	20	4557	1621 2611 3029 3101 4105	||Calcium release-activated calcium channel protein
tae-N9	ENSG00000140323	741	-107.33	165	-23.23	1108793	20	8321	6364 3342 3642 6439 6256	Sterol-sensing domain
tae-N9	ENSG00000126773	745	-104.44	158	-23.39	1109019	20	14000	9880 12968 10824 3826 11401	Pecanex||||Concanavalin A-like lectin/glucanase domain
tae-N9	ENSG00000089250	875	-111.28	148	-22.31	1110025	20	7167	5830 2371 3959 4291 5275 6525	Nitric oxide synthase, N-terminal||FAD-binding, type 1||Flavodoxin/nitric oxide synthase||Oxidoreductase FAD/NAD(P)-binding||PDZ domain||Flavoprotein pyridine nucleotide cytochrome reductase||Flavodoxin||Riboflavin synthase-like beta-barrel||Flavoprotein-like||Nitric-oxide synthase, eukaryote
tae-N9	ENSG00000198393	1007	-132.57	152	-22.31	1110299	20	15622	2874 5256 10242 10691 3827 7322 7883	Krueppel-associated box||Zinc finger, C2H2||Zinc finger, C2H2-like
tae-N9	ENSG00000165914	889	-110.57	154	-24.56	1110915	20	16804	6910 7246 11792 16691 13097 14247	Tetratricopeptide TPR2||Tetratricopeptide repeat||Tetratricopeptide repeat-containing domain||
tae-N9	ENSG00000166233	737	-96.33	158	-22.18	1110989	20	19693	5278 7363 7886 15378 9285	Zinc finger, C6HC-type||Zinc finger, RING-type||
tae-N9	ENSG00000138592	1602	-221.77	154	-22.31	1113117	20	15331	5139 2681 6825 2342 8151 10185 13196 12864 13658 5848 10514	USP8 dimerisation domain||Peptidase C19, ubiquitin carboxyl-terminal hydrolase||Rhodanese-like domain||Ubiquitin specific protease domain||WW domain
tae-N9	ENSG00000175782	2161	-298.5	154	-22.31	1113585	20	16577	14564 13182 14153 653 4308 6340 11752 15003 11577 320 9643 11010 11273 11841 13853	Triose-phosphate transporter domain||EamA domain||
tae-N9	ENSG00000090612	869	-117.77	152	-22.18	1116556	20	10301	7823 3922 9122 9415 5237 7010	Zinc finger, C2H2||Krueppel-associated box||Zinc finger, C2H2-like||
tae-N9	ENSG00000100784	1310	-191.07	156	-22.18	1119592	20	24212	14548 2970 16405 19283 19923 20975 11119 15647 16573	Protein kinase domain||Serine-threonine/tyrosine-protein kinase catalytic domain||Lipopolysaccharide kinase||Aminoglycoside phosphotransferase||Protein kinase, C-terminal||Serine/threonine/dual specificity protein kinase, catalytic domain||AGC-kinase, C-terminal||Tyrosine-protein kinase, catalytic domain||Protein kinase-like domain||Ribosomal protein S6 kinase II||
tae-N9	ENSG00000089250	875	-111.28	148	-22.31	1120010	20	7165	5830 2371 3959 4291 5275 6525	Nitric oxide synthase, N-terminal||FAD-binding, type 1||Flavodoxin/nitric oxide synthase||Oxidoreductase FAD/NAD(P)-binding||PDZ domain||Flavoprotein pyridine nucleotide cytochrome reductase||Flavodoxin||Riboflavin synthase-like beta-barrel||Flavoprotein-like||Nitric-oxide synthase, eukaryote
tae-N9	ENSG00000066427	1168	-167.33	155	-23.02	1120055	20	25668	19343 3526 13608 9377 10762 12531 10321 23067	Machado-Joseph disease protein MJD||Ubiquitin interacting motif
tae-N9	ENSG00000099337	737	-108.6	150	-23.49	1122253	20	4673	2881 1397 3182 3883 4176	Two pore domain potassium channel domain||Two pore domain potassium channel, TWIK-2||Two pore domain potassium channel, TWIK family||Two pore domain potassium channel||Two pore domain potassium channel, TWIK-1||Two pore domain potassium channel, TASK family
tae-N9	ENSG00000196705	1179	-164.43	169	-23.76	1122501	20	12019	6012 272 2205 4818 5405 7374 3658 9447	Krueppel-associated box||||Zinc finger, C2H2||Zinc finger, C2H2-like
tae-N9	ENSG00000072958	869	-124.66	150	-23.06	1122729	20	11472	6834 3256 7831 9464 2955 7512	Clathrin adaptor, mu subunit, C-terminal||AP complex, mu/sigma subunit||Clathrin adaptor, mu subunit||Mu homology domain||Longin-like domain
tae-N9	ENSG00000172000	878	-131.41	150	-23.06	1122752	20	5116	1657 3735 2387 303 3204 4052	Krueppel-associated box||Zinc finger, C2H2||Zinc finger, C2H2-like
tae-N9	ENSG00000174990	723	-104.59	150	-23.06	1122826	20	6583	4738 1165 4431 649 5046	Alpha carbonic anhydrase
tae-N9	ENSG00000141965	864	-125.36	145	-22.18	1123554	20	7409	4325 4702 5506 5997 401 4027	Ankyrin repeat||Ankyrin repeat-containing domain
tae-N9	ENSG00000185379	739	-105.43	156	-25.68	1124578	20	8745	1644 2753 2484 2657 6790	DNA recombination and repair protein Rad51, C-terminal||Circadian clock protein KaiC/DNA repair protein RadA||DNA helicase, DnaB-like, C-terminal||DNA recombination and repair protein RecA-like, ATP-binding domain||AAA+ ATPase domain||P-loop containing nucleoside triphosphate hydrolase||DNA recombination and repair protein, RecA-like||
tae-N9	ENSG00000161405	882	-114.4	157	-22.18	1124589	20	8075	7209 7408 1875 4024 724 5402	Zinc finger, C2H2||Zinc finger, C2H2-like
tae-N9	ENSG00000125970	893	-120.48	164	-21.34	1125131	20	4979	998 2911 873 4366 4862 2743	RNA recognition motif domain||Heterogeneous nuclear ribonucleoprotein C||
tae-N9	ENSG00000197937	738	-105.73	163	-22.86	1125323	20	5371	3944 2446 3361 4872 2129	||Zinc finger, C2H2||Krueppel-associated box||Zinc finger, C2H2-like
tae-N9	ENSG00000161405	882	-114.4	157	-22.18	1134342	20	8069	7209 7408 1875 4024 724 5402	Zinc finger, C2H2||Zinc finger, C2H2-like
tae-N9	ENSG00000158813	736	-85.81	152	-19.93	1138139	20	3860	352 1745 132 592 3349	||Tumour necrosis factor domain||Collagen triple helix repeat||Tumour necrosis factor-like domain
tae-N9	ENSG00000184949	869	-122.21	152	-22.81	1140173	20	8005	6143 4624 5285 2889 5793 1265	Staphylcoagulase, N-terminal
tae-N10	ENSG00000203666	898	-150.76	154	-28.8	762694	19	5216	4058 28 181 4088 1564 2053	EF-hand domain
tae-N10	ENSG00000198625	633	-107.38	167	-29.86	763334	19	8438	2718 3271 5550 713	SWIB/MDM2 domain||Zinc finger, RanBP2-type||Zinc finger, RING-type||p53 negative regulator Mdm2/Mdm4
tae-N10	ENSG00000065135	476	-80.64	167	-29.87	763530	19	25999	10429 2408 10460	Guanine nucleotide binding protein (G-protein), alpha subunit||Small GTPase superfamily, ARF/SAR type||G-protein alpha subunit, group I||Fungal G-protein, alpha subunit||P-loop containing nucleoside triphosphate hydrolase||G protein alpha subunit, helical insertion
tae-N10	ENSG00000198625	633	-107.38	167	-29.86	763820	19	8437	2718 3271 5550 713	SWIB/MDM2 domain||Zinc finger, RanBP2-type||Zinc finger, RING-type||p53 negative regulator Mdm2/Mdm4
tae-N10	ENSG00000198625	633	-107.38	167	-29.86	764182	19	9419	3700 4253 6532 1695	SWIB/MDM2 domain||Zinc finger, RanBP2-type||Zinc finger, RING-type||p53 negative regulator Mdm2/Mdm4
tae-N10	ENSG00000144401	1968	-324.58	157	-30.43	766127	19	3931	2327 1944 1596 1849 2024 2200 1772 1899 2073 2122 2249 2377 1645	Nicotinamide N-methyltransferase-like||S-adenosyl-L-methionine-dependent methyltransferase||Methyltransferase small domain||
tae-N10	ENSG00000125637	476	-81.2	167	-29.86	767033	19	7981	6550 6119 6150	Sec7 domain||Pleckstrin homology domain||Pleckstrin homology domain, spectrin-type||
tae-N10	ENSG00000198625	633	-107.38	167	-29.86	769011	19	9080	3361 3914 6193 1356	SWIB/MDM2 domain||Zinc finger, RanBP2-type||Zinc finger, RING-type||p53 negative regulator Mdm2/Mdm4
tae-N10	ENSG00000118579	609	-107.16	167	-29.86	769919	19	10307	3243 3272 9233 8370	Mediator complex, subunit Med28
tae-N10	ENSG00000114126	642	-112.19	167	-29.86	773932	19	8085	4030 5545 3496 4198	Transcription factor DP, C-terminal||E2F/DP family, winged-helix DNA-binding domain||Transcription factor DP||
tae-N10	ENSG00000114126	642	-112.19	167	-29.86	774676	19	8078	4030 5545 3496 4198	Transcription factor DP, C-terminal||E2F/DP family, winged-helix DNA-binding domain||Transcription factor DP||
tae-N10	ENSG00000137413	760	-126.34	163	-28.14	777260	19	5729	3709 321 1066 4869 33	Bromodomain transcription factor||Transcription factor TFIID, subunit 8, C-terminal||Histone-fold
tae-N10	ENSG00000113269	768	-138.06	162	-33.63	780030	19	8666	5377 3186 5497 3217 5079	Protease-associated domain, PA||Zinc finger, C3HC4 RING-type||Zinc finger, RING-type
tae-N10	ENSG00000168172	618	-105.8	163	-29.59	782875	19	12041	2883 3249 8503 8471	Hook-related protein family||t-SNARE||
tae-N10	ENSG00000176884	472	-81.82	168	-31.36	787950	19	913	103 861 537	Ionotropic glutamate receptor||Extracellular ligand-binding receptor||Ionotropic glutamate receptor, L-glutamate and glycine-binding domain||Calmodulin-binding domain C0, NMDA receptor, NR1 subunit||Ionotropic glutamate receptor, metazoa||Periplasmic binding protein-like I
tae-N10	ENSG00000176884	472	-81.82	168	-31.36	788038	19	1228	418 1176 852	Ionotropic glutamate receptor||Extracellular ligand-binding receptor||Ionotropic glutamate receptor, L-glutamate and glycine-binding domain||Calmodulin-binding domain C0, NMDA receptor, NR1 subunit||Ionotropic glutamate receptor, metazoa||Periplasmic binding protein-like I
tae-N10	ENSG00000107779	595	-97.03	151	-25.72	788360	19	9119	6638 2117 4612 8758	Protein kinase domain||Serine-threonine/tyrosine-protein kinase catalytic domain||TGF beta receptor, GS motif||TGF-beta family type I/II receptor, extracellular C-terminal domain||Serine/threonine/dual specificity protein kinase, catalytic domain||Tyrosine-protein kinase, catalytic domain||Protein kinase-like domain||
tae-N10	ENSG00000108219	913	-158.4	167	-29.86	789581	19	15147	7440 12173 5509 5539 11218 12062	Tetraspanin/Peripherin||Tetraspanin||Tetraspanin, EC2 domain
tae-N10	ENSG00000135679	617	-107.07	159	-30.6	791410	19	10837	373 902 7713 8972	SWIB/MDM2 domain||Zinc finger, RanBP2-type||Zinc finger, RING-type||p53 negative regulator Mdm2/Mdm4||
tae-N10	ENSG00000135119	602	-100.26	159	-26.64	791433	19	2314	1257 504 1288 803	Zinc finger, C3HC4 RING-type||Zinc finger, RING-type||2Fe-2S ferredoxin-type domain||
tae-N10	ENSG00000174165	762	-129.93	159	-28.14	792189	19	3631	2715 1358 1031 1223 1054	Zinc finger, DHHC-type, palmitoyltransferase
tae-N10	ENSG00000165914	746	-127.74	155	-30.5	794150	19	16804	6290 11191 11160 9842 1157	Tetratricopeptide TPR2||Tetratricopeptide repeat||Tetratricopeptide repeat-containing domain||
tae-N10	ENSG00000182768	740	-115.12	155	-26.88	794333	19	6353	2484 4910 2188 4898 1892	Neugrin/Rrg9
tae-N10	ENSG00000117906	600	-102.87	150	-25.72	795370	19	5170	1275 3507 4464 4494	EF-hand domain
tae-N10	ENSG00000168056	582	-91.48	153	-27.93	798471	19	3505	3233 1718 800 1917	EGF-like calcium-binding domain||TB domain||Epidermal growth factor-like domain||
tae-N10	ENSG00000198015	598	-100.83	151	-27.36	801695	19	14992	5122 2267 4814 2997	Ribosomal protein S32, mitochondrial||
tae-N10	ENSG00000089775	600	-101.44	154	-26.47	804362	19	8872	682 4563 6691 7627	BTB/POZ||BTB/POZ-like||BTB/POZ fold||Zinc finger, C2H2||Zinc finger, C2H2-like
tae-N10	ENSG00000175387	759	-131.18	154	-27.68	805399	19	32870	4326 13505 13547 13464 22122	SMAD domain, Dwarfin-type||MAD homology 1, Dwarfin-type||Interferon regulatory factor-3||MAD homology, MH1||SMAD/FHA domain
tae-N10	ENSG00000083844	488	-90.05	167	-30.6	805491	19	9865	4514 8147 7907	Zinc finger, C2H2||Krueppel-associated box||Zinc finger, C2H2-like||Krueppel-associated box-related
tae-N10	ENSG00000161533	473	-79.22	167	-29.92	806074	19	5241	4378 2574 3582	Acyl-CoA oxidase, C-terminal||Acyl-CoA oxidase/dehydrogenase, central domain||Acyl-CoA dehydrogenase/oxidase C-terminal||Acyl-CoA dehydrogenase/oxidase, N-terminal and middle domain||Acyl-CoA oxidase||
tae-N10	ENSG00000063245	1080	-183.11	167	-31.14	806756	19	14177	8045 5001 3832 3467 6714 7547 7517	ENTH domain||Ubiquitin interacting motif||AP180 N-terminal homology (ANTH) domain||ENTH/VHS||
tae-N10	ENSG00000188283	627	-104.83	167	-30.45	807346	19	5074	2210 1888 497 2241	Zinc finger, C2H2||Krueppel-associated box||Zinc finger, C2H2-like
tae-N10	ENSG00000006638	604	-106.19	159	-28.93	808281	19	1182	668 369 699 7	G protein-coupled receptor, rhodopsin-like||Thromboxane receptor||Prostanoid receptor||GPCR, rhodopsin-like, 7TM
tae-N10	ENSG00000182446	736	-121.54	155	-25.72	808575	19	3554	1330 3179 2841 2594 2458	Nuclear pore localisation protein NPL4||NPL4, zinc-binding putative||Nuclear pore localisation protein Npl4, ubiquitin-like domain||Zinc finger, RanBP2-type||Ubiquitin-related domain||Polyubiquitin-tagged protein recognition complex, Npl4 component||
tae-N10	ENSG00000105220	605	-101.38	159	-26.64	808946	19	2120	766 797 1882 1852	||Phosphoglucose isomerase (PGI)
tae-N10	ENSG00000104852	585	-93.26	153	-26.78	809388	19	2447	736 506 839 1605	U1 small nuclear ribonucleoprotein of 70kDa N-terminal||RNA recognition motif domain
tae-N10	ENSG00000196214	619	-105.83	164	-30.6	809522	19	4848	2052 4092 2536 4600	Zinc finger, C2H2||Krueppel-associated box||Zinc finger, C2H2-like
tae-N10	ENSG00000188612	749	-126.27	159	-26.64	809949	19	2753	1924 1492 1522 2374 2057	Rad60/SUMO-like domain||Ubiquitin-like||Ubiquitin-related domain
tae-N10	ENSG00000157350	609	-102.21	155	-26.47	810139	19	5711	722 3048 4270 3368	Glycosyl transferase, family 29||Nucleophile aminohydrolases, N-terminal||Sialyltransferase
tae-N10	ENSG00000204991	618	-105.08	159	-26.64	811606	19	1519	954 1245 338 814	KIND||Zinc finger, FYVE/PHD-type||
tae-N10	ENSG00000243716	716	-111.49	144	-26.84	812122	19	3520	764 821 878 992 3080	0
tae-N10	ENSG00000127903	618	-102.8	163	-26.98	813029	19	1604	326 484 516 357	Zinc finger, C2H2||Zinc finger, C2H2-like||
tae-N10	ENSG00000161714	475	-82.06	167	-29.86	817431	19	3649	2232 344 2599	Phospholipase C, phosphatidylinositol-specific , X domain||Phospholipase C, phosphatidylinositol-specific, Y domain||Phospholipase C, phosphoinositol-specific, EF-hand-like||C2 domain||Phosphoinositide phospholipase C family||Pleckstrin homology domain||PLC-like phosphodiesterase, TIM beta/alpha-barrel domain
tae-N10	ENSG00000278129	600	-101.2	159	-26.64	818060	19	7269	2866 2602 3685 5409	Zinc finger, C2H2||Krueppel-associated box||Zinc finger, C2H2-like
tae-N10	ENSG00000181029	602	-103.21	154	-28.79	819446	19	4883	906 936 4739 4522	Transport protein particle (TRAPP) component||NO signalling/Golgi transport ligand-binding domain||TRAPP I complex, subunit 5
tae-N10	ENSG00000133477	609	-107.32	157	-32.18	820209	19	13964	12922 608 3082 8246	Protein of unknown function DUF1669
tae-N10	ENSG00000215193	760	-130.46	156	-27.18	820396	19	17321	1029 1705 1735 6245 8452	Pex26
tae-N10	ENSG00000182378	922	-155.86	167	-29.86	820983	19	4021	3136 2772 3315 1477 3167 1785	Phospholipase C, phosphatidylinositol-specific , X domain||PLC-like phosphodiesterase, TIM beta/alpha-barrel domain
tae-N10	ENSG00000182378	922	-155.86	167	-29.86	821642	19	4018	3136 2772 3315 1477 3167 1785	Phospholipase C, phosphatidylinositol-specific , X domain||PLC-like phosphodiesterase, TIM beta/alpha-barrel domain
tae-N10	ENSG00000205593	605	-95.6	159	-25.72	822397	19	3109	1255 1286 2877 307	Arf3-interacting protein 1, N-terminal domain||DENN domain||AVL9/DENND6 domain
tae-N11a, b, c	ENSG00000079156	583	-64.89	155	-21.34	886977	19	7332	705 2306 1479 6675	Oxysterol-binding protein||Pleckstrin homology domain
tae-N11a, b, c	ENSG00000018510	446	-53.65	159	-22.21	887482	19	5641	2232 4362 4849	FAD-linked oxidase, C-terminal||FAD linked oxidase, N-terminal||FAD-binding, type 2||FAD-linked oxidase-like, C-terminal
tae-N11a, b, c	ENSG00000213064	438	-54.05	153	-20.95	887718	19	10485	5577 10067 1614	Vesicle transport protein, Got1/SFT2-like
tae-N11a, b, c	ENSG00000184007	447	-58.47	161	-27.45	888155	19	2431	1045 2024 1109	Protein-tyrosine phosphatase, receptor/non-receptor type||Dual specificity phosphatase, catalytic domain||Protein-tyrosine phosphatase, catalytic||Protein-tyrosine/Dual specificity phosphatase||Protein-tyrosine phosphatase-like||
tae-N11a, b, c	ENSG00000154380	440	-45.78	147	-19.61	890265	19	10940	1663 4348 131	WH1/EVH1 domain||VASP tetramerisation||Ran binding domain
tae-N11a, b, c	ENSG00000079156	443	-53.44	155	-21.34	890404	19	3873	705 2306 1479	Oxysterol-binding protein||Pleckstrin homology domain
tae-N11a, b, c	ENSG00000116747	435	-46.78	153	-19.63	891047	19	6488	5686 401 3253	TROVE||von Willebrand factor, type A||
tae-N11a, b, c	ENSG00000136731	587	-62.07	155	-22.8	891478	19	6394	3241 625 1737 1639	||UDP-glucose:Glycoprotein Glucosyltransferase||Nucleotide-diphospho-sugar transferases
tae-N11a, b, c	ENSG00000162599	440	-55.41	156	-28.06	892753	19	7473	5800 3846 3538	CTF transcription factor/nuclear factor 1||CTF transcription factor/nuclear factor 1, N-terminal||MAD homology 1, Dwarfin-type||CTF transcription factor/nuclear factor 1, DNA-binding domain
tae-N11a, b, c	ENSG00000136731	432	-39.27	149	-14.65	893558	19	2798	173 1285 1187	||UDP-glucose:Glycoprotein Glucosyltransferase||Nucleotide-diphospho-sugar transferases
tae-N11a, b, c	ENSG00000164066	598	-69.68	155	-20.95	898004	19	10301	1231 1500 3541 5280	||PDZ domain
tae-N11a, b, c	ENSG00000114857	432	-42	151	-17.69	898750	19	6887	503 2604 2384	Cyclophilin-type peptidyl-prolyl cis-trans isomerase domain||Cyclophilin-like domain||
tae-N11a, b, c	ENSG00000114735	443	-60.18	151	-21.26	899863	19	15751	1448 13819 8230	Methyltransferase small domain||Putative RNA methylase domain||RNA methyltransferase, RsmD||Methyltransferase type 11||Protein-(glutamine-N5) methyltransferase, release factor-specific||Modification methylase HemK||N6 adenine-specific DNA methyltransferase, D21 class||S-adenosyl-L-methionine-dependent methyltransferase||
tae-N11a, b, c	ENSG00000156194	448	-56.29	163	-29.53	901741	19	3470	417 1129 1498	||Calcineurin-like phosphoesterase domain, apaH type||PPP domain||Serine/threonine-specific protein phosphatase/bis(5-nucleosyl)-tetraphosphatase||EF-hand domain||Metallo-dependent phosphatase-like||Serine/threonine-protein phosphatase with EF-hands
tae-N11a, b, c	ENSG00000171368	445	-47.93	155	-18.15	904282	19	5240	4983 2983 1848	P25-alpha
tae-N11a, b, c	ENSG00000111816	434	-44.09	153	-20.95	907093	19	11265	1871 8116 9354	Serine-threonine/tyrosine-protein kinase catalytic domain||Protein kinase domain||SH2 domain||SH3 domain||Variant SH3 domain||Serine/threonine/dual specificity protein kinase, catalytic domain||Tyrosine-protein kinase, catalytic domain||Protein kinase-like domain
tae-N11a, b, c	ENSG00000134982	433	-44.33	152	-18.98	907455	19	6483	2751 103 5409	||Armadillo||Adenomatous polyposis coli domain||Adenomatous polyposis coli protein, 15 residue repeat||Armadillo-type fold||Adenomatous polyposis coli protein basic domain||EB-1 binding||Adenomatous polyposis coli protein, cysteine-rich repeat||SAMP
tae-N11a, b, c	ENSG00000168172	441	-42.82	150	-16.26	909581	19	12041	11327 8402 9454	Hook-related protein family||t-SNARE||
tae-N11a, b, c	ENSG00000008277	438	-47.79	154	-18.76	909808	19	6398	1256 5059 5649	Peptidase M12B, ADAM/reprolysin||Peptidase M12B, propeptide||ADAM, cysteine-rich||Blood coagulation inhibitor, Disintegrin||
tae-N11a, b, c	ENSG00000106086	437	-46.46	152	-17.86	910945	19	5873	2247 2216 1253	Glycolipid transfer protein domain||Pleckstrin homology domain
tae-N11a, b, c	ENSG00000157680	453	-54.42	154	-21.56	911287	19	10183	5229 5740 4426	Diacylglycerol kinase, accessory domain||Diacylglycerol kinase, catalytic domain||Ankyrin repeat||Ankyrin repeat-containing domain||Protein kinase C-like, phorbol ester/diacylglycerol-binding domain
tae-N11a, b, c	ENSG00000106086	437	-46.46	152	-17.86	911446	19	5876	2247 2216 1253	Glycolipid transfer protein domain||Pleckstrin homology domain
tae-N11a, b, c	ENSG00000156804	598	-70.56	155	-20.58	912711	19	5484	4988 3445 3906 3982	F-box domain
tae-N11a, b, c	ENSG00000005238	434	-47.19	148	-18.25	914480	19	1100	832 1 919	0
tae-N11a, b, c	ENSG00000151892	434	-47.04	150	-18.02	915442	19	7473	3274 5640 999	GDNF/GAS1||Glial cell line-derived neurotrophic factor receptor||Glial cell line-derived neurotrophic factor receptor, alpha 1||Glial cell line-derived neurotrophic factor receptor, alpha 1/2
tae-N11a, b, c	ENSG00000005238	434	-47.19	148	-18.25	915983	19	1109	832 1 919	0
tae-N11a, b, c	ENSG00000005238	434	-47.19	148	-18.25	916190	19	1098	832 1 919	0
tae-N11a, b, c	ENSG00000151892	434	-47.04	150	-18.02	916479	19	7465	3274 5640 999	GDNF/GAS1||Glial cell line-derived neurotrophic factor receptor||Glial cell line-derived neurotrophic factor receptor, alpha 1||Glial cell line-derived neurotrophic factor receptor, alpha 1/2
tae-N11a, b, c	ENSG00000005238	434	-47.19	148	-18.25	916596	19	1079	832 1 919	0
tae-N11a, b, c	ENSG00000054965	440	-48.86	150	-18.7	917795	19	6276	910 5859 4198	0
tae-N11a, b, c	ENSG00000100625	443	-46.36	156	-18.63	917852	19	3879	1322 931 601	Homeobox domain||Homeodomain-like
tae-N11a, b, c	ENSG00000213463	433	-43.38	150	-18.49	918128	19	6495	3336 4537 3929	PDZ domain
tae-N11a, b, c	ENSG00000057704	440	-44.01	153	-18.98	918860	19	4311	791 4076 3105	Predicted transmembrane/coiled-coil 2 protein
tae-N11a, b, c	ENSG00000157483	438	-46.71	150	-18.35	919285	19	4946	3869 1 3965	Myosin head, motor domain||Myosin tail 2||SH3 domain||Variant SH3 domain||IQ motif, EF-hand binding site||P-loop containing nucleoside triphosphate hydrolase||
tae-N11a, b, c	ENSG00000165300	440	-45.16	156	-18.76	919471	19	18007	5965 5735 16286	Leucine-rich repeat||Leucine-rich repeat, typical subtype||Cysteine-rich flanking region, C-terminal
tae-N11a, b, c	ENSG00000166503	438	-45.91	157	-20.97	920023	19	11517	9946 5764 4373	||PWWP domain
tae-N11a, b, c	ENSG00000205476	609	-80.82	157	-21.95	920609	19	15066	1208 4258 3052 4301	Protein of unknown function DUF2216, coiled-coil||
tae-N11a, b, c	ENSG00000111696	434	-45.69	153	-18.59	921909	19	5519	5472 217 5321	HAD-superfamily hydrolase, subfamily IG, 5'-nucleotidase||HAD-like domain||Purine 5'-nucleotidase
tae-N11a, b, c	ENSG00000140538	728	-80.83	151	-18.56	923424	19	17184	9548 11164 12794 6287 3576	Serine-threonine/tyrosine-protein kinase catalytic domain||Protein kinase domain||Immunoglobulin I-set||Immunoglobulin||Leucine-rich repeat-containing N-terminal||Tyrosine-protein kinase, neurotrophic receptor||Tyrosine-protein kinase, neurotrophic receptor, type 3||Immunoglobulin-like domain||Cysteine-rich flanking region, C-terminal||Immunoglobulin subtype||Serine/threonine/dual specificity pro…
tae-N11a, b, c	ENSG00000100784	456	-51.84	160	-20.43	929533	19	24212	7182 6590 15800	Protein kinase domain||Serine-threonine/tyrosine-protein kinase catalytic domain||Lipopolysaccharide kinase||Aminoglycoside phosphotransferase||Protein kinase, C-terminal||Serine/threonine/dual specificity protein kinase, catalytic domain||AGC-kinase, C-terminal||Tyrosine-protein kinase, catalytic domain||Protein kinase-like domain||Ribosomal protein S6 kinase II||
tae-N11a, b, c	ENSG00000088387	597	-67.04	157	-21.17	929633	19	9561	2424 1593 3621 3907	Dedicator of cytokinesis C-terminal||Armadillo-type fold||Dedicator of cytokinesis C/D, N-terminal||Pleckstrin homology domain||
tae-N11a, b, c	ENSG00000187109	435	-42.39	146	-16.38	930435	19	11842	5525 2512 5486	Nucleosome assembly protein (NAP)
tae-N11a, b, c	ENSG00000070444	434	-46.63	154	-19.89	931368	19	2841	209 136 191	Myc-type, basic helix-loop-helix (bHLH) domain||
tae-N11a, b, c	ENSG00000175387	877	-88.38	164	-23.51	932105	19	32870	25187 15005 4062 2498 11926 21368	SMAD domain, Dwarfin-type||MAD homology 1, Dwarfin-type||Interferon regulatory factor-3||MAD homology, MH1||SMAD/FHA domain
tae-N11a, b, c	ENSG00000166847	441	-55.4	155	-21.47	933310	19	10311	4633 5021 1454	Trimeric LpxA-like||
tae-N11a, b, c	ENSG00000166263	436	-43.01	150	-14.7	934294	19	13721	7182 8917 7834	WW domain||PDZ domain||
tae-N11a, b, c	ENSG00000101350	440	-51.14	151	-18.74	934331	19	3692	3104 820 2861	Kinesin motor domain||P-loop containing nucleoside triphosphate hydrolase
tae-N11a, b, c	ENSG00000237515	450	-54.93	153	-20.95	940436	19	5004	1775 4374 3057	0
tae-N11a, b, c	ENSG00000177663	453	-48.28	152	-17.63	946625	19	5873	447 2824 4406	SEFIR
tae-N11a, b, c	ENSG00000177663	453	-48.28	152	-17.63	949764	19	5874	447 2824 4406	SEFIR
tae-miR396c-N12a, b	ENSG00000115112	724	-78.46	158	-18.06	1204074	21	7754	147 1221 3977 26 2504	CP2 transcription factor||Sterile alpha motif/pointed domain
tae-miR396c-N12a, b	ENSG00000135824	897	-98.93	158	-20.58	1204124	21	4919	4550 1816 3160 478 2351 2728	RGS domain||
tae-miR396c-N12a, b	ENSG00000075340	580	-51.96	154	-15.16	1204465	21	6641	2935 3345 426 3969	Class II aldolase/adducin N-terminal||
tae-miR396c-N12a, b	ENSG00000138443	591	-73.58	157	-23.01	1205411	21	20371	13144 820 13609 9599	Abl-interactor, homeo-domain homologous domain||SH3 domain||Variant SH3 domain||Target SNARE coiled-coil domain||
tae-miR396c-N12a, b	ENSG00000203685	590	-67.8	161	-21.49	1206222	21	7174	1306 3417 6016 2946	0
tae-miR396c-N12a, b	ENSG00000158816	595	-63.22	161	-20.05	1211612	21	3025	2471 191 998 2084	||von Willebrand factor, type A
tae-miR396c-N12a, b	ENSG00000118579	734	-72.38	164	-17.87	1213390	21	10307	1946 5081 5054 52 7053	Mediator complex, subunit Med28
tae-miR396c-N12a, b	ENSG00000049192	723	-81.42	152	-20.51	1221620	21	5723	4415 214 1383 2720 2877	ADAM-TS Spacer 1||Peptidase M12B, propeptide||Peptidase M12B, ADAM/reprolysin||Thrombospondin, type 1 repeat||PLAC||Peptidase M12B, ADAM-TS
tae-miR396c-N12a, b	ENSG00000272325	479	-60	163	-25.77	1223499	21	9074	8658 4571 7873	NUDIX hydrolase domain||NUDIX hydrolase domain-like
tae-miR396c-N12a, b	ENSG00000113269	586	-64.6	155	-19.2	1223501	21	8666	2125 7029 1346 7669	Protease-associated domain, PA||Zinc finger, C3HC4 RING-type||Zinc finger, RING-type
tae-miR396c-N12a, b	ENSG00000164684	624	-69.45	179	-27.71	1225830	21	12915	3289 277 12104 2837	Zinc finger, C2H2||
tae-miR396c-N12a, b	ENSG00000106012	603	-69.97	159	-19.31	1226465	21	4572	2482 2581 983 667	IQ motif, EF-hand binding site||P-loop containing nucleoside triphosphate hydrolase||
tae-miR396c-N12a, b	ENSG00000105993	577	-52.81	155	-16.57	1228392	21	6839	5388 6754 688 3461	DnaJ domain
tae-miR396c-N12a, b	ENSG00000156804	579	-61.72	154	-19.41	1229476	21	5484	1361 2308 1049 4377	F-box domain
tae-miR396c-N12a, b	ENSG00000106012	603	-69.97	159	-19.31	1229606	21	4571	2482 2581 983 667	IQ motif, EF-hand binding site||P-loop containing nucleoside triphosphate hydrolase||
tae-miR396c-N12a, b	ENSG00000055609	595	-67.45	162	-22.1	1230033	21	14163	1274 686 12207 2369	FY-rich, C-terminal||SET domain||FY-rich, N-terminal||Zinc finger, FYVE/PHD-type||Zinc finger, PHD-finger||Zinc finger, PHD-type||Zinc finger, RING-type||Zinc finger, DHHC-type, palmitoyltransferase||High mobility group box domain||Post-SET domain||
tae-miR396c-N12a, b	ENSG00000136828	622	-72.25	162	-22.7	1230542	21	4395	370 2872 793 2648	Ras guanine-nucleotide exchange factors catalytic domain||Pleckstrin homology domain||Ras guanine nucleotide exchange factor domain
tae-miR396c-N12a, b	ENSG00000107951	726	-75.63	153	-17.97	1230706	21	3808	34 199 921 1422 1732	PAP/25A-associated||
tae-miR396c-N12a, b	ENSG00000151893	581	-62.88	152	-17.31	1231842	21	9717	9588 8390 5459 7606	Cullin, N-terminal||Cullin repeat-like-containing domain
tae-miR396c-N12a, b	ENSG00000175470	7855	-742.08	150	-17.92	1232387	21	3871	446 1275 1201 1238 1349 1385 1422 1538 1575 1612 1648 1685 1722 1759 1796 1832 1906 1939 2013 2050 2124 2160 2196 2233 2310 2347 2384 2421 2495 2532 2569 2643 2680 2717 2754 2791 2828 2865 2902 2939 2976 3013 3050 3087 3124 3161 3198 3235 3272 3309 3346 3383 3420 3457 3494 3531	WD40 repeat||Protein phosphatase 2A, regulatory subunit PR55||WD40-repeat-containing domain||
tae-miR396c-N12a, b	ENSG00000136828	622	-72.25	162	-22.7	1233226	21	4397	370 2872 793 2648	Ras guanine-nucleotide exchange factors catalytic domain||Pleckstrin homology domain||Ras guanine nucleotide exchange factor domain
tae-miR396c-N12a, b	ENSG00000175470	7855	-742.08	150	-17.92	1233844	21	6029	2611 3440 3366 3403 3514 3550 3587 3703 3740 3777 3813 3850 3887 3924 3961 3997 4071 4104 4178 4215 4289 4325 4361 4398 4475 4512 4549 4586 4660 4697 4734 4808 4845 4882 4919 4956 4993 5030 5067 5104 5141 5178 5215 5252 5289 5326 5363 5400 5437 5474 5511 5548 5585 5622 5659 5696	WD40 repeat||Protein phosphatase 2A, regulatory subunit PR55||WD40-repeat-containing domain||
tae-miR396c-N12a, b	ENSG00000103966	714	-76.67	148	-18.21	1234685	21	4706	3257 3833 565 993 3743	EF-hand domain||EPS15 homology (EH)||P-loop containing nucleoside triphosphate hydrolase
tae-miR396c-N12a, b	ENSG00000119638	601	-63.97	157	-18.71	1234829	21	5211	3116 4950 3215 725	Protein kinase domain||Regulator of chromosome condensation, RCC1||Serine-threonine/tyrosine-protein kinase catalytic domain||Serine/threonine/dual specificity protein kinase, catalytic domain||Tyrosine-protein kinase, catalytic domain||Regulator of chromosome condensation 1/beta-lactamase-inhibitor protein II||Protein kinase-like domain||
tae-miR396c-N12a, b	ENSG00000139971	574	-59.48	149	-17.71	1235526	21	3975	2476 910 3226 1251	0
tae-miR396c-N12a, b	ENSG00000080371	581	-59.07	159	-15.66	1235553	21	14612	24 9326 1468 6646	Small GTPase superfamily||Mitochondrial Rho-like||Small GTPase superfamily, ARF/SAR type||Elongation factor, GTP-binding domain||Gtr1/RagA G protein||Small GTP-binding protein domain||Small GTPase superfamily, Ras type||Small GTPase superfamily, Rab type||Small GTPase superfamily, Rho type||Ran GTPase||P-loop containing nucleoside triphosphate hydrolase
tae-miR396c-N12a, b	ENSG00000248905	568	-56.17	148	-16.97	1235859	21	1474	434 18 449 1374	Formin, FH2 domain||Formin homology family, Cappuccino subfamily||
tae-miR396c-N12a, b	ENSG00000082175	727	-72.15	151	-17.19	1236133	21	9492	4793 2992 7987 4213 8401	Progesterone receptor||Zinc finger, nuclear hormone receptor-type||Nuclear hormone receptor, ligand-binding, core||Steroid hormone receptor||Nuclear hormone receptor, ligand-binding
tae-miR396c-N12a, b	ENSG00000203485	4525	-481.72	153	-15.73	1237620	21	3712	2309 1518 1553 1588 1622 1657 1725 1794 1829 1864 1898 1932 1966 2001 2035 2070 2105 2140 2210 2244 2278 2377 2412 2446 2480 2515 2549 2584 1484 2176 2164	Formin, FH2 domain||Formin, FH3 domain||Formin, GTPase-binding domain||WH2 domain||Armadillo-type fold||
tae-miR396c-N12a, b	ENSG00000183060	588	-65.46	156	-19.88	1237728	21	1722	452 1139 395 1693	LysM domain||
tae-miR396c-N12a, b	ENSG00000183060	588	-65.46	156	-19.88	1237747	21	1718	452 1139 395 1693	LysM domain||
tae-miR396c-N12a, b	ENSG00000126214	589	-69.07	155	-22.49	1237821	21	13050	4201 10469 5463 10191	Rabaptin, GTPase-Rab5 binding domain||Tetratricopeptide TPR1||Kinesin light chain||Tetratricopeptide repeat||Tetratricopeptide repeat-containing domain||
tae-miR396c-N12a, b	ENSG00000185070	587	-60.8	159	-21.43	1238010	21	30929	8062 22705 3905 14268	Leucine-rich repeat||Fibronectin type III||Leucine-rich repeat-containing N-terminal||Leucine-rich repeat, typical subtype||Cysteine-rich flanking region, C-terminal
tae-miR396c-N12a, b	ENSG00000166557	592	-66.58	152	-19.66	1239827	21	15928	6294 1757 13357 4063	GOLD
tae-miR396c-N12a, b	ENSG00000139910	596	-62.99	159	-17.71	1240904	21	6126	6009 1802 3595 4564	K Homology domain, type 1||K Homology domain||
tae-miR396c-N12a, b	ENSG00000126838	726	-74.98	154	-16.99	1242093	21	3958	2387 451 1489 1234 1279	Alpha-macroglobulin complement component||Alpha-2-macroglobulin, N-terminal 2||Alpha-2-macroglobulin||Alpha-macroglobulin, receptor-binding||Alpha-2-macroglobulin, N-terminal||Alpha-2-macroglobulin, thiol-ester bond-forming||Prolactin-inducible protein||Terpenoid cyclases/protein prenyltransferase alpha-alpha toroid||
tae-miR396c-N12a, b	ENSG00000090612	560	-50.93	140	-13.12	1243262	21	10301	4363 5910 6144 6264	Zinc finger, C2H2||Krueppel-associated box||Zinc finger, C2H2-like||
tae-miR396c-N12a, b	ENSG00000168876	606	-52.98	157	-15.94	1244453	21	2506	1139 2091 2427 1644	Ankyrin repeat||Ankyrin repeat-containing domain||
tae-miR396c-N12a, b	ENSG00000175387	887	-93.35	152	-17.99	1248870	21	32870	9235 30291 6940 10800 11798 4028	SMAD domain, Dwarfin-type||MAD homology 1, Dwarfin-type||Interferon regulatory factor-3||MAD homology, MH1||SMAD/FHA domain
tae-miR396c-N12a, b	ENSG00000103150	736	-77.14	158	-21.09	1248994	21	11537	943 1589 8464 6813 7398	Malonyl-CoA decarboxylase
tae-miR396c-N12a, b	ENSG00000179314	617	-71.29	163	-24.97	1249650	21	3764	1171 1879 2586 1283	||Carbohydrate-binding WSC||Sulfotransferase domain||Carbohydrate-binding WSC, subgroup||P-loop containing nucleoside triphosphate hydrolase
tae-miR396c-N12a, b	ENSG00000212719	1152	-115.59	151	-16.26	1252790	21	6990	4582 1521 2849 5454 328 1357 145 220	0
tae-miR396c-N12a, b	ENSG00000090905	603	-70.94	156	-20.56	1253237	21	7834	4663 5237 2728 493	Argonaute hook domain||UBA-like||
tae-miR396c-N12a, b	ENSG00000225190	572	-66.7	147	-22	1258360	21	4685	1841 3039 3773 3725	RUN||Pleckstrin homology domain||Protein kinase C-like, phorbol ester/diacylglycerol-binding domain||Zinc finger, FYVE/PHD-type||
tae-miR396c-N12a, b	ENSG00000004139	575	-61.64	152	-20.88	1260012	21	7763	3188 5546 899 6023	Sterile alpha motif, type 2||Sterile alpha motif, type 1||Sterile alpha motif domain||Toll/interleukin-1 receptor homology (TIR) domain||Armadillo-type fold||Sterile alpha motif/pointed domain
tae-miR396c-N12a, b	ENSG00000179314	617	-71.29	163	-24.97	1260037	21	3766	1171 1879 2586 1283	||Carbohydrate-binding WSC||Sulfotransferase domain||Carbohydrate-binding WSC, subgroup||P-loop containing nucleoside triphosphate hydrolase
tae-miR396c-N12a, b	ENSG00000100307	589	-63.7	154	-20.01	1263075	21	3119	435 1902 2151 1248	Chromo domain||Chromo domain subgroup||Chromo/chromo shadow domain||Chromo domain-like
tae-miR396c-N12a, b	ENSG00000133488	753	-86.15	163	-21.68	1263347	21	2358	386 1069 373 1542 599	CRAL-TRIO domain||CRAL/TRIO, N-terminal domain||Cellular retinaldehyde binding/alpha-tocopherol transport||GOLD||
tae-miR396c-N12a, b	ENSG00000133488	753	-86.15	163	-21.68	1263521	21	2182	254 893 241 1366 467	CRAL-TRIO domain||CRAL/TRIO, N-terminal domain||Cellular retinaldehyde binding/alpha-tocopherol transport||GOLD||
tae-miR396c-N12a, b	ENSG00000196924	573	-63.54	148	-18.83	1265542	21	6410	2258 279 3146 506	Filamin/ABP280 repeat-like||Calponin homology domain||Filamin/ABP280 repeat||Immunoglobulin E-set
tae-miR164c-N13	ENSG00000142784	623	-90.39	166	-24.74	1331494	21	2250	1502 1406 1195 1533	WD40 repeat||Tetratricopeptide repeat-containing domain||WD40-repeat-containing domain||Tetratricopeptide repeat
tae-miR164c-N13	ENSG00000163462	622	-93.37	165	-29.62	1332133	21	781	107 537 75 284	Zinc finger, B-box||Zinc finger, C3HC4 RING-type||Fibronectin type III||Zinc finger, RING-type||B30.2/SPRY domain||Concanavalin A-like lectin/glucanase domain
tae-miR164c-N13	ENSG00000142784	623	-90.39	166	-24.74	1333194	21	1861	1502 1406 1195 1533	WD40 repeat||Tetratricopeptide repeat-containing domain||WD40-repeat-containing domain||Tetratricopeptide repeat
tae-miR164c-N13	ENSG00000186205	625	-82.57	163	-25.14	1333294	21	6239	279 2665 683 3651	MOSC, N-terminal beta barrel||Molybdenum cofactor sulfurase, C-terminal||Pyruvate kinase-like, insert domain
tae-miR164c-N13	ENSG00000163462	622	-93.37	165	-29.62	1333739	21	779	107 537 75 284	Zinc finger, B-box||Zinc finger, C3HC4 RING-type||Fibronectin type III||Zinc finger, RING-type||B30.2/SPRY domain||Concanavalin A-like lectin/glucanase domain
tae-miR164c-N13	ENSG00000266094	601	-85.49	153	-23.61	1338691	21	4525	2070 3426 1151 18	Ras-association||Protein kinase C-like, phorbol ester/diacylglycerol-binding domain||SARAH domain||Ubiquitin-related domain
tae-miR164c-N13	ENSG00000184347	594	-72.21	152	-20.1	1349457	21	4721	1478 697 752 3431	Epidermal growth factor-like domain||Leucine-rich repeat||Laminin G domain||Leucine-rich repeat-containing N-terminal||Cysteine-rich flanking region, C-terminal||Cystine knot, C-terminal||Leucine-rich repeat, typical subtype||Leucine-rich repeat, ribonuclease inhibitor subtype||EGF-like calcium-binding domain||Concanavalin A-like lectin/glucanase domain
tae-miR164c-N13	ENSG00000184347	594	-72.21	152	-20.1	1350990	21	4714	1478 697 752 3431	Epidermal growth factor-like domain||Leucine-rich repeat||Laminin G domain||Leucine-rich repeat-containing N-terminal||Cysteine-rich flanking region, C-terminal||Cystine knot, C-terminal||Leucine-rich repeat, typical subtype||Leucine-rich repeat, ribonuclease inhibitor subtype||EGF-like calcium-binding domain||Concanavalin A-like lectin/glucanase domain
tae-miR164c-N13	ENSG00000254087	608	-78.78	165	-24.48	1355488	21	4058	1915 2867 3252 2308	Serine-threonine/tyrosine-protein kinase catalytic domain||Protein kinase domain||SH2 domain||SH3 domain||Variant SH3 domain||Serine/threonine/dual specificity protein kinase, catalytic domain||Tyrosine-protein kinase, catalytic domain||Protein kinase-like domain
tae-miR164c-N13	ENSG00000107021	594	-74.88	151	-20.54	1357197	21	2545	329 506 2025 1822	Rab-GTPase-TBC domain
tae-miR164c-N13	ENSG00000122733	612	-79.63	158	-21.66	1357219	21	4433	1147 1184 2233 2378	Zinc finger, FYVE/PHD-type
tae-miR164c-N13	ENSG00000107021	594	-74.88	151	-20.54	1358226	21	2553	329 506 2025 1822	Rab-GTPase-TBC domain
tae-miR164c-N13	ENSG00000127084	1050	-130.14	154	-19.45	1360803	21	2587	458 423 299 322 345 394 498	Dbl homology (DH) domain||Pleckstrin homology domain||FYVE zinc finger||Zinc finger, FYVE-related||Zinc finger, FYVE/PHD-type
tae-miR164c-N13	ENSG00000139645	782	-104.77	169	-25.99	1361895	21	5335	1851 346 4193 4468 3087	Ankyrin repeat||Ankyrin repeat-containing domain
tae-miR164c-N13	ENSG00000072609	624	-87.23	166	-29.98	1362137	21	9197	4428 4400 7550 4387	Forkhead-associated (FHA) domain||Zinc finger, RING-type||SMAD/FHA domain||
tae-miR164c-N13	ENSG00000166860	610	-76.71	159	-21.58	1363409	21	3945	1914 2109 1661 2860	BTB/POZ||BTB/POZ-like||Zinc finger, C2H2||Zinc finger, C2H2-like||BTB/POZ fold
tae-miR164c-N13	ENSG00000175274	774	-101.35	165	-24.52	1363427	21	2536	1268 1315 399 2357 1372	0
tae-miR164c-N13	ENSG00000184497	612	-81.84	156	-23.26	1364596	21	5092	1454 3060 650 4990	0
tae-miR164c-N13	ENSG00000185070	595	-68.37	161	-22.36	1364716	21	30929	14957 23192 5471 11881	Leucine-rich repeat||Fibronectin type III||Leucine-rich repeat-containing N-terminal||Leucine-rich repeat, typical subtype||Cysteine-rich flanking region, C-terminal
tae-miR164c-N13	ENSG00000161791	609	-79.51	166	-24.29	1364864	21	9316	3524 2241 1795 7274	Formin, FH2 domain||Formin, FH3 domain||Formin, GTPase-binding domain||Armadillo-type fold
tae-miR164c-N13	ENSG00000166557	738	-98.62	166	-26.68	1366533	21	15928	12973 5925 9883 7386 10289	GOLD
tae-miR164c-N13	ENSG00000154237	736	-91.2	155	-24.09	1368161	21	9650	5208 4493 4835 4066 4879	Protein kinase domain||Serine-threonine/tyrosine-protein kinase catalytic domain||Leucine-rich repeat||Mitochondrial Rho-like||Small GTPase superfamily, ARF/SAR type||Small GTPase superfamily||Ankyrin repeat-containing domain||Ankyrin repeat||Leucine-rich repeat, typical subtype||Serine/threonine/dual specificity protein kinase, catalytic domain||Tyrosine-protein kinase, catalytic domain||Protein…
tae-miR164c-N13	ENSG00000175274	774	-101.35	165	-24.52	1369162	21	2528	1268 1315 399 2357 1372	0
tae-miR164c-N13	ENSG00000175274	628	-83.93	165	-24.52	1369531	21	1717	1584 1631 715 1688	0
tae-miR164c-N13	ENSG00000175274	628	-83.93	165	-24.52	1369852	21	1848	1268 1315 399 1372	0
tae-miR164c-N13	ENSG00000103942	608	-88.99	162	-25.77	1373268	21	10328	8992 9603 3265 10195	||WH1/EVH1 domain
tae-miR164c-N13	ENSG00000066427	884	-115.68	155	-21.61	1373467	21	25668	833 8228 15042 22306 17427 21181	Machado-Joseph disease protein MJD||Ubiquitin interacting motif
tae-miR164c-N13	ENSG00000150403	604	-80.52	166	-28.25	1373715	21	3257	1893 2626 1677 2198	Cation/H+ exchanger||
tae-miR164c-N13	ENSG00000273079	894	-110.6	155	-23.47	1374329	21	25446	7666 15110 5247 9705 9323 12594	Glutamate [NMDA] receptor, epsilon subunit, C-terminal||Ionotropic glutamate receptor||Ionotropic glutamate receptor, L-glutamate and glycine-binding domain||Extracellular ligand-binding receptor||Ionotropic glutamate receptor, metazoa||Periplasmic binding protein-like I||
tae-miR164c-N13	ENSG00000197345	2678	-318.4	158	-20.68	1374418	21	2108	709 749 789 829 869 909 949 989 1029 1069 1109 1149 1188 1228 1268 1305 670	Ribosomal protein L21-like||Ribosomal protein L21||
tae-miR164c-N13	ENSG00000149639	761	-98.59	159	-21.25	1375252	21	9043	2880 6548 7650 3445 1709	Protein SOGA
tae-miR164c-N13	ENSG00000108576	598	-79.1	159	-25.92	1375850	21	4135	1607 57 11 107	Sodium:neurotransmitter symporter||Sodium:neurotransmitter symporter, serotonin, N-terminal
tae-miR164c-N13	ENSG00000167523	1827	-298.16	161	-29.66	1376344	21	1770	200 568 632 507 325 393 757 137 456 696 73 264	0
tae-miR164c-N13	ENSG00000130311	594	-79.35	155	-24.13	1378563	21	3645	2820 1251 2772 421	Ubiquitin ligase, Det1/DDB1-complexing
tae-miR164c-N13	ENSG00000108576	598	-79.1	159	-25.92	1379872	21	4137	1607 57 11 107	Sodium:neurotransmitter symporter||Sodium:neurotransmitter symporter, serotonin, N-terminal
tae-miR164c-N13	ENSG00000167523	1827	-298.16	161	-29.66	1381049	21	1182	582 950 1014 889 707 775 1139 519 838 1078 455 646	0
tae-miR164c-N13	ENSG00000101638	749	-89.76	157	-21.7	1381917	21	12221	1172 11174 4835 8321 5379	Glycosyl transferase, family 29||Sialyltransferase||
tae-miR164c-N13	ENSG00000167523	1827	-298.16	161	-29.66	1381976	21	2161	586 954 1018 893 711 779 1143 523 842 1082 459 650	0
tae-miR164c-N13	ENSG00000021488	610	-78.74	166	-25.4	1384696	21	1716	111 794 54 291	Amino acid permease/ SLC12A domain||Amino acid/polyamine transporter I||
tae-miR164c-N13	ENSG00000167523	1827	-298.16	161	-29.66	1385697	21	959	200 568 632 507 325 393 757 137 456 696 73 264	0
tae-miR164c-N13	ENSG00000004139	923	-125.81	162	-27.92	1386718	21	7763	2184 2329 1341 950 5822 310	Sterile alpha motif, type 2||Sterile alpha motif, type 1||Sterile alpha motif domain||Toll/interleukin-1 receptor homology (TIR) domain||Armadillo-type fold||Sterile alpha motif/pointed domain
tae-miR164c-N13	ENSG00000154080	601	-76.87	154	-24.43	1387098	21	9778	9268 6298 9054 9108	Sulfotransferase||
tae-miR164c-N13	ENSG00000266714	598	-74.45	154	-23.05	1387757	21	3885	1257 2010 1528 1375	0
tae-miR164c-N13	ENSG00000266714	747	-102.34	156	-24.51	1388667	21	4884	799 4144 4415 4262 1183	0
tae-miR164c-N13	ENSG00000266714	598	-74.45	154	-23.05	1388726	21	4014	1592 2348 1863 1710	0
tae-miR164c-N13	ENSG00000075043	604	-88.01	162	-27.74	1389082	21	6434	3668 1169 3906 582	Potassium channel, voltage dependent, KCNQ, C-terminal||Ankyrin-G binding site||Ion transport domain||Two pore domain potassium channel domain||Potassium channel, voltage dependent, KCNQ2||Potassium channel, voltage dependent, KCNQ||Potassium channel
tae-miR164c-N13	ENSG00000159958	910	-114.27	165	-25.47	1390093	21	3344	2201 2547 2608 2639 2658 2691	Tumour necrosis factor receptor 13C, TALL-1 binding domain||Tumour necrosis factor receptor 13C
tae-miR164c-N13	ENSG00000160208	597	-83.49	155	-25.56	1390367	21	2696	1155 2381 616 1333	Nucleolar, Nop52
tae-miR164c-N13	ENSG00000133477	738	-105.27	154	-25.87	1390386	21	13964	359 11973 4160 5313 7024	Protein of unknown function DUF1669
tae-miR164c-N13	ENSG00000099999	761	-99.22	166	-26.38	1390520	21	7964	2810 3502 7575 1391 4513	||Zinc finger, C3HC4 RING-type||Zinc finger, RING-type
tae-miR827-N14	ENSG00000144320	310	-30.3	160	-18.82	1457937	21	6075	2308 3112	Domain of unknown function DUF2296||
tae-miR827-N14	ENSG00000143355	317	-28.93	160	-14.53	1459725	21	6217	1190 5842	||Zinc finger, LIM-type||Homeobox domain||Homeodomain-like
tae-miR827-N14	ENSG00000143355	317	-28.93	160	-14.53	1459960	21	6219	1190 5842	||Zinc finger, LIM-type||Homeobox domain||Homeodomain-like
tae-miR827-N14	ENSG00000172260	303	-24.14	156	-13.62	1460528	21	11506	5524 4296	Immunoglobulin I-set||Immunoglobulin||Immunoglobulin V-set domain||Immunoglobulin subtype||Immunoglobulin subtype 2||Immunoglobulin-like domain
tae-miR827-N14	ENSG00000116984	315	-36.64	158	-18.75	1460737	21	6337	3369 4739	Homocysteine S-methyltransferase||Vitamin B12-dependent methionine synthase, activation domain||Pterin-binding||Cobalamin (vitamin B12)-binding module, cap domain||Cobalamin (vitamin B12)-binding domain||Cobalamin-dependent methionine synthase||Dihydropteroate synthase-like
tae-miR827-N14	ENSG00000185278	304	-35.59	160	-22.98	1460820	21	17425	2883 7598	BTB/POZ||BTB/POZ-like||BTB/POZ fold||Zinc finger, C2H2||Zinc finger, C2H2-like
tae-miR827-N14	ENSG00000144320	310	-30.3	160	-18.82	1465739	21	6070	2308 3112	Domain of unknown function DUF2296||
tae-miR827-N14	ENSG00000091317	314	-33.37	162	-17.98	1466753	21	2648	1057 1805	Marvel domain
tae-miR827-N14	ENSG00000082701	448	-41.26	161	-15.25	1466934	21	5465	4010 1006 3863	Protein kinase domain||Serine-threonine/tyrosine-protein kinase catalytic domain||Serine/threonine/dual specificity protein kinase, catalytic domain||Tyrosine-protein kinase, catalytic domain||Protein kinase-like domain
tae-miR827-N14	ENSG00000073803	304	-29.8	162	-15.28	1467124	21	6641	4292 4487	||Serine-threonine/tyrosine-protein kinase catalytic domain||Protein kinase domain||Serine/threonine/dual specificity protein kinase, catalytic domain||Tyrosine-protein kinase, catalytic domain||Protein kinase-like domain||Mitogen-activated protein kinase kinase kinase 12/13
tae-miR827-N14	ENSG00000144730	319	-31.33	169	-18.3	1467817	21	6411	5052 6052	SEFIR||Toll/interleukin-1 receptor homology (TIR) domain||
tae-miR827-N14	ENSG00000188001	313	-28.57	159	-16.3	1468000	21	4484	3255 491	Inositol phosphatase||
tae-miR827-N14	ENSG00000206384	305	-28.27	160	-15.85	1468656	21	2758	378 1426	von Willebrand factor, type A||Collagen triple helix repeat
tae-miR827-N14	ENSG00000163412	444	-35.59	152	-14.16	1468738	21	9266	6024 4254 7138	Translation Initiation factor eIF- 4e||Translation Initiation factor eIF- 4e-like domain
tae-miR827-N14	ENSG00000206384	305	-28.27	160	-15.85	1470274	21	3458	2189 3237	von Willebrand factor, type A||Collagen triple helix repeat
tae-miR827-N14	ENSG00000197826	310	-23.74	163	-12.01	1472707	21	2877	1608 257	0
tae-miR827-N14	ENSG00000082269	304	-25.54	161	-14.57	1472950	21	4710	600 1188	Domain of unknown function DUF676, lipase-like||Protein FAM135||GPI inositol-deacylase PGAP1-like||Lecithin:cholesterol/phospholipid:diacylglycerol acyltransferase||Alpha/Beta hydrolase fold||
tae-miR827-N14	ENSG00000145725	308	-23.63	158	-12.13	1473957	21	11165	6342 7091	||Histidine phosphatase superfamily, clade-2||Histidine phosphatase superfamily||ATP-grasp fold, RimK-type
tae-miR827-N14	ENSG00000154124	309	-25.05	158	-13.4	1474007	21	6663	1987 3751	FAM105B||FAM105||FAM105A||
tae-miR827-N14	ENSG00000197753	315	-31.23	163	-19.34	1474078	21	1110	917 4	Lipoma HMGIC fusion partner-like protein
tae-miR827-N14	ENSG00000112159	305	-30.4	155	-15.9	1474417	21	1506	594 1018	ATPase, dynein-related, AAA domain||ATPase, AAA-3||von Willebrand factor, type A||AAA+ ATPase domain||P-loop containing nucleoside triphosphate hydrolase||Armadillo-type fold||Midasin||
tae-miR827-N14	ENSG00000113558	303	-25.51	152	-13.84	1474511	21	8798	1552 8287	SKP1 component, dimerisation||SKP1 component, POZ domain||S-phase kinase-associated protein 1-like||BTB/POZ fold||S-phase kinase-associated protein 1
tae-miR827-N14	ENSG00000145908	313	-29.15	159	-17.55	1475243	21	3655	975 1459	Krueppel-associated box||Zinc finger, C2H2||Zinc finger, C2H2-like
tae-miR827-N14	ENSG00000118515	323	-24.59	163	-13.67	1477322	21	1963	318 467	Protein kinase domain||Serine-threonine/tyrosine-protein kinase catalytic domain||Protein kinase, C-terminal||Serine/threonine/dual specificity protein kinase, catalytic domain||Tyrosine-protein kinase, catalytic domain||AGC-kinase, C-terminal||Protein kinase-like domain||Phox homologous domain||
tae-miR827-N14	ENSG00000136206	308	-23.02	157	-12.05	1478889	21	1501	131 1314	Cell cycle regulatory protein, Spy1
tae-miR827-N14	ENSG00000147364	458	-39.59	157	-18.62	1479952	21	9163	8368 7796 3193	||F-box domain
tae-miR827-N14	ENSG00000157741	308	-22.17	159	-12.04	1482133	21	10400	7130 933	0
tae-miR827-N14	ENSG00000172748	303	-26.65	153	-13.5	1482389	21	522	482 313	Krueppel-associated box||Zinc finger, C2H2||Zinc finger, C2H2-like
tae-miR827-N14	ENSG00000181634	306	-29.46	155	-18.76	1484845	21	5817	885 553	Tumour necrosis factor domain||Tumour necrosis factor||Tumour necrosis factor-like domain
tae-miR827-N14	ENSG00000181634	306	-29.46	155	-18.76	1485590	21	1132	885 553	Tumour necrosis factor domain||Tumour necrosis factor||Tumour necrosis factor-like domain
tae-miR827-N14	ENSG00000107147	450	-43.28	151	-16.53	1486407	21	4323	883 2215 178	Potassium channel, calcium-activated, BK, alpha subunit||Two pore domain potassium channel domain||
tae-miR827-N14	ENSG00000111058	307	-26.98	162	-14.19	1488818	21	544	221 480	AMP-dependent synthetase/ligase
tae-miR827-N14	ENSG00000110436	431	-31.98	151	-11.03	1488937	21	9688	8143 3342 4018	Sodium:dicarboxylate symporter||
tae-miR827-N14	ENSG00000126773	303	-31.65	158	-18.05	1489137	21	14000	4721 9798	Pecanex||||Concanavalin A-like lectin/glucanase domain
tae-miR827-N14	ENSG00000048649	307	-25.6	156	-14.42	1489592	21	6921	2623 5266	Zinc finger, PHD-finger||Zinc finger, PHD-type||Zinc finger, FYVE/PHD-type||
tae-miR827-N14	ENSG00000165300	600	-46.45	157	-12.77	1489648	21	18007	2438 1802 16902 13365	Leucine-rich repeat||Leucine-rich repeat, typical subtype||Cysteine-rich flanking region, C-terminal
tae-miR827-N14	ENSG00000151135	303	-26.3	156	-16.08	1490113	21	2593	122 638	0
tae-miR827-N14	ENSG00000166233	313	-34.06	158	-17.8	1491107	21	19693	14451 14406	Zinc finger, C6HC-type||Zinc finger, RING-type||
tae-miR827-N14	ENSG00000110436	431	-31.98	151	-11.03	1492406	21	9669	8143 3342 4018	Sodium:dicarboxylate symporter||
tae-miR827-N14	ENSG00000196914	311	-26.45	156	-16.41	1493469	21	4859	3397 3863	Regulator of G protein signalling-like domain||Dbl homology (DH) domain||PDZ domain||Pleckstrin homology domain||RGS domain
tae-miR827-N14	ENSG00000196914	311	-26.45	156	-16.41	1496682	21	3957	3397 3863	Regulator of G protein signalling-like domain||Dbl homology (DH) domain||PDZ domain||Pleckstrin homology domain||RGS domain
tae-miR827-N14	ENSG00000155957	303	-24.24	153	-13.58	1497058	21	1142	92 874	Bax inhibitor 1-related||
tae-miR827-N14	ENSG00000151135	303	-26.3	156	-16.08	1498825	21	950	122 638	0
tae-miR827-N14	ENSG00000111058	447	-38.91	162	-14.19	1499034	21	6283	221 480 4853	AMP-dependent synthetase/ligase
tae-miR827-N14	ENSG00000151135	303	-26.3	156	-16.08	1499310	21	2645	122 638	0
tae-miR827-N14	ENSG00000101752	309	-32.13	161	-20.35	1502418	21	6291	6029 5008	Ankyrin repeat||Mib-herc2||Zinc finger, ZZ-type||Ankyrin repeat-containing domain||Zinc finger, RING-type
tae-miR827-N14	ENSG00000171490	304	-31.96	160	-21.85	1509221	21	3937	3423 3252	Ribosomal protein L1/ribosomal biogenesis protein||Ribosomal protein L1-like||
tae-miR827-N14	ENSG00000147027	314	-29.99	162	-15.24	1516680	21	3249	2433 3179	Lipoma HMGIC fusion partner-like protein
tae-miR827-N14	ENSG00000079482	321	-32.89	163	-17.61	1517020	21	4828	3109 3882	Rho GTPase-activating protein domain||Pleckstrin homology domain||Rho GTPase activation protein
tae-miR827-N14	ENSG00000157542	313	-33.38	161	-17.35	1519660	21	17783	4262 12277	Potassium channel, inwardly rectifying, Kir||Potassium channel, inwardly rectifying, Kir3.2||Immunoglobulin E-set
tae-miR396g-N15	ENSG00000115112	737	-94.64	159	-23.84	1520839	21	7754	145 3977 3722 25 6928	CP2 transcription factor||Sterile alpha motif/pointed domain
tae-miR396g-N15	ENSG00000068024	597	-76.95	162	-22.66	1521950	21	4929	295 2156 761 3078	Histone deacetylase domain||Histone deacetylase, glutamine rich N-terminal domain||Arb2 domain||Histone deacetylase superfamily||Histone deacetylase class II, eukaryotic||
tae-miR396g-N15	ENSG00000203685	880	-119.1	160	-24.66	1522987	21	7174	6332 3417 6015 406 2945 6107	0
tae-miR396g-N15	ENSG00000181873	593	-79.17	160	-24.56	1523147	21	6744	4763 1606 197 2929	Glycine cleavage T-protein-like, N-terminal||Glycine cleavage T-protein, C-terminal barrel domain||YgfZ/GcvT conserved site
tae-miR396g-N15	ENSG00000092847	627	-82.82	166	-24.86	1525420	21	10921	7473 6620 6346 1561	Piwi domain||PAZ domain||Domain of unknown function DUF1785||Ribonuclease H-like domain
tae-miR396g-N15	ENSG00000189350	746	-92.29	157	-21.04	1525432	21	9280	2055 4471 1909 4379 463	CLASP N-terminal domain||Armadillo-type fold||
tae-miR396g-N15	ENSG00000157933	840	-89.64	140	-14.94	1526580	21	3354	2868 2907 2945 2983 3022 3063	c-SKI SMAD4-binding domain||Transforming protein Ski||SAND domain-like||DNA binding domain, putative
tae-miR396g-N15	ENSG00000198925	884	-117.5	167	-28.32	1527432	21	4479	2321 6 2123 2116 2516 2942	||Autophagy-related protein 9||Cytochrome c oxidase subunit III domain
tae-miR396g-N15	ENSG00000068024	597	-76.95	162	-22.66	1529897	21	4928	295 2156 761 3078	Histone deacetylase domain||Histone deacetylase, glutamine rich N-terminal domain||Arb2 domain||Histone deacetylase superfamily||Histone deacetylase class II, eukaryotic||
tae-miR396g-N15	ENSG00000118579	882	-108.71	158	-22.33	1530155	21	10307	1946 2815 1185 5053 51 2676	Mediator complex, subunit Med28
tae-miR396g-N15	ENSG00000185219	599	-78.02	161	-24.17	1533057	21	14855	391 7016 4470 13497	Zinc finger, C2H2||Transcription regulator SCAN||Krueppel-associated box||Zinc finger, C2H2-like||Retrovirus capsid, C-terminal
tae-miR396g-N15	ENSG00000114735	1041	-128.47	157	-20.44	1533393	21	15751	6246 10166 15667 4782 9043 1 3471	Methyltransferase small domain||Putative RNA methylase domain||RNA methyltransferase, RsmD||Methyltransferase type 11||Protein-(glutamine-N5) methyltransferase, release factor-specific||Modification methylase HemK||N6 adenine-specific DNA methyltransferase, D21 class||S-adenosyl-L-methionine-dependent methyltransferase||
tae-miR396g-N15	ENSG00000171368	733	-88.16	162	-20.16	1537812	21	5240	4379 3028 4188 794 4480	P25-alpha
tae-miR396g-N15	ENSG00000081791	587	-80.09	163	-26.61	1538839	21	3288	811 2450 2333 2597	Sel1-like
tae-miR396g-N15	ENSG00000113269	732	-94.15	158	-23.3	1540266	21	8666	6802 4801 384 6783 7178	Protease-associated domain, PA||Zinc finger, C3HC4 RING-type||Zinc finger, RING-type
tae-miR396g-N15	ENSG00000106351	728	-97.67	151	-21.9	1542848	21	3228	999 2552 61 272 2477	Arf GTPase activating protein||
tae-miR396g-N15	ENSG00000164742	739	-99.57	162	-22.84	1542919	21	9121	134 2696 7993 873 4044	Adenylyl cyclase class-3/4/guanylyl cyclase||Nucleotide cyclase
tae-miR396g-N15	ENSG00000105993	598	-85.94	152	-22.68	1545157	21	6839	219 5386 882 1687	DnaJ domain
tae-miR396g-N15	ENSG00000257093	592	-71.04	160	-21.87	1546892	21	5928	2551 1324 2862 368	Protein of unknown function DUF2347
tae-miR396g-N15	ENSG00000107957	599	-71.21	162	-22.29	1547842	21	7787	1915 4865 3550 6958	SH3 domain||Variant SH3 domain||Phox homologous domain
tae-miR396g-N15	ENSG00000148343	590	-78.01	156	-23.88	1548058	21	1629	187 344 381 779	Protein of unknown function DUF2217
tae-miR396g-N15	ENSG00000107957	599	-71.21	162	-22.29	1548209	21	7789	1915 4865 3550 6958	SH3 domain||Variant SH3 domain||Phox homologous domain
tae-miR396g-N15	ENSG00000148343	590	-78.01	156	-23.88	1549083	21	2369	938 1095 1132 1530	Protein of unknown function DUF2217
tae-miR396g-N15	ENSG00000175470	7148	-788.93	145	-18.24	1549152	21	3871	1237 1200 1348 1384 1421 1537 1574 1611 1647 1721 1758 1795 1831 1905 1938 2012 2049 2123 2159 2195 2232 2309 2346 2383 2420 2457 2494 2531 2568 2605 2642 2679 2716 2753 2790 2827 2864 2938 2975 3049 3086 3160 3197 3234 3271 3308 3345 3382 3456 3493 3530	WD40 repeat||Protein phosphatase 2A, regulatory subunit PR55||WD40-repeat-containing domain||
tae-miR396g-N15	ENSG00000148343	590	-78.01	156	-23.88	1549611	21	3192	1761 1918 1955 2353	Protein of unknown function DUF2217
tae-miR396g-N15	ENSG00000108219	599	-77.12	154	-25.04	1549817	21	15147	12437 11063 269 8099	Tetraspanin/Peripherin||Tetraspanin||Tetraspanin, EC2 domain
tae-miR396g-N15	ENSG00000175470	7148	-788.93	145	-18.24	1550609	21	6029	3402 3365 3513 3549 3586 3702 3739 3776 3812 3886 3923 3960 3996 4070 4103 4177 4214 4288 4324 4360 4397 4474 4511 4548 4585 4622 4659 4696 4733 4770 4807 4844 4881 4918 4955 4992 5029 5103 5140 5214 5251 5325 5362 5399 5436 5473 5510 5547 5621 5658 5695	WD40 repeat||Protein phosphatase 2A, regulatory subunit PR55||WD40-repeat-containing domain||
tae-miR396g-N15	ENSG00000126822	728	-82.18	153	-21.8	1551745	21	6544	4819 1667 558 3815 3946	Dbl homology (DH) domain||Pleckstrin homology domain||
tae-miR396g-N15	ENSG00000186318	600	-73.61	159	-22.13	1553111	21	4359	3659 939 70 379	Aspartic peptidase||Peptidase A1, beta-site APP cleaving enzyme, BACE||Peptidase A1, beta-site APP cleaving enzyme 1, BACE 1||Aspartic peptidase domain
tae-miR396g-N15	ENSG00000205476	589	-74.72	152	-20.78	1554139	21	15066	6297 6851 898 7965	Protein of unknown function DUF2216, coiled-coil||
tae-miR396g-N15	ENSG00000165914	598	-69.37	160	-19.84	1554386	21	16804	4903 3835 8187 6313	Tetratricopeptide TPR2||Tetratricopeptide repeat||Tetratricopeptide repeat-containing domain||
tae-miR396g-N15	ENSG00000126214	922	-119.73	169	-23.76	1554586	21	13050	9966 4848 11027 10446 5071 10190	Rabaptin, GTPase-Rab5 binding domain||Tetratricopeptide TPR1||Kinesin light chain||Tetratricopeptide repeat||Tetratricopeptide repeat-containing domain||
tae-miR396g-N15	ENSG00000186318	600	-73.61	159	-22.13	1555435	21	3860	3659 939 70 379	Aspartic peptidase||Peptidase A1, beta-site APP cleaving enzyme, BACE||Peptidase A1, beta-site APP cleaving enzyme 1, BACE 1||Aspartic peptidase domain
tae-miR396g-N15	ENSG00000179532	602	-79.91	155	-23.73	1560173	21	4404	1775 3481 2806 2203	||Dynein heavy chain, domain-2||Dynein heavy chain domain||P-loop containing nucleoside triphosphate hydrolase||t-SNARE
tae-miR396g-N15	ENSG00000140009	594	-73.25	155	-20.92	1564225	21	4039	2290 2320 1572 2635	Estrogen receptor beta, N-terminal||Zinc finger, nuclear hormone receptor-type||Nuclear hormone receptor, ligand-binding, core||Steroid hormone receptor||Nuclear hormone receptor, ligand-binding
tae-miR396g-N15	ENSG00000173517	590	-64.36	153	-17.54	1564563	21	13500	1652 3362 2094 10855	Protein kinase domain||Serine-threonine/tyrosine-protein kinase catalytic domain||Serine/threonine/dual specificity protein kinase, catalytic domain||Protein kinase-like domain||
tae-miR396g-N15	ENSG00000125966	598	-73.96	159	-21.77	1565413	21	2391	303 287 2188 1503	Peptidase M10, metallopeptidase||Hemopexin-like repeats||Peptidase M10A, matrix metallopeptidase, C-terminal||Peptidoglycan binding-like||Peptidase M10A||Peptidase, metallopeptidase||Hemopexin-like domain||Peptidase M10A, stromelysin-type
tae-miR396g-N15	ENSG00000157349	608	-78.47	166	-21.31	1567116	21	1701	716 309 1640 365	DEAD/DEAH box helicase domain||Helicase superfamily 1/2, ATP-binding domain||RNA helicase, DEAD-box type, Q motif||P-loop containing nucleoside triphosphate hydrolase||Helicase, C-terminal||
tae-miR396g-N15	ENSG00000185504	730	-92.73	153	-22.89	1570886	21	3482	1912 3175 941 238 604	0
tae-miR396g-N15	ENSG00000103005	604	-77.64	151	-19.83	1571621	21	579	406 453 500 547	U6 snRNA phosphodiesterase Usb1||
tae-miR396g-N15	ENSG00000197774	592	-83.33	155	-24.72	1572929	21	4015	1671 156 2485 2555	ERCC4 domain
tae-miR396g-N15	ENSG00000142279	724	-91.04	151	-22.98	1575392	21	12035	4650 563 8794 5166 9680	Zinc finger, LIM-type
tae-miR396g-N15	ENSG00000004139	623	-86.15	171	-28.12	1576777	21	7763	3948 5394 3057 6022	Sterile alpha motif, type 2||Sterile alpha motif, type 1||Sterile alpha motif domain||Toll/interleukin-1 receptor homology (TIR) domain||Armadillo-type fold||Sterile alpha motif/pointed domain
tae-miR396g-N15	ENSG00000274180	735	-89.29	165	-27.41	1578244	21	4443	244 1394 2668 1657 2015	Acyl-CoA N-acyltransferase
tae-miR396g-N15	ENSG00000125447	713	-86.05	148	-21.53	1578622	21	3811	397 1259 1348 2092 3044	GAT domain||Clathrin adaptor, alpha/beta/gamma-adaptin, appendage, Ig-like subdomain||VHS||Clathrin adaptor, gamma-adaptin, appendage||VHS subgroup||Coatomer/clathrin adaptor appendage, Ig-like subdomain||ENTH/VHS||
tae-miR396g-N15	ENSG00000100030	1049	-135.4	162	-25.59	1579796	21	9750	9551 8792 7718 3362 5868 2070 4118	Protein kinase domain||Serine-threonine/tyrosine-protein kinase catalytic domain||Mitogen-activated protein (MAP) kinase, ERK1/2||Mitogen-activated protein (MAP) kinase, ERK3/4||Serine/threonine/dual specificity protein kinase, catalytic domain||Tyrosine-protein kinase, catalytic domain||Protein kinase-like domain
tae-miR396g-N15	ENSG00000235568	700	-79.45	140	-19.91	1580581	21	4751	947 1009 2182 3985 4582	Phosphorylated immunoreceptor signalling ITAM||
tae-miR396g-N15	ENSG00000128165	589	-78.99	158	-21.1	1581235	21	3537	1310 1780 454 1339	Procalcitonin/adrenomedullin
tae-miR396g-N15	ENSG00000100346	597	-75.06	156	-23.31	1582631	21	3332	1889 1845 2647 2544	Ion transport domain||Polycystin cation channel, PKD1/PKD2||Voltage-dependent calcium channel, T-type, alpha-1 subunit||Voltage-dependent calcium channel, alpha-1 subunit
tae-miR396g-N15	ENSG00000100346	597	-75.06	156	-23.31	1582891	21	3325	1889 1845 2647 2544	Ion transport domain||Polycystin cation channel, PKD1/PKD2||Voltage-dependent calcium channel, T-type, alpha-1 subunit||Voltage-dependent calcium channel, alpha-1 subunit
tae-miR166a-N16	ENSG00000152092	168	-27	168	-27	1586695	19	3217	2988	Fibronectin type III||Epidermal growth factor-like domain||Membrane attack complex component/perforin (MACPF) domain
tae-miR166a-N16	ENSG00000160094	161	-22.75	161	-22.75	1589678	19	1673	123	||Zinc finger, C2H2||Zinc finger, C2H2-like
tae-miR166a-N16	ENSG00000145246	294	-42.75	151	-23.22	1597922	19	3473	797 14	P-type ATPase, A domain||HAD-like domain||P-type ATPase||P-type ATPase, subfamily IV||P-type ATPase, cytoplasmic domain N
tae-miR166a-N16	ENSG00000113722	164	-28.91	164	-28.91	1599741	19	878	67	Caudal-like activation domain||Homeobox domain||Helix-turn-helix motif||Homeodomain, metazoa||Homeodomain-like
tae-miR166a-N16	ENSG00000146054	165	-25.25	165	-25.25	1599986	19	1242	59	SPRY domain||Zinc finger, B-box||Zinc finger, C3HC4 RING-type||B30.2/SPRY domain||Zinc finger, RING-type||SPRY-associated||Butyrophylin-like||Zinc finger, B-box, chordata||Concanavalin A-like lectin/glucanase domain
tae-miR166a-N16	ENSG00000151422	290	-35.4	149	-19.59	1600085	19	9266	2719 7447	Serine-threonine/tyrosine-protein kinase catalytic domain||Protein kinase domain||SH2 domain||FCH domain||Serine/threonine/dual specificity protein kinase, catalytic domain||Tyrosine-protein kinase, catalytic domain||Protein kinase-like domain||Tyrosine-protein kinase, Fes/Fps type
tae-miR166a-N16	ENSG00000164236	302	-41.39	154	-23.31	1600475	19	7703	2144 6892	Ankyrin repeat-containing domain||Ankyrin repeat
tae-miR166a-N16	ENSG00000146054	165	-25.25	165	-25.25	1601707	19	553	59	SPRY domain||Zinc finger, B-box||Zinc finger, C3HC4 RING-type||B30.2/SPRY domain||Zinc finger, RING-type||SPRY-associated||Butyrophylin-like||Zinc finger, B-box, chordata||Concanavalin A-like lectin/glucanase domain
tae-miR166a-N16	ENSG00000146054	165	-25.25	165	-25.25	1602132	19	1241	59	SPRY domain||Zinc finger, B-box||Zinc finger, C3HC4 RING-type||B30.2/SPRY domain||Zinc finger, RING-type||SPRY-associated||Butyrophylin-like||Zinc finger, B-box, chordata||Concanavalin A-like lectin/glucanase domain
tae-miR166a-N16	ENSG00000112419	163	-25.67	163	-25.67	1602612	19	187	80	RPEL repeat
tae-miR166a-N16	ENSG00000164742	163	-27.55	163	-27.55	1606272	19	9121	3904	Adenylyl cyclase class-3/4/guanylyl cyclase||Nucleotide cyclase
tae-miR166a-N16	ENSG00000198010	299	-42.81	155	-22.43	1607573	19	7070	2490 5467	SAPAP family
tae-miR166a-N16	ENSG00000198010	299	-42.81	155	-22.43	1609566	19	7068	2490 5467	SAPAP family
tae-miR166a-N16	ENSG00000177679	163	-31.18	163	-31.18	1610225	19	1443	1340	mRNA splicing factor, Cwf21||
tae-miR166a-N16	ENSG00000232434	165	-22.85	165	-22.85	1612990	19	1456	1086	0
tae-miR166a-N16	ENSG00000120156	288	-39.98	146	-20.64	1614635	19	2817	47 325	Serine-threonine/tyrosine-protein kinase catalytic domain||Protein kinase domain||Fibronectin type III||Epidermal growth factor-like domain||Immunoglobulin-like domain||Serine/threonine/dual specificity protein kinase, catalytic domain||Tyrosine-protein kinase, catalytic domain||Protein kinase-like domain||Tyrosine-protein kinase, receptor Tie-2, Ig-like domain 1, N-terminal
tae-miR166a-N16	ENSG00000103876	162	-30	162	-30	1615695	19	134	72	Fumarylacetoacetase, N-terminal||Fumarylacetoacetase, C-terminal-related||Fumarylacetoacetase, C-terminal||Fumarylacetoacetase
tae-miR166a-N16	ENSG00000110079	161	-27.36	161	-27.36	1617943	19	1449	314	CD20-like family||
tae-miR166a-N16	ENSG00000129159	163	-28.86	163	-28.86	1618530	19	5200	1056	Ion transport domain||Potassium channel tetramerisation-type BTB domain||Two pore domain potassium channel domain||Potassium channel||Potassium channel, voltage dependent, Kv3||Potassium channel, voltage dependent, Kv3.1||Potassium channel, voltage dependent, Kv||Potassium channel, voltage dependent, Kv9||BTB/POZ-like||BTB/POZ fold
tae-miR166a-N16	ENSG00000103876	162	-30	162	-30	1619433	19	737	72	Fumarylacetoacetase, N-terminal||Fumarylacetoacetase, C-terminal-related||Fumarylacetoacetase, C-terminal||Fumarylacetoacetase
tae-miR166a-N16	ENSG00000123415	305	-42.86	161	-24.63	1620187	19	2103	948 41	Uracil-DNA glycosylase-like
tae-miR166a-N16	ENSG00000110079	161	-27.36	161	-27.36	1621785	19	637	466	CD20-like family||
tae-miR166a-N16	ENSG00000103876	162	-30	162	-30	1622571	19	139	72	Fumarylacetoacetase, N-terminal||Fumarylacetoacetase, C-terminal-related||Fumarylacetoacetase, C-terminal||Fumarylacetoacetase
tae-miR166a-N16	ENSG00000110079	161	-27.36	161	-27.36	1622881	19	550	452	CD20-like family||
tae-miR166a-N16	ENSG00000103876	162	-30	162	-30	1627475	19	131	72	Fumarylacetoacetase, N-terminal||Fumarylacetoacetase, C-terminal-related||Fumarylacetoacetase, C-terminal||Fumarylacetoacetase
tae-miR166a-N16	ENSG00000152223	287	-32.17	145	-16.99	1629850	19	4858	4350 3591	0
tae-miR166a-N16	ENSG00000125434	304	-41.49	159	-21.86	1631651	19	1852	592 484	Mitochondrial substrate/solute carrier||Mitochondrial carrier domain
tae-miR166a-N16	ENSG00000072310	165	-28.21	165	-28.21	1633954	19	2686	1011	||Myc-type, basic helix-loop-helix (bHLH) domain
tae-miR166a-N16	ENSG00000072310	165	-28.21	165	-28.21	1634329	19	2624	949	||Myc-type, basic helix-loop-helix (bHLH) domain
tae-miR166a-N16	ENSG00000188039	299	-46.1	156	-27.33	1634427	19	5928	2182 1814	||WD40 repeat||WD40-repeat-containing domain||P-loop containing nucleoside triphosphate hydrolase
tae-miR166a-N16	ENSG00000262481	162	-31.8	162	-31.8	1635206	19	864	827	Protein of unknown function DUF423||
tae-miR166a-N16	ENSG00000103245	303	-41.29	155	-23.25	1635667	19	1339	1253 566	Iron hydrogenase, large subunit, C-terminal||Iron hydrogenase, small subunit-like||Iron hydrogenase||
tae-miR166a-N16	ENSG00000188039	299	-46.1	156	-27.33	1635810	19	7208	2235 1867	||WD40 repeat||WD40-repeat-containing domain||P-loop containing nucleoside triphosphate hydrolase
tae-miR166a-N16	ENSG00000262481	162	-31.8	162	-31.8	1636717	19	2337	1515	Protein of unknown function DUF423||
tae-miR166a-N16	ENSG00000187838	162	-31.8	162	-31.8	1637628	19	878	49	Scramblase||Tubby C-terminal-like domain||
tae-miR166a-N16	ENSG00000262481	162	-31.8	162	-31.8	1637802	19	1387	1048	Protein of unknown function DUF423||
tae-miR166a-N16	ENSG00000177731	301	-43.27	155	-23.48	1638116	19	3977	3671 2280	||Gelsolin-like domain||Villin/Gelsolin||Leucine-rich repeat||Leucine-rich repeat, typical subtype
tae-miR166a-N16	ENSG00000125434	304	-41.49	159	-21.86	1638832	19	668	504 396	Mitochondrial substrate/solute carrier||Mitochondrial carrier domain
tae-miR166a-N16	ENSG00000099875	302	-42.46	152	-22.8	1639837	19	1252	686 919	||Protein kinase domain||Protein kinase-like domain||Serine-threonine/tyrosine-protein kinase catalytic domain||Lipopolysaccharide kinase||Serine/threonine/dual specificity protein kinase, catalytic domain||Tyrosine-protein kinase, catalytic domain
tae-miR166a-N16	ENSG00000125434	304	-41.49	159	-21.86	1640141	19	622	459 351	Mitochondrial substrate/solute carrier||Mitochondrial carrier domain
tae-miR166a-N16	ENSG00000267740	162	-29.24	162	-29.24	1640577	19	1673	668	Mitochondrial inner membrane translocase subunit Tim17/Tim22/Tim23/peroxisomal protein PMP24||
tae-miR166a-N16	ENSG00000124140	309	-43.23	155	-23.14	1640929	19	5214	2616 1689	Amino acid permease/ SLC12A domain||K/Cl co-transporter||Na/K/Cl co-transporter superfamily||
tae-miR166a-N16	ENSG00000105429	286	-33.12	143	-17.62	1641547	19	2154	109 342	CUB domain||EGF-like, laminin||Plexin||Epidermal growth factor-like domain||Plexin-like fold||EGF-like calcium-binding domain||Galactose oxidase/kelch, beta-propeller||||Insulin-like growth factor binding protein, N-terminal
tae-miR166a-N16	ENSG00000187838	162	-31.8	162	-31.8	1642477	19	870	44	Scramblase||Tubby C-terminal-like domain||
tae-miR166a-N16	ENSG00000205726	292	-42.53	151	-21.81	1644732	19	3205	1781 2152	SH3 domain||Variant SH3 domain||Spectrin alpha chain, SH3 domain||EF-hand domain||EPS15 homology (EH)||P-loop containing nucleoside triphosphate hydrolase||Dbl homology (DH) domain||C2 domain||Pleckstrin homology domain||
tae-miR166a-N16	ENSG00000205726	164	-25.69	164	-25.69	1644861	19	1506	1094	SH3 domain||Variant SH3 domain||Spectrin alpha chain, SH3 domain||EF-hand domain||EPS15 homology (EH)||P-loop containing nucleoside triphosphate hydrolase||Dbl homology (DH) domain||C2 domain||Pleckstrin homology domain||
tae-miR166a-N16	ENSG00000102287	292	-35.22	152	-20.23	1645632	19	1137	985 556	Neurotransmitter-gated ion-channel ligand-binding domain||Neurotransmitter-gated ion-channel transmembrane domain||Neurotransmitter-gated ion-channel||Gamma-aminobutyric acid A receptor/Glycine receptor alpha||Gamma-aminobutyric-acid A receptor epsilon subunit||Gamma-aminobutyric-acid A receptor, alpha subunit||Gamma-aminobutyric-acid A receptor, gamma subunit||
tae-miR166a-N16	ENSG00000205726	164	-25.69	164	-25.69	1645635	19	1510	1094	SH3 domain||Variant SH3 domain||Spectrin alpha chain, SH3 domain||EF-hand domain||EPS15 homology (EH)||P-loop containing nucleoside triphosphate hydrolase||Dbl homology (DH) domain||C2 domain||Pleckstrin homology domain||
tae-miR166a-N16	ENSG00000205726	164	-25.69	164	-25.69	1646026	19	1508	1094	SH3 domain||Variant SH3 domain||Spectrin alpha chain, SH3 domain||EF-hand domain||EPS15 homology (EH)||P-loop containing nucleoside triphosphate hydrolase||Dbl homology (DH) domain||C2 domain||Pleckstrin homology domain||
tae-miR166a-N16	ENSG00000147144	282	-32.31	142	-16.45	1646866	19	2164	122 861	Protein of unknown function DUF3338||

## Sheet: All
Targets of 23 differentially expressed miRNAs predicted in human
miRNA	target_gene	Total_Score	Total_Energy	Max_Score	Max_Energy	Strand	Len1	Len2	Positions	Interpro Description
tae-miR167c-5p	ENSG00000003137	147	-15.4	147	-15.4	5	22	2989	184	Cytochrome P450||Cytochrome P450, E-class, group IV||Cytochrome P450, E-class, group I||Cytochrome P450, B-class
tae-miR167c-5p	ENSG00000001460	284	-25.12	144	-12.65	12	22	1538	1142 535	0
tae-miR167c-5p	ENSG00000008118	280	-29.53	140	-15.19	13	22	936	236 874	Protein kinase domain||Serine-threonine/tyrosine-protein kinase catalytic domain||Serine/threonine/dual specificity protein kinase, catalytic domain||Tyrosine-protein kinase, catalytic domain||Protein kinase-like domain
tae-miR167c-5p	ENSG00000069424	140	-14.63	140	-14.63	19	22	2605	1648	NADP-dependent oxidoreductase domain||Potassium channel, voltage-dependent, beta subunit, KCNAB2||Potassium channel, voltage-dependent, beta subunit, KCNAB||Potassium channel, voltage-dependent, beta subunit, KCNAB-related||Potassium channel, voltage-dependent, beta subunit, KCNAB1||Potassium channel, voltage-dependent, beta subunit, KCNAB3||
tae-miR167c-5p	ENSG00000049245	140	-13.38	140	-13.38	23	22	1787	1464	Synaptobrevin||Synaptobrevin/Vesicle-associated membrane protein
tae-miR167c-5p	ENSG00000068615	140	-13.15	140	-13.15	24	22	3107	2070	TB2/DP1/HVA22-related protein
tae-miR167c-5p	ENSG00000069702	151	-13.28	151	-13.28	30	22	3394	652	||Zona pellucida domain
tae-miR167c-5p	ENSG00000079156	152	-14.67	152	-14.67	35	22	7332	6965	Oxysterol-binding protein||Pleckstrin homology domain
tae-miR167c-5p	ENSG00000092607	146	-13.4	146	-13.4	45	22	1686	552	Transcription factor, T-box||p53-like transcription factor, DNA-binding||
tae-miR167c-5p	ENSG00000084764	144	-15.48	144	-15.48	53	22	848	12	EB1, C-terminal||Calponin homology domain
tae-miR167c-5p	ENSG00000114999	150	-12.26	150	-12.26	67	22	12944	5875	Tubulin-tyrosine ligase/Tubulin polyglutamylase
tae-miR167c-5p	ENSG00000115825	147	-15.85	147	-15.85	77	22	2672	684	Protein kinase domain||Serine-threonine/tyrosine-protein kinase catalytic domain||Protein kinase C-like, phorbol ester/diacylglycerol-binding domain||Pleckstrin homology domain||Lipopolysaccharide kinase||Diacylglycerol/phorbol-ester binding||Serine/threonine/dual specificity protein kinase, catalytic domain||Tyrosine-protein kinase, catalytic domain||Protein kinase-like domain
tae-miR167c-5p	ENSG00000115461	140	-15.17	140	-15.17	90	22	4646	4028	Thyroglobulin type-1||Insulin-like growth factor-binding protein, IGFBP||Insulin-like growth factor-binding protein family 1-6, chordata||Insulin-like growth factor binding protein 5||Insulin-like growth factor binding protein, N-terminal
tae-miR167c-5p	ENSG00000115282	168	-25.58	168	-25.58	98	22	1668	862	||Tetratricopeptide repeat||Tetratricopeptide repeat-containing domain
tae-miR167c-5p	ENSG00000115762	148	-15.06	148	-15.06	108	22	3079	379	Pleckstrin homology domain
tae-miR167c-5p	ENSG00000121904	156	-20.74	156	-20.74	120	22	2615	1277	CUB domain||Sushi/SCR/CCP domain||CUB-like domain
tae-miR167c-5p	ENSG00000117281	146	-20.63	146	-20.63	127	22	795	578	0
tae-miR167c-5p	ENSG00000119777	144	-16.59	144	-16.59	138	22	858	682	Protein of unknown function DUF2359, TMEM214
tae-miR167c-5p	ENSG00000116741	140	-16.68	140	-16.68	141	22	687	176	RGS domain
tae-miR167c-5p	ENSG00000130508	287	-30.75	147	-15.42	167	22	2317	1465 1255	Haem peroxidase, animal||Immunoglobulin I-set||Immunoglobulin||Immunoglobulin V-set domain||von Willebrand factor, type C||Leucine-rich repeat||Immunoglobulin-like domain||Leucine-rich repeat, typical subtype||Cysteine-rich flanking region, C-terminal||Immunoglobulin subtype||Immunoglobulin subtype 2||Haem peroxidase
tae-miR167c-5p	ENSG00000116329	293	-33.52	149	-17.64	184	22	7984	4157 348	G protein-coupled receptor, rhodopsin-like||7TM GPCR, olfactory receptor/chemoreceptor Srsx||7TM GPCR, serpentine receptor class v (Srv)||7TM GPCR, serpentine receptor class x (Srx)||Delta opioid receptor||Opioid receptor||Neuropeptide B/W receptor family||Somatostatin receptor family||Neuropeptide Y receptor family||GPCR, rhodopsin-like, 7TM
tae-miR167c-5p	ENSG00000121964	150	-22.16	150	-22.16	188	22	1137	515	Glycosyltransferase family 1, N-terminal||Glycosyl transferase, family 1
tae-miR167c-5p	ENSG00000116209	147	-17.17	147	-17.17	191	22	5469	4331	Uncharacterised protein family, TMEM59||Proteinase inhibitor I2, Kunitz metazoa
tae-miR167c-5p	ENSG00000116205	289	-29.93	147	-16.84	199	22	9609	8920 8307	Transcription factor IIS, N-terminal||Transcription elongation factor S-II, central domain||Transcription elongation factor, TFIIS/CRSP70, N-terminal, sub-type||
tae-miR167c-5p	ENSG00000119729	140	-12.13	140	-12.13	208	22	2038	1342	Small GTPase superfamily||Mitochondrial Rho-like||Small GTPase superfamily, ARF/SAR type||Small GTP-binding protein domain||Small GTPase superfamily, Ras type||Small GTPase superfamily, Rab type||Small GTPase superfamily, Rho type||P-loop containing nucleoside triphosphate hydrolase||
tae-miR167c-5p	ENSG00000122085	148	-17.29	148	-17.29	213	22	3361	813	Mitochodrial transcription termination factor||
tae-miR167c-5p	ENSG00000188404	141	-13.52	141	-13.52	222	22	1117	145	C-type lectin||Sushi/SCR/CCP domain||Epidermal growth factor-like domain||Selectin superfamily||C-type lectin fold||L-selectin
tae-miR167c-5p	ENSG00000116455	143	-13.98	143	-13.98	228	22	1340	1048	WD40 repeat||WD40-repeat-containing domain
tae-miR167c-5p	ENSG00000116874	158	-16.8	158	-16.8	249	22	1690	1151	Aminoacyl-tRNA synthetase, class Ic||Tryptophan-tRNA ligase
tae-miR167c-5p	ENSG00000116704	151	-15.33	151	-15.33	251	22	5008	2387	Triose-phosphate transporter domain
tae-miR167c-5p	ENSG00000130414	148	-14.81	148	-14.81	252	22	3746	169	||Deoxynucleoside kinase||P-loop containing nucleoside triphosphate hydrolase||NADH:ubiquinone oxidoreductase, 42kDa subunit
tae-miR167c-5p	ENSG00000125618	142	-15.33	142	-15.33	256	22	2536	1611	Paired domain||Homeodomain-like||Paired-box protein 2 C-terminal||
tae-miR167c-5p	ENSG00000134202	142	-14.58	142	-14.58	258	22	3139	3003	Glutathione S-transferase, N-terminal||Glutathione S-transferase, C-terminal||Glutathione S-transferase, Mu class||Glutathione S-transferase, C-terminal-like||Thioredoxin-like fold
tae-miR167c-5p	ENSG00000135870	140	-12.16	140	-12.16	268	22	7507	4363	Zinc finger, CCCH-type||Zinc finger, RING-type
tae-miR167c-5p	ENSG00000116745	140	-14.81	140	-14.81	279	22	954	32	Carotenoid oxygenase
tae-miR167c-5p	ENSG00000009307	163	-22.05	163	-22.05	280	22	874	794	Cold-shock protein, DNA-binding||Cold shock protein||Nucleic acid-binding, OB-fold||
tae-miR167c-5p	ENSG00000138092	153	-18.93	153	-18.93	286	22	3055	1755	Centromere protein O
tae-miR167c-5p	ENSG00000116337	150	-16.05	150	-16.05	291	22	899	633	||Adenosine/AMP deaminase domain||AMP deaminase
tae-miR167c-5p	ENSG00000133019	325	-45.62	164	-25.45	299	22	6228	4587 3564	G protein-coupled receptor, rhodopsin-like||7TM GPCR, olfactory receptor/chemoreceptor Srsx||7TM GPCR, serpentine receptor class x (Srx)||Muscarinic acetylcholine receptor M3||Muscarinic acetylcholine receptor family||GPCR, rhodopsin-like, 7TM
tae-miR167c-5p	ENSG00000134243	152	-16.65	152	-16.65	320	22	4473	2617	BNR repeat||VPS10
tae-miR167c-5p	ENSG00000138443	140	-15.33	140	-15.33	324	22	4820	1276	Abl-interactor, homeo-domain homologous domain||SH3 domain||Variant SH3 domain||Target SNARE coiled-coil domain||
tae-miR167c-5p	ENSG00000132326	145	-17.1	145	-17.1	327	22	2337	1059	Period circadian-like, C-terminal||PAS fold-3||PAS fold||PAS domain||
tae-miR167c-5p	ENSG00000116489	147	-16.4	147	-16.4	329	22	1487	579	F-actin-capping protein subunit alpha
tae-miR167c-5p	ENSG00000115109	153	-18.91	153	-18.91	349	22	4212	1675	FERM central domain||FERM, N-terminal||FERM, C-terminal PH-like domain||FERM adjacent (FA)||Band 4.1 domain||Ezrin/radixin/moesin like||FERM domain||Ubiquitin-related domain
tae-miR167c-5p	ENSG00000138030	147	-13.23	147	-13.23	352	22	1022	200	Carbohydrate kinase PfkB||Ribokinase-like
tae-miR167c-5p	ENSG00000136720	287	-27.55	147	-15.2	357	22	2682	1507 423	Sulfotransferase||P-loop containing nucleoside triphosphate hydrolase
tae-miR167c-5p	ENSG00000138083	153	-18.2	153	-18.2	360	22	1317	1180	Homeobox domain||Homeodomain-like
tae-miR167c-5p	ENSG00000135932	145	-12.65	145	-12.65	361	22	2371	1927	Mo25-like||Armadillo-type fold
tae-miR167c-5p	ENSG00000115112	300	-35.3	153	-18.33	367	22	7754	7071 2751	CP2 transcription factor||Sterile alpha motif/pointed domain
tae-miR167c-5p	ENSG00000073734	140	-12.1	140	-12.1	372	22	684	519	ABC transporter type 1, transmembrane domain||ABC transporter-like||AAA+ ATPase domain||P-loop containing nucleoside triphosphate hydrolase
tae-miR167c-5p	ENSG00000138443	140	-15.33	140	-15.33	376	22	4821	1276	Abl-interactor, homeo-domain homologous domain||SH3 domain||Variant SH3 domain||Target SNARE coiled-coil domain||
tae-miR167c-5p	ENSG00000134193	140	-12.63	140	-12.63	378	22	534	358	C-type lectin||C-type lectin fold
tae-miR167c-5p	ENSG00000132300	294	-33.34	149	-16.92	392	22	4598	1217 923	0
tae-miR167c-5p	ENSG00000068654	152	-21.25	152	-21.25	397	22	7207	155	RNA polymerase Rpb1, domain 5||RNA polymerase, alpha subunit||RNA polymerase Rpb1, domain 3||RNA polymerase Rpb1, domain 4||RNA polymerase Rpb1, domain 1||RNA polymerase, N-terminal||
tae-miR167c-5p	ENSG00000137936	144	-14.76	144	-14.76	412	22	450	27	SH2 domain||Ras guanine-nucleotide exchange factors catalytic domain||Ras guanine nucleotide exchange factor domain
tae-miR167c-5p	ENSG00000011523	140	-14.81	140	-14.81	419	22	3370	1644	0
tae-miR167c-5p	ENSG00000132329	150	-19.39	150	-19.39	422	22	331	54	Receptor activity modifying protein
tae-miR167c-5p	ENSG00000134686	153	-15.06	153	-15.06	441	22	1239	436	Sterile alpha motif, type 1||Sterile alpha motif, type 2||Pointed domain||Sterile alpha motif domain||Zinc finger, FCS-type||Sterile alpha motif/pointed domain
tae-miR167c-5p	ENSG00000138442	159	-17.47	159	-17.47	442	22	6078	4551	WD40 repeat||NLE||G-protein beta WD-40 repeat||WD40-repeat-containing domain
tae-miR167c-5p	ENSG00000133067	144	-15.05	144	-15.05	443	22	574	194	Leucine-rich repeat||G protein-coupled receptor, rhodopsin-like||Leucine-rich repeat-containing N-terminal||Glycoprotein hormone receptor family||Leucine-rich repeat, typical subtype
tae-miR167c-5p	ENSG00000117020	144	-12.74	144	-12.74	446	22	5529	2909	Protein kinase domain||Serine-threonine/tyrosine-protein kinase catalytic domain||Pleckstrin homology domain||Protein kinase, C-terminal||Serine/threonine/dual specificity protein kinase, catalytic domain||Tyrosine-protein kinase, catalytic domain||AGC-kinase, C-terminal||Protein kinase-like domain
tae-miR167c-5p	ENSG00000138030	147	-13.23	147	-13.23	447	22	1001	200	Carbohydrate kinase PfkB||Ribokinase-like
tae-miR167c-5p	ENSG00000125618	142	-15.33	142	-15.33	458	22	2613	1688	Paired domain||Homeodomain-like||Paired-box protein 2 C-terminal||
tae-miR167c-5p	ENSG00000115239	151	-15.84	151	-15.84	461	22	522	224	Ankyrin repeat||Ankyrin repeat-containing domain||SOCS protein, C-terminal
tae-miR167c-5p	ENSG00000074054	149	-16.25	149	-16.25	464	22	3085	2535	CLASP N-terminal domain||HEAT||HEAT, type 2||Armadillo-type fold||
tae-miR167c-5p	ENSG00000135749	174	-29.77	174	-29.77	467	22	869	571	Pecanex||Trypsin-like cysteine/serine peptidase domain||
tae-miR167c-5p	ENSG00000115946	140	-13.18	140	-13.18	468	22	1436	1197	K Homology domain, type 1||K Homology domain||
tae-miR167c-5p	ENSG00000116016	144	-14.34	144	-14.34	475	22	2043	32	PAS fold||PAS domain||Nuclear translocator||Myc-type, basic helix-loop-helix (bHLH) domain||PAS fold-3||HIF-1 alpha, transactivation domain, C-terminal||Hypoxia-inducible factor, alpha subunit||PAC motif
tae-miR167c-5p	ENSG00000134245	140	-11.66	140	-11.66	482	22	774	314	Wnt||Wnt-2 protein
tae-miR167c-5p	ENSG00000134250	151	-16.75	151	-16.75	484	22	3753	86	Epidermal growth factor-like domain||EGF-like calcium-binding domain||Ankyrin repeat||Notch, NOD domain||Domain of unknown function DUF3454, notch||Notch, NODP domain||EGF-like domain, extracellular||Neurogenic locus Notch 2||Notch domain||Ankyrin repeat-containing domain||Notch
tae-miR167c-5p	ENSG00000153246	282	-27.36	142	-15.33	503	22	3927	1134 1735	C-type lectin||Fibronectin, type II, collagen-binding||Ricin B lectin domain||C-type lectin fold||Kringle-like fold||Herpesvirus UL45-like
tae-miR167c-5p	ENSG00000162944	145	-12.63	145	-12.63	509	22	3784	257	0
tae-miR167c-5p	ENSG00000075426	296	-34.35	150	-17.2	519	22	4864	830 2450	AP-1 transcription factor||Basic-leucine zipper domain||Transcription factor, Skn-1-like, DNA-binding domain
tae-miR167c-5p	ENSG00000143147	140	-15.81	140	-15.81	527	22	5988	166	G protein-coupled receptor, rhodopsin-like||GPCR, rhodopsin-like, 7TM
tae-miR167c-5p	ENSG00000115085	141	-12.82	141	-12.82	543	22	362	337	Serine-threonine/tyrosine-protein kinase catalytic domain||Protein kinase domain||SH2 domain||Serine/threonine/dual specificity protein kinase, catalytic domain||Tyrosine-protein kinase, catalytic domain||Protein kinase-like domain||Tyrosine-protein kinase, non-receptor SYK/ZAP-70
tae-miR167c-5p	ENSG00000143816	145	-15.5	145	-15.5	546	22	2862	652	Wnt||Wnt-9a protein
tae-miR167c-5p	ENSG00000143442	154	-17.81	154	-17.81	548	22	2078	1180	DDE superfamily endonuclease, CENP-B-like||HTH CenpB-type DNA-binding domain||Zinc finger, C2H2||Zinc finger, C2H2-like||Homeodomain-like||
tae-miR167c-5p	ENSG00000152430	141	-15.95	141	-15.95	551	22	1676	55	RNA recognition motif domain||RNA-binding motif||
tae-miR167c-5p	ENSG00000162490	460	-65.3	170	-30.58	560	22	6161	2452 4789 285	0
tae-miR167c-5p	ENSG00000143190	567	-56.53	146	-15.89	573	22	13763	10739 1523 523 10190	POU-specific||Homeobox domain||POU domain||Octamer-binding transcription factor||Lambda repressor-like, DNA-binding domain||Homeodomain-like||
tae-miR167c-5p	ENSG00000158714	147	-17.77	147	-17.77	578	22	1989	441	Immunoglobulin-like domain
tae-miR167c-5p	ENSG00000143889	152	-19.39	152	-19.39	586	22	1537	1069	RNA recognition motif domain||HnRNP-L/PTB/hephaestus splicing factor||
tae-miR167c-5p	ENSG00000163046	151	-17.48	151	-17.48	587	22	406	294	Ankyrin repeat||Ankyrin repeat-containing domain
tae-miR167c-5p	ENSG00000144152	144	-16.07	144	-16.07	596	22	693	47	EGF-like calcium-binding domain||Sushi/SCR/CCP domain||Epidermal growth factor-like domain
tae-miR167c-5p	ENSG00000082258	149	-16.42	149	-16.42	597	22	4694	4460	Cyclin, N-terminal||Cyclin-like||
tae-miR167c-5p	ENSG00000152256	151	-19.34	151	-19.34	600	22	12700	1205	Branched-chain alpha-ketoacid dehydrogenase kinase/Pyruvate dehydrogenase kinase, N-terminal||Histidine kinase-like ATPase, C-terminal domain||Signal transduction histidine kinase, core
tae-miR167c-5p	ENSG00000144579	147	-17.43	147	-17.43	604	22	1516	590	NLI interacting factor||Dullard phosphatase domain, eukaryotic||HAD-like domain
tae-miR167c-5p	ENSG00000152253	154	-19.14	154	-19.14	612	22	537	341	Chromosome segregation protein Spc25||
tae-miR167c-5p	ENSG00000085491	143	-12.63	143	-12.63	618	22	2846	1765	Mitochondrial substrate/solute carrier||Mitochondrial carrier protein||Graves disease carrier protein||EF-hand domain||Mitochondrial carrier domain
tae-miR167c-5p	ENSG00000143294	143	-18.02	143	-18.02	625	22	357	42	Proline-rich protein PRCC
tae-miR167c-5p	ENSG00000115318	155	-18.2	155	-18.2	634	22	1168	691	Lysyl oxidase||SRCR domain||SRCR-like domain
tae-miR167c-5p	ENSG00000084731	144	-12.65	144	-12.65	638	22	2382	626	Kinesin motor domain||P-loop containing nucleoside triphosphate hydrolase
tae-miR167c-5p	ENSG00000144036	156	-15.66	156	-15.66	639	22	3351	554	Exocyst complex subunit Sec15-like||
tae-miR167c-5p	ENSG00000077232	143	-12.13	143	-12.13	642	22	17332	15311	Thioredoxin domain||DnaJ domain||Thioredoxin-like fold||DnaJ homologue subfamily C member 10
tae-miR167c-5p	ENSG00000144161	157	-19.13	157	-19.13	644	22	619	131	Zinc finger, CCCH-type
tae-miR167c-5p	ENSG00000270149	152	-15.41	152	-15.41	645	22	1855	266	0
tae-miR167c-5p	ENSG00000152683	140	-14.81	140	-14.81	653	22	3666	2786	Cation efflux protein||
tae-miR167c-5p	ENSG00000163083	150	-15.33	150	-15.33	659	22	1934	144	Transforming growth factor-beta, C-terminal||Transforming growth factor-beta, N-terminal||Inhibin, beta B subunit||Inhibin, alpha subunit||Cystine-knot cytokine
tae-miR167c-5p	ENSG00000162384	143	-15.34	143	-15.34	668	22	560	130	Protein of unknown function DUF866, eukaryotic
tae-miR167c-5p	ENSG00000152254	142	-12.16	142	-12.16	677	22	2570	1435	Phosphatidic acid phosphatase type 2/haloperoxidase||Glucose-6-phosphatase||
tae-miR167c-5p	ENSG00000115919	784	-94.8	163	-21.02	686	22	13660	8254 10444 4535 1943 5141	Aminotransferase class V domain||Kynureninase||Pyridoxal phosphate-dependent transferase||
tae-miR167c-5p	ENSG00000159592	148	-18.42	148	-18.42	687	22	952	313	0
tae-miR167c-5p	ENSG00000144136	140	-15.69	140	-15.69	695	22	802	384	Phosphate transporter||
tae-miR167c-5p	ENSG00000153827	162	-28.3	162	-28.3	700	22	3716	1771	HECT||WWE domain||Armadillo-type fold||WWE domain, subgroup||
tae-miR167c-5p	ENSG00000128655	434	-49.06	152	-18.87	707	22	6155	3519 3927 5353	3'5'-cyclic nucleotide phosphodiesterase, catalytic domain||GAF domain||3'5'-cyclic nucleotide phosphodiesterase||HD/PDEase domain||GAF domain-like
tae-miR167c-5p	ENSG00000144031	150	-17.43	150	-17.43	709	22	887	341	Ankyrin repeat||Ankyrin repeat-containing domain
tae-miR167c-5p	ENSG00000162992	145	-15.84	145	-15.84	713	22	1323	491	Neurogenic differentiation factor, domain of unknown function||Myc-type, basic helix-loop-helix (bHLH) domain||Transcription factor, basic helix-loop-helix, NeuroD
tae-miR167c-5p	ENSG00000143878	140	-15.5	140	-15.5	714	22	1389	646	Small GTP-binding protein domain||Small GTPase superfamily||Mitochondrial Rho-like||Small GTPase superfamily, ARF/SAR type||Elongation factor, GTP-binding domain||Small GTPase superfamily, Ras type||Small GTPase superfamily, Rab type||Small GTPase superfamily, Rho type||P-loop containing nucleoside triphosphate hydrolase
tae-miR167c-5p	ENSG00000143869	306	-36.59	158	-19.43	718	22	7820	4778 2749	Transforming growth factor-beta, C-terminal||Transforming growth factor-beta, N-terminal||Cystine-knot cytokine
tae-miR167c-5p	ENSG00000143603	140	-16.87	140	-16.87	721	22	10521	5289	Potassium channel, calcium-activated, SK||Calmodulin-binding domain||Two pore domain potassium channel domain
tae-miR167c-5p	ENSG00000142748	148	-14.18	148	-14.18	724	22	124	21	Fibrinogen, alpha/beta/gamma chain, C-terminal globular domain||Collagen triple helix repeat
tae-miR167c-5p	ENSG00000152291	294	-27.67	149	-16.01	732	22	4645	2323 2562	0
tae-miR167c-5p	ENSG00000144063	145	-14.87	145	-14.87	736	22	1825	50	Marvel domain||Myelin and lymphocyte (MAL) protein||
tae-miR167c-5p	ENSG00000162980	146	-13.62	146	-13.62	746	22	4474	3330	Small GTPase superfamily, ARF/SAR type||Small GTPase superfamily||Mitochondrial Rho-like||Small GTPase superfamily, ARF type||P-loop containing nucleoside triphosphate hydrolase||Signal recognition particle receptor, beta subunit||Gtr1/RagA G protein||Small GTP-binding protein domain||Small GTPase superfamily, SAR1-type||Guanine nucleotide binding protein (G-protein), alpha subunit
tae-miR167c-5p	ENSG00000119772	294	-28.16	154	-16.03	768	22	6424	3823 882	PWWP domain||S-adenosyl-L-methionine-dependent methyltransferase||Zinc finger, FYVE/PHD-type||
tae-miR167c-5p	ENSG00000152127	149	-19.17	149	-19.17	770	22	5773	5398	0
tae-miR167c-5p	ENSG00000213064	294	-34.47	154	-19.14	776	22	10485	4912 1173	Vesicle transport protein, Got1/SFT2-like
tae-miR167c-5p	ENSG00000090432	150	-15.98	150	-15.98	791	22	1242	835	Mitochondrial ubiquitin ligase activator of NFKB 1||Zinc finger, RING-type
tae-miR167c-5p	ENSG00000144040	149	-22.84	149	-22.84	801	22	2986	2253	Tricarboxylate/iron carrier||
tae-miR167c-5p	ENSG00000155744	140	-15.33	140	-15.33	803	22	4291	695	Hyccin||
tae-miR167c-5p	ENSG00000152284	142	-12.42	142	-12.42	813	22	926	343	CTNNB1 binding, N-teminal||High mobility group box domain||
tae-miR167c-5p	ENSG00000116213	140	-15.33	140	-15.33	816	22	208	49	WD40 repeat||WD40-repeat-containing domain||
tae-miR167c-5p	ENSG00000144320	150	-16.83	150	-16.83	818	22	6075	1764	Domain of unknown function DUF2296||
tae-miR167c-5p	ENSG00000157064	155	-16.81	155	-16.81	834	22	4404	3550	Cytidyltransferase-like domain
tae-miR167c-5p	ENSG00000144224	140	-12.63	140	-12.63	839	22	2168	249	UBX domain||Ubiquitin-related domain||Thioredoxin-like fold||
tae-miR167c-5p	ENSG00000065802	143	-15.85	143	-15.85	841	22	5739	4321	Ankyrin repeat||SOCS protein, C-terminal||Ankyrin repeat-containing domain||
tae-miR167c-5p	ENSG00000115665	151	-18.98	151	-18.98	844	22	3133	2702	Sodium/solute symporter
tae-miR167c-5p	ENSG00000143457	147	-17.85	147	-17.85	858	22	2096	1766	Golgi phosphoprotein 3
tae-miR167c-5p	ENSG00000156966	145	-12.67	145	-12.67	867	22	2239	1809	Glycosyl transferase, family 31||Fringe-like
tae-miR167c-5p	ENSG00000003400	283	-28.73	142	-15	871	22	3924	796 273	Peptidase C14, caspase domain||Death effector domain||Peptidase C14A, caspase precursor p45, core||Peptidase C14, caspase non-catalytic subunit p10||Peptidase C14, ICE, catalytic subunit p20||Death-like domain
tae-miR167c-5p	ENSG00000142327	152	-15.56	152	-15.56	879	22	3480	2507	||Peptidase M1, leukotriene A4 hydrolase, aminopeptidase C-terminal||Peptidase M1, membrane alanine aminopeptidase, N-terminal||Armadillo-type fold
tae-miR167c-5p	ENSG00000157851	453	-52.13	156	-19.21	884	22	3356	464 2824 563	Amidohydrolase 1||Metal-dependent hydrolase, composite domain||Hydantoinase/dihydropyrimidinase
tae-miR167c-5p	ENSG00000115539	143	-13.85	143	-13.85	896	22	239	1	Phosducin, thioredoxin-like domain||Type II toxin-antitoxin system, antitoxin Phd/YefM||Thioredoxin-like fold
tae-miR167c-5p	ENSG00000157077	164	-22.76	164	-22.76	897	22	464	212	Domain of unknown function DUF3480||FYVE zinc finger||Zinc finger, FYVE-related||Zinc finger, FYVE/PHD-type||Zinc finger, FYVE-type, endofin||Smad anchor for receptor activation, Smad-binding domain
tae-miR167c-5p	ENSG00000162378	296	-30.2	156	-18.07	898	22	5713	338 4109	Armadillo-type fold
tae-miR167c-5p	ENSG00000143536	155	-15.39	155	-15.39	904	22	351	98	S100/CaBP-9k-type, calcium binding, subdomain||EF-hand domain
tae-miR167c-5p	ENSG00000084676	140	-13.14	140	-13.14	907	22	2494	678	Domain of unknown function DUF1518||Steroid receptor coactivator||Nuclear receptor coactivator, Ncoa-type, interlocking||PAS fold||PAS domain||Myc-type, basic helix-loop-helix (bHLH) domain||Nuclear receptor coactivator, interlocking||Nuclear receptor coactivator
tae-miR167c-5p	ENSG00000198522	291	-27.49	151	-15.33	908	22	1308	688 384	GPN-loop GTPase||Elongation factor, GTP-binding domain||P-loop containing nucleoside triphosphate hydrolase||AAA+ ATPase domain
tae-miR167c-5p	ENSG00000081277	153	-12.16	153	-12.16	922	22	2952	1450	Armadillo||Armadillo-type fold
tae-miR167c-5p	ENSG00000142677	148	-17.07	148	-17.07	924	22	1034	608	Fibronectin type III||Interferon alpha/beta receptor, beta chain
tae-miR167c-5p	ENSG00000154358	145	-14.27	145	-14.27	928	22	495	468	Immunoglobulin I-set||Immunoglobulin||Immunoglobulin V-set domain||Dbl homology (DH) domain||Fibronectin type III||IQ motif, EF-hand binding site||Pleckstrin homology domain||Immunoglobulin-like domain||Immunoglobulin subtype||Immunoglobulin subtype 2||SH3 domain||Protein kinase domain||Serine-threonine/tyrosine-protein kinase catalytic domain||Serine/threonine/dual specificity protein kinase, ca…
tae-miR167c-5p	ENSG00000162444	150	-24.03	150	-24.03	936	22	188	142	Calycin-like||Lipocalin/cytosolic fatty-acid binding domain||Cytosolic fatty-acid binding
tae-miR167c-5p	ENSG00000118257	163	-23.37	163	-23.37	941	22	3188	2454	CUB domain||Coagulation factor 5/8 C-terminal type domain||MAM domain||Neuropilin-1, C-terminal||Galactose-binding domain-like||Concanavalin A-like lectin/glucanase domain||Neuropilin
tae-miR167c-5p	ENSG00000084733	156	-14.32	156	-14.32	945	22	2433	1637	Small GTPase superfamily||Mitochondrial Rho-like||Small GTPase superfamily, ARF/SAR type||Gtr1/RagA G protein||Elongation factor, GTP-binding domain||Small GTP-binding protein domain||Small GTPase superfamily, ARF type||Small GTPase superfamily, Ras type||Small GTPase superfamily, Rab type||Small GTPase superfamily, Rho type||Ran GTPase||P-loop containing nucleoside triphosphate hydrolase
tae-miR167c-5p	ENSG00000153832	301	-34.25	160	-17.53	954	22	2225	570 1977	F-box domain
tae-miR167c-5p	ENSG00000163251	304	-30.47	153	-17.1	967	22	4396	2771 474	Frizzled protein||Frizzled domain||GPCR, family 2-like
tae-miR167c-5p	ENSG00000239605	162	-25.22	162	-25.22	968	22	1051	687	0
tae-miR167c-5p	ENSG00000115020	149	-18.6	149	-18.6	971	22	3446	2870	DEP domain||||Phosphatidylinositol-4-phosphate 5-kinase, core||Chaperonin Cpn60/TCP-1 family||FYVE zinc finger||Zinc finger, FYVE-related||Phosphatidylinositol-4-phosphate 5-kinase, core, subgroup||GroEL-like apical domain||Zinc finger, FYVE/PHD-type
tae-miR167c-5p	ENSG00000144228	146	-12.63	146	-12.63	977	22	4467	2245	BTB/POZ||MATH||BTB/POZ-like||TRAF-like||BTB/POZ fold
tae-miR167c-5p	ENSG00000179270	293	-32.16	151	-17.88	995	22	3177	2996 2678	0
tae-miR167c-5p	ENSG00000162999	288	-28.19	146	-14.61	1016	22	4347	2312 4206	Dual specificity phosphatase, catalytic domain||Protein-tyrosine/Dual specificity phosphatase||Dual specificity phosphatase, subgroup, catalytic domain||Protein-tyrosine phosphatase-like||Atypical dual specificity phosphatase
tae-miR167c-5p	ENSG00000069424	140	-14.63	140	-14.63	1027	22	2618	1648	NADP-dependent oxidoreductase domain||Potassium channel, voltage-dependent, beta subunit, KCNAB2||Potassium channel, voltage-dependent, beta subunit, KCNAB||Potassium channel, voltage-dependent, beta subunit, KCNAB-related||Potassium channel, voltage-dependent, beta subunit, KCNAB1||Potassium channel, voltage-dependent, beta subunit, KCNAB3||
tae-miR167c-5p	ENSG00000152061	142	-12.16	142	-12.16	1031	22	408	190	Kinesin-like||PTB/PI domain||Rab-GTPase-TBC domain||
tae-miR167c-5p	ENSG00000163482	144	-12.63	144	-12.63	1033	22	706	648	Protein kinase domain||Serine-threonine/tyrosine-protein kinase catalytic domain||Serine/threonine/dual specificity protein kinase, catalytic domain||Tyrosine-protein kinase, catalytic domain||Protein kinase-like domain||Armadillo-type fold||
tae-miR167c-5p	ENSG00000186283	140	-17.8	140	-17.8	1034	22	128	9	Torsin||P-loop containing nucleoside triphosphate hydrolase||
tae-miR167c-5p	ENSG00000011021	292	-31.98	147	-16.43	1041	22	2921	2723 888	Chloride channel, voltage gated||CBS domain||Chloride channel ClC-6||Chloride channel, core
tae-miR167c-5p	ENSG00000185842	141	-11.66	141	-11.66	1046	22	4044	2661	Dynein heavy chain domain||P-loop containing nucleoside triphosphate hydrolase||Tautomerase/MIF superfamily||||Dynein heavy chain, domain-2||AAA+ ATPase domain
tae-miR167c-5p	ENSG00000178752	140	-13.5	140	-13.5	1049	22	388	35	Tumour necrosis factor-like domain||
tae-miR167c-5p	ENSG00000171596	156	-13.72	156	-13.72	1050	22	1883	1413	G protein-coupled receptor, rhodopsin-like||7TM GPCR, olfactory receptor/chemoreceptor Srsx||GPCR, rhodopsin-like, 7TM||Neuromedin U receptor, type 1||Neuromedin U receptor
tae-miR167c-5p	ENSG00000173166	150	-17.53	150	-17.53	1063	22	5755	593	Ras-association||Pleckstrin homology domain||Ubiquitin-related domain||Paxillin||Protein kinase-like domain||
tae-miR167c-5p	ENSG00000173436	155	-18.2	155	-18.2	1068	22	3419	613	Protein of unknown function DUF543
tae-miR167c-5p	ENSG00000053372	140	-14.81	140	-14.81	1077	22	1298	1270	Ribosomal protein L10P
tae-miR167c-5p	ENSG00000142784	158	-23.57	158	-23.57	1081	22	2250	1399	WD40 repeat||Tetratricopeptide repeat-containing domain||WD40-repeat-containing domain||Tetratricopeptide repeat
tae-miR167c-5p	ENSG00000115053	156	-19.96	156	-19.96	1093	22	1660	627	RNA recognition motif domain||RNA recognition motif domain, eukaryote||Armadillo-type fold||
tae-miR167c-5p	ENSG00000020633	140	-12.04	140	-12.04	1099	22	1093	610	Runt domain||Runx, C-terminal domain||Acute myeloid leukemia 1 protein (AML1)/Runt||p53-like transcription factor, DNA-binding||Runt-related transcription factor RUNX
tae-miR167c-5p	ENSG00000155066	153	-14.83	153	-14.83	1101	22	1186	406	Prominin
tae-miR167c-5p	ENSG00000178662	151	-18.31	151	-18.31	1107	22	9654	2568	Cysteine/serine-rich nuclear protein family||
tae-miR167c-5p	ENSG00000116721	159	-17.53	159	-17.53	1121	22	632	200	0
tae-miR167c-5p	ENSG00000178568	290	-30.25	148	-15.75	1124	22	7898	4599 4684	Serine-threonine/tyrosine-protein kinase catalytic domain||Receptor L-domain||Protein kinase domain||Furin-like cysteine-rich domain||Furin-like repeat||Serine/threonine/dual specificity protein kinase, catalytic domain||Tyrosine-protein kinase, catalytic domain||Protein kinase-like domain||Insulin-like growth factor binding protein, N-terminal||Tyrosine protein kinase, EGF/ERB/XmrK receptor
tae-miR167c-5p	ENSG00000172059	164	-13.99	164	-13.99	1125	22	2329	592	||Zinc finger, C2H2||Zinc finger, C2H2-like
tae-miR167c-5p	ENSG00000128699	155	-15.05	155	-15.05	1128	22	1443	648	ORMDL family
tae-miR167c-5p	ENSG00000185436	160	-18.95	160	-18.95	1130	22	728	134	Fibronectin type III
tae-miR167c-5p	ENSG00000009307	163	-22.05	163	-22.05	1141	22	1256	794	Cold-shock protein, DNA-binding||Cold shock protein||Nucleic acid-binding, OB-fold||
tae-miR167c-5p	ENSG00000172954	140	-11.75	140	-11.75	1145	22	3606	2900	Phospholipid/glycerol acyltransferase||
tae-miR167c-5p	ENSG00000144524	146	-19.4	146	-19.4	1153	22	1608	235	Proteasome component (PCI) domain||
tae-miR167c-5p	ENSG00000117090	302	-35.02	153	-18.13	1169	22	2648	1342 1021	Signaling lymphocytic activation molecule, N-terminal||Immunoglobulin-like domain
tae-miR167c-5p	ENSG00000078900	146	-19.02	146	-19.02	1172	22	3121	1274	p53, DNA-binding domain||p53, tetramerisation domain||Sterile alpha motif, type 2||p53 tumour suppressor family||Sterile alpha motif domain||p53-like transcription factor, DNA-binding||Sterile alpha motif/pointed domain
tae-miR167c-5p	ENSG00000176887	140	-13.35	140	-13.35	1182	22	7338	7179	High mobility group box domain
tae-miR167c-5p	ENSG00000125462	140	-12.92	140	-12.92	1183	22	265	60	0
tae-miR167c-5p	ENSG00000117481	147	-19	147	-19	1197	22	3850	238	SAM-dependent methyltransferase RsmB/NOP2-type||RNA (C5-cytosine) methyltransferase||S-adenosyl-L-methionine-dependent methyltransferase||
tae-miR167c-5p	ENSG00000116521	140	-11.66	140	-11.66	1205	22	294	208	SCAMP
tae-miR167c-5p	ENSG00000143248	140	-15.46	140	-15.46	1206	22	5038	1885	RGS domain
tae-miR167c-5p	ENSG00000159023	143	-12.74	143	-12.74	1221	22	3234	1671	Band 4.1, C-terminal||SAB domain||FERM, C-terminal PH-like domain||FERM, N-terminal||FERM central domain||FERM adjacent (FA)||Band 4.1 domain||Ezrin/radixin/moesin like||FERM domain||Ubiquitin-related domain||Band 4.1 protein
tae-miR167c-5p	ENSG00000117069	140	-17.46	140	-17.46	1224	22	1148	381	Glycosyl transferase, family 29||Sialyltransferase
tae-miR167c-5p	ENSG00000058668	145	-15.33	145	-15.33	1231	22	748	37	P-type ATPase, A domain||Cation-transporting P-type ATPase, C-terminal||Plasma membrane calcium transporting P-type ATPase, C-terminal||HAD-like domain||Cation-transporting P-type ATPase, N-terminal||P-type ATPase||P-type ATPase, subfamily IIB||P-type ATPase, cytoplasmic domain N
tae-miR167c-5p	ENSG00000187942	290	-25.64	150	-12.99	1232	22	3006	2257 1657	Low-density lipoprotein (LDL) receptor class A repeat||CUB domain
tae-miR167c-5p	ENSG00000163464	286	-32.36	146	-18.49	1273	22	1314	719 1074	G protein-coupled receptor, rhodopsin-like||CXC chemokine receptor 1/2||CXC chemokine receptor 1||Chemokine receptor family||CXC chemokine receptor 4||GPCR, rhodopsin-like, 7TM
tae-miR167c-5p	ENSG00000162772	149	-17.55	149	-17.55	1276	22	161	1	Basic-leucine zipper domain||AP-1 transcription factor||Transcription factor, Skn-1-like, DNA-binding domain
tae-miR167c-5p	ENSG00000162444	150	-24.03	150	-24.03	1281	22	628	582	Calycin-like||Lipocalin/cytosolic fatty-acid binding domain||Cytosolic fatty-acid binding
tae-miR167c-5p	ENSG00000116852	140	-16.13	140	-16.13	1289	22	4705	1769	Kinesin motor domain||WD40 repeat||WD40-repeat-containing domain||P-loop containing nucleoside triphosphate hydrolase||Prefoldin||Type VII secretion system ESAT-6-like
tae-miR167c-5p	ENSG00000173744	140	-16.23	140	-16.23	1293	22	6719	4376	Arf GTPase activating protein||
tae-miR167c-5p	ENSG00000157985	291	-30.92	150	-16.21	1294	22	7678	3701 3007	Mitochondrial Rho-like||Small GTPase superfamily||Small GTPase superfamily, Ras type||Small GTPase superfamily, Rab type||P-loop containing nucleoside triphosphate hydrolase||Arf GTPase activating protein||Ankyrin repeat||Pleckstrin homology domain||Ankyrin repeat-containing domain
tae-miR167c-5p	ENSG00000144488	144	-12.4	144	-12.4	1300	22	1555	995	Ankyrin repeat||Ankyrin repeat-containing domain||
tae-miR167c-5p	ENSG00000175130	155	-14.59	155	-14.59	1312	22	765	203	Myristoylated alanine-rich C-kinase substrate MARCKS
tae-miR167c-5p	ENSG00000164007	148	-15.71	148	-15.71	1315	22	1993	1153	PMP-22/EMP/MP20/Claudin superfamily||Claudin
tae-miR167c-5p	ENSG00000169047	140	-15.33	140	-15.33	1321	22	4955	3912	Insulin receptor substrate-1, PTB||Pleckstrin homology domain
tae-miR167c-5p	ENSG00000155066	153	-14.83	153	-14.83	1324	22	2090	1315	Prominin
tae-miR167c-5p	ENSG00000121964	150	-22.16	150	-22.16	1359	22	1036	414	Glycosyltransferase family 1, N-terminal||Glycosyl transferase, family 1
tae-miR167c-5p	ENSG00000178104	152	-13.15	152	-13.15	1367	22	1620	856	Spindle associated||Armadillo-type fold||
tae-miR167c-5p	ENSG00000001460	284	-25.12	144	-12.65	1369	22	1543	1142 535	0
tae-miR167c-5p	ENSG00000084676	140	-13.14	140	-13.14	1371	22	2311	495	Domain of unknown function DUF1518||Steroid receptor coactivator||Nuclear receptor coactivator, Ncoa-type, interlocking||PAS fold||PAS domain||Myc-type, basic helix-loop-helix (bHLH) domain||Nuclear receptor coactivator, interlocking||Nuclear receptor coactivator
tae-miR167c-5p	ENSG00000003402	290	-31.26	150	-18.63	1385	22	12714	7796 2934	Death effector domain||Peptidase C14, caspase domain||Peptidase C14, ICE, catalytic subunit p20||Peptidase C14A, caspase precursor p45, core||Death-like domain
tae-miR167c-5p	ENSG00000185414	303	-30.91	158	-17.17	1387	22	1921	1310 1	Ribosomal protein L30, ferredoxin-like fold domain
tae-miR167c-5p	ENSG00000134193	140	-12.63	140	-12.63	1410	22	600	358	C-type lectin||C-type lectin fold
tae-miR167c-5p	ENSG00000215717	142	-13.87	142	-13.87	1412	22	2435	184	Protein of unknown function DUF1242
tae-miR167c-5p	ENSG00000134318	152	-13.51	152	-13.51	1414	22	3676	3343	Protein kinase domain||Rho binding domain||Serine-threonine/tyrosine-protein kinase catalytic domain||Pleckstrin homology domain||Protein kinase, C-terminal||Protein kinase C-like, phorbol ester/diacylglycerol-binding domain||Serine/threonine/dual specificity protein kinase, catalytic domain||Tyrosine-protein kinase, catalytic domain||AGC-kinase, C-terminal||Protein kinase-like domain||tRNA-bindi…
tae-miR167c-5p	ENSG00000174059	423	-43.18	143	-16.44	1415	22	6766	2256 1749 3505	CD34/Podocalyxin||CD34 antigen
tae-miR167c-5p	ENSG00000183840	146	-15.17	146	-15.17	1419	22	953	422	G protein-coupled receptor, rhodopsin-like||GPCR, rhodopsin-like, 7TM
tae-miR167c-5p	ENSG00000116678	141	-13.15	141	-13.15	1421	22	4544	2551	Immunoglobulin C2-set-like, ligand-binding||Fibronectin type III||Immunoglobulin-like domain||
tae-miR167c-5p	ENSG00000172954	142	-13.33	142	-13.33	1440	22	1645	1071	Phospholipid/glycerol acyltransferase||
tae-miR167c-5p	ENSG00000169962	147	-18.2	147	-18.2	1442	22	842	479	Extracellular ligand-binding receptor||GPCR, family 3, C-terminal||GPCR, family 3, nine cysteines domain||GPCR, family 3||Periplasmic binding protein-like I||RNA polymerase subunit RPABC4/transcription elongation factor Spt4
tae-miR167c-5p	ENSG00000143797	167	-23.81	167	-23.81	1445	22	5989	831	Membrane bound O-acyl transferase, MBOAT||Major facilitator superfamily domain||
tae-miR167c-5p	ENSG00000150540	147	-12.95	147	-12.95	1448	22	272	51	Methyltransferase type 12||S-adenosyl-L-methionine-dependent methyltransferase||Histamine N-methyltransferase
tae-miR167c-5p	ENSG00000065183	144	-15.3	144	-15.3	1459	22	7095	5394	WD40 repeat||Small-subunit processome, Utp12||WD40-repeat-containing domain||G-protein beta WD-40 repeat||
tae-miR167c-5p	ENSG00000163875	151	-21.14	151	-21.14	1471	22	921	299	Histone H4 acetyltransferase, NuA4 complex, Eaf6
tae-miR167c-5p	ENSG00000115414	300	-34.67	154	-17.34	1474	22	1101	135 117	Fibronectin type III||Fibronectin, type I||Fibronectin, type II, collagen-binding||Kringle-like fold
tae-miR167c-5p	ENSG00000068024	147	-17.61	147	-17.61	1478	22	4929	2923	Histone deacetylase domain||Histone deacetylase, glutamine rich N-terminal domain||Arb2 domain||Histone deacetylase superfamily||Histone deacetylase class II, eukaryotic||
tae-miR167c-5p	ENSG00000003400	283	-28.73	142	-15	1485	22	2339	796 273	Peptidase C14, caspase domain||Death effector domain||Peptidase C14A, caspase precursor p45, core||Peptidase C14, caspase non-catalytic subunit p10||Peptidase C14, ICE, catalytic subunit p20||Death-like domain
tae-miR167c-5p	ENSG00000132906	153	-21.85	153	-21.85	1494	22	673	138	Peptidase C14, caspase domain||CARD domain||Peptidase C14A, caspase precursor p45, core||Peptidase C14, caspase non-catalytic subunit p10||Peptidase C14, ICE, catalytic subunit p20||Caspase, interleukin-1 beta convertase-type||Death-like domain||
tae-miR167c-5p	ENSG00000169241	158	-20.39	158	-20.39	1502	22	571	65	0
tae-miR167c-5p	ENSG00000115705	154	-22.7	154	-22.7	1512	22	252	11	||Haem peroxidase, animal||EGF-like calcium-binding domain||Epidermal growth factor-like domain||Sushi/SCR/CCP domain||Haem peroxidase
tae-miR167c-5p	ENSG00000188807	140	-14.34	140	-14.34	1516	22	2663	1456	Protein of unknown function DUF2448||Ima1, N-terminal domain||
tae-miR167c-5p	ENSG00000168906	140	-13.78	140	-13.78	1536	22	1508	1009	S-adenosylmethionine synthetase, C-terminal||S-adenosylmethionine synthetase, central domain||S-adenosylmethionine synthetase, N-terminal||S-adenosylmethionine synthetase||S-adenosylmethionine synthetase superfamily
tae-miR167c-5p	ENSG00000168395	314	-45.42	169	-29.42	1539	22	4447	3363 3959	Zinc finger, PHD-finger||Zinc finger, PHD-type||Zinc finger, FYVE/PHD-type||
tae-miR167c-5p	ENSG00000162430	146	-18.27	146	-18.27	1542	22	2501	603	EF-hand domain||
tae-miR167c-5p	ENSG00000197312	140	-15.59	140	-15.59	1544	22	1776	1679	Aspartic peptidase, DDI1-type||Retroviral aspartyl protease||Peptidase A2A, retrovirus RVP subgroup||Ubiquitin-like||Aspartic peptidase domain||Ubiquitin-related domain||
tae-miR167c-5p	ENSG00000178562	148	-14.11	148	-14.11	1550	22	4000	2399	Immunoglobulin V-set domain||T cell antigen CD28
tae-miR167c-5p	ENSG00000280537	283	-29.12	143	-15.62	1556	22	2430	2044 794	0
tae-miR167c-5p	ENSG00000174151	145	-23.44	145	-23.44	1557	22	4566	3887	Cytochrome b561 domain||Cytochrome b561/ferric reductase transmembrane||
tae-miR167c-5p	ENSG00000152061	142	-12.16	142	-12.16	1562	22	512	190	Kinesin-like||PTB/PI domain||Rab-GTPase-TBC domain||
tae-miR167c-5p	ENSG00000117713	155	-18.43	155	-18.43	1571	22	1348	103	SWI/SNF-like complex subunit BAF250/Osa||ARID DNA-binding domain||Armadillo-type fold||
tae-miR167c-5p	ENSG00000187123	290	-28.72	146	-15.13	1586	22	3298	3010 935	CD59 antigen||
tae-miR167c-5p	ENSG00000117013	140	-13.36	140	-13.36	1594	22	1929	339	Potassium channel, voltage dependent, KCNQ, C-terminal||Ion transport domain||Two pore domain potassium channel domain||Potassium channel, voltage dependent, KCNQ||Potassium channel
tae-miR167c-5p	ENSG00000184261	443	-49.31	156	-17.48	1603	22	4326	411 1477 975	Two pore domain potassium channel domain||Two pore domain potassium channel, THIK||Two pore domain potassium channel
tae-miR167c-5p	ENSG00000136695	149	-15.99	149	-15.99	1615	22	2071	1790	Interleukin-1 family||Interleukin-1 receptor antagonist / Interleukin-36||Interleukin-1 alpha/beta||Cytokine, IL-1-like
tae-miR167c-5p	ENSG00000130775	144	-14.28	144	-14.28	1619	22	763	142	0
tae-miR167c-5p	ENSG00000130294	159	-18.23	159	-18.23	1637	22	3600	2141	Kinesin motor domain||Kinesin-like||Pleckstrin homology domain||Kinesin protein 1B||Forkhead-associated (FHA) domain||P-loop containing nucleoside triphosphate hydrolase||SMAD/FHA domain||C2 domain||
tae-miR167c-5p	ENSG00000173641	143	-19.88	143	-19.88	1646	22	1552	840	Alpha crystallin/Hsp20 domain||HSP20-like chaperone||Alpha crystallin/Heat shock protein
tae-miR167c-5p	ENSG00000115705	154	-22.7	154	-22.7	1656	22	253	11	||Haem peroxidase, animal||EGF-like calcium-binding domain||Epidermal growth factor-like domain||Sushi/SCR/CCP domain||Haem peroxidase
tae-miR167c-5p	ENSG00000115159	144	-13.43	144	-13.43	1662	22	3485	2266	FAD dependent oxidoreductase||FAD binding domain||FAD-dependent glycerol-3-phosphate dehydrogenase||EF-hand domain||
tae-miR167c-5p	ENSG00000143365	140	-12.16	140	-12.16	1666	22	515	246	Nuclear receptor ROR||Steroid hormone receptor||Zinc finger, nuclear hormone receptor-type||Thyroid hormone receptor||Nuclear hormone receptor, ligand-binding, core||Nuclear hormone receptor, ligand-binding
tae-miR167c-5p	ENSG00000144152	144	-16.07	144	-16.07	1668	22	710	47	EGF-like calcium-binding domain||Sushi/SCR/CCP domain||Epidermal growth factor-like domain
tae-miR167c-5p	ENSG00000213699	140	-17.18	140	-17.18	1669	22	2720	2472	||Solute carrier family 35 member SLC35F1/F2/F6||Nucleotide-sugar transporter||EamA domain||Triose-phosphate transporter domain||UAA transporter||Nucleotide-sugar transporter-related
tae-miR167c-5p	ENSG00000020633	140	-12.04	140	-12.04	1679	22	2604	610	Runt domain||Runx, C-terminal domain||Acute myeloid leukemia 1 protein (AML1)/Runt||p53-like transcription factor, DNA-binding||Runt-related transcription factor RUNX
tae-miR167c-5p	ENSG00000184371	145	-14.25	145	-14.25	1694	22	2154	1454	Macrophage colony stimulating factor-1||Four-helical cytokine-like, core
tae-miR167c-5p	ENSG00000197106	573	-53.8	147	-15.06	1700	22	3758	3156 2623 1795 3048	Sodium:neurotransmitter symporter||Sodium:neurotransmitter symporter, orphan
tae-miR167c-5p	ENSG00000138443	584	-57.35	150	-15.33	1704	22	20371	17128 6025 20239 1276	Abl-interactor, homeo-domain homologous domain||SH3 domain||Variant SH3 domain||Target SNARE coiled-coil domain||
tae-miR167c-5p	ENSG00000162897	143	-15.33	143	-15.33	1706	22	2264	789	||Immunoglobulin V-set domain||Immunoglobulin-like domain||Immunoglobulin subtype
tae-miR167c-5p	ENSG00000169604	152	-16.05	152	-16.05	1716	22	3842	1511	Anthrax toxin receptor, extracellular||Anthrax toxin receptor, C-terminal||von Willebrand factor, type A||Anthrax toxin receptor
tae-miR167c-5p	ENSG00000163462	160	-21.13	160	-21.13	1720	22	781	70	Zinc finger, B-box||Zinc finger, C3HC4 RING-type||Fibronectin type III||Zinc finger, RING-type||B30.2/SPRY domain||Concanavalin A-like lectin/glucanase domain
tae-miR167c-5p	ENSG00000115353	151	-15.8	151	-15.8	1725	22	2969	1296	G protein-coupled receptor, rhodopsin-like||Neurokinin NK1 receptor||Neurokinin receptor||Neuropeptide Y receptor family||Neurokinin NK3 receptor||GPCR, rhodopsin-like, 7TM
tae-miR167c-5p	ENSG00000144061	145	-12.98	145	-12.98	1751	22	1480	7	SH3 domain||Variant SH3 domain||
tae-miR167c-5p	ENSG00000176261	154	-16.42	154	-16.42	1752	22	81	1	||Archease domain
tae-miR167c-5p	ENSG00000160741	141	-15.21	141	-15.21	1753	22	2007	557	0
tae-miR167c-5p	ENSG00000179833	303	-27.19	153	-14.54	1772	22	4306	1259 1415	SERTA domain
tae-miR167c-5p	ENSG00000256407	146	-17.9	146	-17.9	1783	22	1849	584	Oxidoreductase-like, N-terminal
tae-miR167c-5p	ENSG00000119777	144	-16.59	144	-16.59	1786	22	568	393	Protein of unknown function DUF2359, TMEM214
tae-miR167c-5p	ENSG00000135749	156	-23.33	156	-23.33	1801	22	1818	1510	Pecanex||Trypsin-like cysteine/serine peptidase domain||
tae-miR167c-5p	ENSG00000118263	295	-32.94	151	-16.52	1808	22	7076	6700 4975	Zinc finger, C2H2||Zinc finger, C2H2-like||
tae-miR167c-5p	ENSG00000114982	140	-16.72	140	-16.72	1823	22	4920	2012	||Alpha/Beta hydrolase fold
tae-miR167c-5p	ENSG00000189433	145	-11.99	145	-11.99	1830	22	1669	1326	Connexin, N-terminal||Gap junction protein, cysteine-rich domain||Connexin||Gap junction beta-5 protein (Cx30.3)
tae-miR167c-5p	ENSG00000143970	153	-17.41	153	-17.41	1831	22	4337	1876	Zinc finger, FYVE/PHD-type
tae-miR167c-5p	ENSG00000189334	140	-12.13	140	-12.13	1838	22	627	107	S100/CaBP-9k-type, calcium binding, subdomain
tae-miR167c-5p	ENSG00000186790	148	-16.31	148	-16.31	1840	22	777	530	Transcription factor, fork head
tae-miR167c-5p	ENSG00000188282	297	-36.57	151	-22	1843	22	526	422 409	||RUN||Zinc finger, FYVE/PHD-type||Zinc finger, FYVE-related
tae-miR167c-5p	ENSG00000091436	318	-42.36	160	-26.13	1853	22	5616	1604 3337	Serine-threonine/tyrosine-protein kinase catalytic domain||Protein kinase domain||Sterile alpha motif, type 1||Sterile alpha motif, type 2||Sterile alpha motif domain||Serine/threonine/dual specificity protein kinase, catalytic domain||Tyrosine-protein kinase, catalytic domain||Protein kinase-like domain||Sterile alpha motif/pointed domain
tae-miR167c-5p	ENSG00000178295	294	-32.46	153	-17.65	1860	22	7002	3171 5042	XPG-I domain||XPG N-terminal||Helix-hairpin-helix motif, class 2||PIN domain-like||5'-3' exonuclease, C-terminal domain
tae-miR167c-5p	ENSG00000143340	164	-26.08	164	-26.08	1871	22	2009	218	0
tae-miR167c-5p	ENSG00000119772	140	-12.13	140	-12.13	1885	22	1303	882	PWWP domain||S-adenosyl-L-methionine-dependent methyltransferase||Zinc finger, FYVE/PHD-type||
tae-miR167c-5p	ENSG00000183888	147	-13.14	147	-13.14	1890	22	2461	1328	0
tae-miR167c-5p	ENSG00000136709	166	-22.66	166	-22.66	1900	22	5301	1158	WD40 repeat||Collagen triple helix repeat||WD40-repeat-containing domain||
tae-miR167c-5p	ENSG00000011021	292	-31.98	147	-16.43	1905	22	2920	2723 888	Chloride channel, voltage gated||CBS domain||Chloride channel ClC-6||Chloride channel, core
tae-miR167c-5p	ENSG00000013016	140	-13.84	140	-13.84	1926	22	2743	1806	EF-hand domain||EPS15 homology (EH)||P-loop containing nucleoside triphosphate hydrolase
tae-miR167c-5p	ENSG00000117448	140	-13.15	140	-13.15	1935	22	93	1	NADP-dependent oxidoreductase domain||Aldo/keto reductase subgroup
tae-miR167c-5p	ENSG00000176714	147	-17.09	147	-17.09	1938	22	1324	159	0
tae-miR167c-5p	ENSG00000162913	157	-15.2	157	-15.2	1939	22	2412	1072	0
tae-miR167c-5p	ENSG00000180667	153	-20.67	153	-20.67	1948	22	5171	767	Ovarian tumour, otubain||Ubiquitin-related domain
tae-miR167c-5p	ENSG00000188687	302	-34.26	155	-17.19	1971	22	2583	48 191	Bicarbonate transporter, C-terminal||Band 3 cytoplasmic domain||Bicarbonate transporter, eukaryotic||Sodium bicarbonate cotransporter||Phosphotransferase/anion transporter||
tae-miR167c-5p	ENSG00000162512	295	-35.65	155	-23	1973	22	3744	1640 615	Syndecan/Neurexin domain||Neurexin/syndecan/glycophorin C
tae-miR167c-5p	ENSG00000071909	157	-18.8	157	-18.8	1974	22	1580	299	Myosin head, motor domain||Protein kinase domain||Serine-threonine/tyrosine-protein kinase catalytic domain||IQ motif, EF-hand binding site||Serine/threonine/dual specificity protein kinase, catalytic domain||Tyrosine-protein kinase, catalytic domain||P-loop containing nucleoside triphosphate hydrolase||Protein kinase-like domain
tae-miR167c-5p	ENSG00000072163	148	-13.25	148	-13.25	1981	22	855	254	Zinc finger, LIM-type||LIM and senescent cell antigen-like-containing domain protein 1||
tae-miR167c-5p	ENSG00000153107	140	-14.77	140	-14.77	1982	22	1654	1072	0
tae-miR167c-5p	ENSG00000136643	157	-20.25	157	-20.25	1995	22	2139	1333	Protein kinase domain||MIT||Phox homologous domain||Serine-threonine/tyrosine-protein kinase catalytic domain||Serine/threonine/dual specificity protein kinase, catalytic domain||Protein kinase-like domain
tae-miR167c-5p	ENSG00000143376	432	-44.16	147	-16.52	1996	22	6735	5464 5386 6121	||Phox homologous domain||PDZ domain||Ras-association||Ubiquitin-related domain
tae-miR167c-5p	ENSG00000189334	140	-12.13	140	-12.13	2026	22	630	107	S100/CaBP-9k-type, calcium binding, subdomain
tae-miR167c-5p	ENSG00000069702	151	-13.28	151	-13.28	2031	22	1313	652	||Zona pellucida domain
tae-miR167c-5p	ENSG00000203785	285	-28.8	145	-15.33	2034	22	398	45 1	0
tae-miR167c-5p	ENSG00000197747	143	-14.71	143	-14.71	2040	22	245	55	S100/CaBP-9k-type, calcium binding, subdomain
tae-miR167c-5p	ENSG00000169224	152	-14.06	152	-14.06	2045	22	3306	1498	0
tae-miR167c-5p	ENSG00000115414	300	-34.67	154	-17.34	2057	22	1097	135 117	Fibronectin type III||Fibronectin, type I||Fibronectin, type II, collagen-binding||Kringle-like fold
tae-miR167c-5p	ENSG00000134369	144	-15.71	144	-15.71	2060	22	7037	1871	AAA+ ATPase domain||P-loop containing nucleoside triphosphate hydrolase||
tae-miR167c-5p	ENSG00000143252	140	-12.55	140	-12.55	2065	22	12907	9057	Succinate dehydrogenase/Fumarate reductase, transmembrane subunit||Succinate dehydrogenase, cytochrome b556 subunit||
tae-miR167c-5p	ENSG00000189337	146	-16.83	146	-16.83	2070	22	2355	1275	Sterile alpha motif, type 2||Sterile alpha motif, type 1||Sterile alpha motif domain||Sterile alpha motif/pointed domain||
tae-miR167c-5p	ENSG00000162706	145	-15.29	145	-15.29	2077	22	2391	443	Immunoglobulin I-set||CD80-like, immunoglobulin C2-set||Immunoglobulin||Immunoglobulin V-set domain||Immunoglobulin C1-set||Immunoglobulin-like domain||Immunoglobulin subtype||Immunoglobulin subtype 2||Neurexin/syndecan/glycophorin C
tae-miR167c-5p	ENSG00000203783	288	-33.57	148	-18.95	2079	22	822	737 265	0
tae-miR167c-5p	ENSG00000143674	143	-12.21	143	-12.21	2088	22	2437	123	Serine-threonine/tyrosine-protein kinase catalytic domain||Protein kinase domain||SH3 domain||Variant SH3 domain||Serine/threonine/dual specificity protein kinase, catalytic domain||Tyrosine-protein kinase, catalytic domain||Protein kinase-like domain||Mitogen-activated protein (MAP) kinase kinase kinase, MLK1/MLK2/MLK4||
tae-miR167c-5p	ENSG00000134245	598	-64.56	155	-20.32	2092	22	9656	7087 5307 2035 314	Wnt||Wnt-2 protein
tae-miR167c-5p	ENSG00000197747	143	-14.71	143	-14.71	2095	22	248	55	S100/CaBP-9k-type, calcium binding, subdomain
tae-miR167c-5p	ENSG00000143028	306	-40.84	158	-22.35	2099	22	2589	1900 671	Marvel domain||Synaptophysin/synaptoporin
tae-miR167c-5p	ENSG00000084693	157	-19.57	157	-19.57	2100	22	357	284	||Peptidase M14, carboxypeptidase A
tae-miR167c-5p	ENSG00000143190	286	-27.75	146	-15.33	2132	22	11535	8511 7962	POU-specific||Homeobox domain||POU domain||Octamer-binding transcription factor||Lambda repressor-like, DNA-binding domain||Homeodomain-like||
tae-miR167c-5p	ENSG00000198914	311	-29.4	166	-16.77	2144	22	3458	755 1939	POU-specific||Homeobox domain||POU domain||Lambda repressor-like, DNA-binding domain||Homeodomain-like||POU-domain transcription factor, class 3
tae-miR167c-5p	ENSG00000160716	304	-33.78	153	-19.39	2145	22	4094	1538 3077	Neurotransmitter-gated ion-channel transmembrane domain||Neurotransmitter-gated ion-channel ligand-binding domain||Nicotinic acetylcholine receptor||Neurotransmitter-gated ion-channel
tae-miR167c-5p	ENSG00000117266	147	-13.61	147	-13.61	2157	22	1415	1035	Protein kinase domain||Serine-threonine/tyrosine-protein kinase catalytic domain||Serine/threonine/dual specificity protein kinase, catalytic domain||Tyrosine-protein kinase, catalytic domain||Protein kinase-like domain||
tae-miR167c-5p	ENSG00000143858	140	-15.07	140	-15.07	2167	22	6161	1754	C2 domain||Synaptotagmin
tae-miR167c-5p	ENSG00000183856	159	-21.26	159	-21.26	2168	22	1081	867	Ras GTPase-activating protein||RasGAP protein, C-terminal||IQ motif, EF-hand binding site||Calponin homology domain||Rho GTPase activation protein||P-loop containing nucleoside triphosphate hydrolase||WW domain
tae-miR167c-5p	ENSG00000181754	147	-18.74	147	-18.74	2232	22	3256	1271	Leucine-rich repeat||Immunoglobulin V-set domain||Immunoglobulin I-set||Immunoglobulin-like domain||Leucine-rich repeat, typical subtype||Cysteine-rich flanking region, C-terminal||Immunoglobulin subtype
tae-miR167c-5p	ENSG00000117114	148	-20.44	148	-20.44	2245	22	1794	601	GPCR, family 2, latrophilin, C-terminal||Olfactomedin-like||Domain of unknown function DUF3497||GPCR, family 2, secretin-like||D-galactoside/L-rhamnose binding SUEL lectin domain||GPS motif||GPCR, family 2, extracellular hormone receptor domain||GPCR, family 2, latrophilin||GPCR, family 2-like
tae-miR167c-5p	ENSG00000134240	140	-14.26	140	-14.26	2246	22	851	643	Hydroxymethylglutaryl-coenzyme A synthase C-terminal domain||Hydroxymethylglutaryl-coenzyme A synthase, N-terminal||Hydroxymethylglutaryl-CoA synthase, eukaryotic||Thiolase-like
tae-miR167c-5p	ENSG00000196878	148	-13.42	148	-13.42	2266	22	294	1	EGF-like, laminin||Laminin, N-terminal||Galactose-binding domain-like||
tae-miR167c-5p	ENSG00000174307	156	-24.77	156	-24.77	2278	22	1858	49	Pleckstrin homology domain
tae-miR167c-5p	ENSG00000163216	140	-13.47	140	-13.47	2287	22	280	1	0
tae-miR167c-5p	ENSG00000125462	140	-12.92	140	-12.92	2291	22	291	88	0
tae-miR167c-5p	ENSG00000162735	156	-15.01	156	-15.01	2297	22	2739	1084	Pex19 protein||
tae-miR167c-5p	ENSG00000117139	285	-28.42	145	-15.27	2301	22	4545	2687 858	Lysine-specific demethylase-like domain||JmjC domain||Zinc finger, PHD-finger||ARID DNA-binding domain||Zinc finger, C5HC2-type||JmjN domain||Zinc finger, PHD-type||Zinc finger, FYVE/PHD-type
tae-miR167c-5p	ENSG00000116922	146	-17.61	146	-17.61	2304	22	1553	826	0
tae-miR167c-5p	ENSG00000142864	158	-18.29	158	-18.29	2310	22	5397	3431	Hyaluronan/mRNA-binding protein
tae-miR167c-5p	ENSG00000020129	160	-19.91	160	-19.91	2312	22	1116	516	0
tae-miR167c-5p	ENSG00000170075	600	-60.98	160	-19.25	2321	22	5036	1486 3281 2764 2213	G protein-coupled receptor, rhodopsin-like||G protein-coupled receptor 37 orphan||GPCR, rhodopsin-like, 7TM
tae-miR167c-5p	ENSG00000143889	152	-19.39	152	-19.39	2322	22	996	206	RNA recognition motif domain||HnRNP-L/PTB/hephaestus splicing factor||
tae-miR167c-5p	ENSG00000158864	147	-12.63	147	-12.63	2333	22	202	19	NADH-quinone oxidoreductase, subunit D||NAD(P)H-quinone oxidoreductase subunit D/H||NiFe hydrogenase-like
tae-miR167c-5p	ENSG00000058668	291	-35.59	146	-20.26	2340	22	4508	1481 37	P-type ATPase, A domain||Cation-transporting P-type ATPase, C-terminal||Plasma membrane calcium transporting P-type ATPase, C-terminal||HAD-like domain||Cation-transporting P-type ATPase, N-terminal||P-type ATPase||P-type ATPase, subfamily IIB||P-type ATPase, cytoplasmic domain N
tae-miR167c-5p	ENSG00000137996	149	-16.99	149	-16.99	2343	22	1265	524	RNA 3'-terminal phosphate cyclase domain||RNA 3'-terminal phosphate cyclase, insert domain||RNA 3'-terminal phosphate cyclase type 1||RNA 3'-terminal phosphate cyclase/enolpyruvate transferase, alpha/beta
tae-miR167c-5p	ENSG00000117281	146	-20.63	146	-20.63	2360	22	660	578	0
tae-miR167c-5p	ENSG00000143365	140	-12.16	140	-12.16	2361	22	1401	246	Nuclear receptor ROR||Steroid hormone receptor||Zinc finger, nuclear hormone receptor-type||Thyroid hormone receptor||Nuclear hormone receptor, ligand-binding, core||Nuclear hormone receptor, ligand-binding
tae-miR167c-5p	ENSG00000116857	167	-19.57	167	-19.57	2362	22	890	29	TMEM9
tae-miR167c-5p	ENSG00000143569	150	-19.13	150	-19.13	2371	22	558	122	Protein of unknown function DUF3697, ubiquitin-associated protein 2||Ubiquitin-associated/translation elongation factor EF1B, N-terminal, eukaryote||UBA-like||Ubiquitin-associated domain/translation elongation factor EF-Ts, N-terminal||
tae-miR167c-5p	ENSG00000135778	146	-15.99	146	-15.99	2372	22	1004	271	Nucleoside-triphosphatase, THEP1 type||ATPase, dynein-related, AAA domain||AAA+ ATPase domain||P-loop containing nucleoside triphosphate hydrolase
tae-miR167c-5p	ENSG00000163216	140	-13.47	140	-13.47	2384	22	300	1	0
tae-miR167c-5p	ENSG00000159592	148	-18.42	148	-18.42	2404	22	950	313	0
tae-miR167c-5p	ENSG00000117009	160	-15.68	160	-15.68	2416	22	3489	180	Monooxygenase, FAD-binding||Aromatic-ring hydroxylase-like||
tae-miR167c-5p	ENSG00000009307	163	-22.05	163	-22.05	2425	22	1252	794	Cold-shock protein, DNA-binding||Cold shock protein||Nucleic acid-binding, OB-fold||
tae-miR167c-5p	ENSG00000143147	140	-15.81	140	-15.81	2432	22	772	166	G protein-coupled receptor, rhodopsin-like||GPCR, rhodopsin-like, 7TM
tae-miR167c-5p	ENSG00000203666	140	-19.22	140	-19.22	2458	22	5216	2820	EF-hand domain
tae-miR167c-5p	ENSG00000153094	141	-13.28	141	-13.28	2471	22	215	1	Apoptosis, Bim N-terminal||Bcl-x interacting, BH3 domain||Bcl-2-like protein 11
tae-miR167c-5p	ENSG00000168710	155	-17.97	155	-17.97	2472	22	2055	1540	Adenosylhomocysteinase||S-adenosyl-L-homocysteine hydrolase, NAD binding domain||D-isomer specific 2-hydroxyacid dehydrogenase, NAD-binding domain||Acetohydroxy acid isomeroreductase, catalytic
tae-miR167c-5p	ENSG00000155657	140	-12.16	140	-12.16	2479	22	1180	510	Immunoglobulin I-set||Fibronectin type III||Immunoglobulin||Immunoglobulin V-set domain||Titin Z||PPAK motif||Protein kinase domain||Serine-threonine/tyrosine-protein kinase catalytic domain||Immunoglobulin-like domain||Immunoglobulin subtype||Immunoglobulin subtype 2||Serine/threonine/dual specificity protein kinase, catalytic domain||Tyrosine-protein kinase, catalytic domain||Protein kinase-lik…
tae-miR167c-5p	ENSG00000115414	300	-34.67	154	-17.34	2481	22	689	135 117	Fibronectin type III||Fibronectin, type I||Fibronectin, type II, collagen-binding||Kringle-like fold
tae-miR167c-5p	ENSG00000119283	150	-18.22	150	-18.22	2486	22	1584	1223	SPRY domain||Zinc finger, B-box||Fibronectin type III||B30.2/SPRY domain||Zinc finger, RING-type||B-box, C-terminal||Concanavalin A-like lectin/glucanase domain
tae-miR167c-5p	ENSG00000198399	150	-17.53	150	-17.53	2488	22	762	80	SH3 domain||Variant SH3 domain||Dbl homology (DH) domain||C2 domain||EF-hand domain||EPS15 homology (EH)||Pleckstrin homology domain||||Spectrin alpha chain, SH3 domain
tae-miR167c-5p	ENSG00000066135	150	-16.29	150	-16.29	2494	22	1145	436	JmjC domain||JmjN domain||Zinc finger, PHD-type||Tudor domain||Zinc finger, FYVE/PHD-type
tae-miR167c-5p	ENSG00000143162	150	-21.23	150	-21.23	2495	22	1285	814	FMN-binding split barrel||Cellular repressor of E1A-stimulated genes (CREG)
tae-miR167c-5p	ENSG00000152061	142	-12.16	142	-12.16	2499	22	592	190	Kinesin-like||PTB/PI domain||Rab-GTPase-TBC domain||
tae-miR167c-5p	ENSG00000198160	160	-13	160	-13	2512	22	1930	1389	ELM2 domain||SANT/Myb domain||Homeodomain-like||
tae-miR167c-5p	ENSG00000116857	167	-19.57	167	-19.57	2522	22	891	29	TMEM9
tae-miR167c-5p	ENSG00000198162	150	-13.16	150	-13.16	2524	22	5915	4212	Glycoside hydrolase, family 47
tae-miR167c-5p	ENSG00000123836	153	-18.16	153	-18.16	2528	22	5452	2184	6-phosphofructo-2-kinase||P-loop containing nucleoside triphosphate hydrolase||||Histidine phosphatase superfamily, clade-1||Chromatin associated protein KTI12||Fructose-2,6-bisphosphatase||Histidine phosphatase superfamily
tae-miR167c-5p	ENSG00000058804	147	-12.63	147	-12.63	2554	22	2510	1072	Nucleoporin protein Ndc1-Nup
tae-miR167c-5p	ENSG00000197852	158	-15.11	158	-15.11	2558	22	4904	457	0
tae-miR167c-5p	ENSG00000162769	140	-12.16	140	-12.16	2568	22	4073	2102	Major facilitator superfamily||Major facilitator superfamily domain
tae-miR167c-5p	ENSG00000198700	154	-21.06	154	-21.06	2572	22	8240	493	Importin-beta, N-terminal domain||Armadillo-type fold||
tae-miR167c-5p	ENSG00000162896	152	-17.75	152	-17.75	2576	22	1800	1303	Immunoglobulin V-set domain||Immunoglobulin-like domain||Immunoglobulin subtype
tae-miR167c-5p	ENSG00000134369	144	-15.71	144	-15.71	2581	22	3412	1871	AAA+ ATPase domain||P-loop containing nucleoside triphosphate hydrolase||
tae-miR167c-5p	ENSG00000072163	148	-13.25	148	-13.25	2583	22	853	254	Zinc finger, LIM-type||LIM and senescent cell antigen-like-containing domain protein 1||
tae-miR167c-5p	ENSG00000061676	300	-27.99	160	-15.83	2593	22	16587	1330 2666	Nck-associated protein 1
tae-miR167c-5p	ENSG00000143494	152	-15.48	152	-15.48	2594	22	3001	1309	0
tae-miR167c-5p	ENSG00000158488	146	-16.51	146	-16.51	2598	22	596	418	Immunoglobulin C1-set||Immunoglobulin-like domain||MHC classes I/II-like antigen recognition protein
tae-miR167c-5p	ENSG00000169224	152	-14.06	152	-14.06	2604	22	3308	1498	0
tae-miR167c-5p	ENSG00000097033	145	-14.24	145	-14.24	2608	22	4949	233	BAR domain||BAR domain-containing family||SH3 domain||Variant SH3 domain
tae-miR167c-5p	ENSG00000117682	140	-11.66	140	-11.66	2612	22	2163	384	Decaprenyl diphosphate synthase-like
tae-miR167c-5p	ENSG00000136631	140	-12.97	140	-12.97	2615	22	531	9	Sec1-like protein
tae-miR167c-5p	ENSG00000163374	140	-14.34	140	-14.34	2631	22	1728	525	0
tae-miR167c-5p	ENSG00000177807	290	-26.1	150	-13.94	2647	22	3926	1879 184	Potassium channel, inwardly rectifying, Kir||Potassium channel, inwardly rectifying, Kir1.2||Potassium channel, inwardly rectifying, Kir1.1||Immunoglobulin E-set
tae-miR167c-5p	ENSG00000152104	163	-23.28	163	-23.28	2649	22	9226	4213	Protein-tyrosine phosphatase, receptor/non-receptor type||FERM central domain||FERM, N-terminal||FERM, C-terminal PH-like domain||Dual specificity phosphatase, catalytic domain||Band 4.1 domain||FERM domain||Protein-tyrosine/Dual specificity phosphatase||Protein-tyrosine phosphatase, catalytic||Protein-tyrosine phosphatase-like||Ubiquitin-related domain||Protein-tyrosine phosphatase, non-receptor…
tae-miR167c-5p	ENSG00000137992	144	-12.65	144	-12.65	2661	22	9336	8391	2-oxoacid dehydrogenase acyltransferase, catalytic domain||Biotin/lipoyl attachment||E3-binding domain||Single hybrid motif
tae-miR167c-5p	ENSG00000181873	311	-38.56	160	-23.17	2675	22	6744	315 1561	Glycine cleavage T-protein-like, N-terminal||Glycine cleavage T-protein, C-terminal barrel domain||YgfZ/GcvT conserved site
tae-miR167c-5p	ENSG00000142675	140	-12.16	140	-12.16	2676	22	338	39	CRIC domain, Chordata||Pleckstrin homology domain||Sterile alpha motif, type 1||PDZ domain||Sterile alpha motif domain||Sterile alpha motif/pointed domain||||Sterile alpha motif, type 2
tae-miR167c-5p	ENSG00000123836	160	-16.34	160	-16.34	2679	22	2005	50	6-phosphofructo-2-kinase||P-loop containing nucleoside triphosphate hydrolase||||Histidine phosphatase superfamily, clade-1||Chromatin associated protein KTI12||Fructose-2,6-bisphosphatase||Histidine phosphatase superfamily
tae-miR167c-5p	ENSG00000009307	163	-22.05	163	-22.05	2700	22	857	794	Cold-shock protein, DNA-binding||Cold shock protein||Nucleic acid-binding, OB-fold||
tae-miR167c-5p	ENSG00000158711	141	-15.27	141	-15.27	2702	22	8603	2567	Ets domain
tae-miR167c-5p	ENSG00000157077	164	-22.76	164	-22.76	2707	22	465	212	Domain of unknown function DUF3480||FYVE zinc finger||Zinc finger, FYVE-related||Zinc finger, FYVE/PHD-type||Zinc finger, FYVE-type, endofin||Smad anchor for receptor activation, Smad-binding domain
tae-miR167c-5p	ENSG00000162664	140	-12.13	140	-12.13	2712	22	7830	3198	||A-kinase anchoring protein 95 (AKAP95)
tae-miR167c-5p	ENSG00000179862	140	-15.12	140	-15.12	2745	22	522	229	CITED
tae-miR167c-5p	ENSG00000143149	140	-12.13	140	-12.13	2746	22	834	139	Aldehyde dehydrogenase domain||Aldehyde/histidinol dehydrogenase
tae-miR167c-5p	ENSG00000169213	145	-13.74	145	-13.74	2756	22	11971	3765	Small GTPase superfamily||Mitochondrial Rho-like||Small GTPase superfamily, ARF/SAR type||Gtr1/RagA G protein||Small GTP-binding protein domain||Small GTPase superfamily, Ras type||Small GTPase superfamily, Rab type||Small GTPase superfamily, Rho type||Ran GTPase||P-loop containing nucleoside triphosphate hydrolase
tae-miR167c-5p	ENSG00000143013	316	-31.57	172	-19.44	2761	22	4127	1583 1789	Zinc finger, LIM-type
tae-miR167c-5p	ENSG00000159214	144	-14.34	144	-14.34	2769	22	368	67	0
tae-miR167c-5p	ENSG00000163239	151	-11.66	151	-11.66	2778	22	590	289	Tudor domain||RNA recognition motif domain
tae-miR167c-5p	ENSG00000142784	158	-23.57	158	-23.57	2781	22	1861	1399	WD40 repeat||Tetratricopeptide repeat-containing domain||WD40-repeat-containing domain||Tetratricopeptide repeat
tae-miR167c-5p	ENSG00000116750	150	-15.48	150	-15.48	2787	22	4101	1126	Peptidase C12, ubiquitin carboxyl-terminal hydrolase||Ubiquitinyl hydrolase, UCH37 type||
tae-miR167c-5p	ENSG00000003400	283	-28.73	142	-15	2797	22	4574	1451 928	Peptidase C14, caspase domain||Death effector domain||Peptidase C14A, caspase precursor p45, core||Peptidase C14, caspase non-catalytic subunit p10||Peptidase C14, ICE, catalytic subunit p20||Death-like domain
tae-miR167c-5p	ENSG00000174529	140	-13.47	140	-13.47	2798	22	424	1	Immunoglobulin-like domain
tae-miR167c-5p	ENSG00000159173	162	-22.54	162	-22.54	2800	22	4756	3787	Troponin
tae-miR167c-5p	ENSG00000135778	291	-31.49	147	-18.26	2812	22	5651	406 4687	Nucleoside-triphosphatase, THEP1 type||ATPase, dynein-related, AAA domain||AAA+ ATPase domain||P-loop containing nucleoside triphosphate hydrolase
tae-miR167c-5p	ENSG00000134376	148	-16.39	148	-16.39	2814	22	6140	3652	Epidermal growth factor-like domain||Laminin G domain||EGF-like domain, extracellular||EGF-like calcium-binding domain||Concanavalin A-like lectin/glucanase domain
tae-miR167c-5p	ENSG00000157077	164	-22.76	164	-22.76	2820	22	294	212	Domain of unknown function DUF3480||FYVE zinc finger||Zinc finger, FYVE-related||Zinc finger, FYVE/PHD-type||Zinc finger, FYVE-type, endofin||Smad anchor for receptor activation, Smad-binding domain
tae-miR167c-5p	ENSG00000186517	140	-15.57	140	-15.57	2831	22	767	110	Rho GTPase-activating protein domain||Rho GTPase activation protein||
tae-miR167c-5p	ENSG00000125462	140	-12.92	140	-12.92	2832	22	142	88	0
tae-miR167c-5p	ENSG00000117139	140	-13.15	140	-13.15	2847	22	1593	858	Lysine-specific demethylase-like domain||JmjC domain||Zinc finger, PHD-finger||ARID DNA-binding domain||Zinc finger, C5HC2-type||JmjN domain||Zinc finger, PHD-type||Zinc finger, FYVE/PHD-type
tae-miR167c-5p	ENSG00000042781	147	-13.15	147	-13.15	2851	22	1292	821	Fibronectin type III||EGF-like, laminin||Laminin G domain||Laminin, N-terminal||LamG-like jellyroll fold||Concanavalin A-like lectin/glucanase domain
tae-miR167c-5p	ENSG00000121310	141	-15.1	141	-15.1	2869	22	536	505	Crotonase superfamily||ClpP/crotonase-like domain||
tae-miR167c-5p	ENSG00000116183	140	-12.63	140	-12.63	2886	22	721	583	Notch domain||Peptidase M43, pregnancy-associated plasma-A||Laminin G domain||LamG-like jellyroll fold||Concanavalin A-like lectin/glucanase domain||Sushi/SCR/CCP domain||Myxococcus cysteine-rich repeat||Fibronectin type III
tae-miR167c-5p	ENSG00000143476	152	-13.49	152	-13.49	2901	22	2066	177	WD40 repeat||WD40-repeat-containing domain
tae-miR167c-5p	ENSG00000163216	140	-13.47	140	-13.47	2919	22	384	1	0
tae-miR167c-5p	ENSG00000160679	149	-15.85	149	-15.85	2929	22	1936	977	0
tae-miR167c-5p	ENSG00000203995	141	-16.66	141	-16.66	2943	22	2041	1428	Armadillo-type fold
tae-miR167c-5p	ENSG00000186094	151	-19.9	151	-19.9	2949	22	1318	1244	Peptidase M14, carboxypeptidase A||
tae-miR167c-5p	ENSG00000152683	140	-14.81	140	-14.81	2955	22	3399	2786	Cation efflux protein||
tae-miR167c-5p	ENSG00000188984	317	-49.44	163	-25.39	2956	22	2404	2014 1059	Alpha/beta hydrolase fold-3||Alpha/Beta hydrolase fold
tae-miR167c-5p	ENSG00000162889	303	-39.52	163	-24.77	2962	22	1565	1028 1244	Protein kinase domain||Serine-threonine/tyrosine-protein kinase catalytic domain||Lipopolysaccharide kinase||Serine/threonine/dual specificity protein kinase, catalytic domain||Tyrosine-protein kinase, catalytic domain||Protein kinase-like domain
tae-miR167c-5p	ENSG00000163374	140	-14.34	140	-14.34	2963	22	1962	759	0
tae-miR167c-5p	ENSG00000204006	144	-12.63	144	-12.63	2994	22	315	104	0
tae-miR167c-5p	ENSG00000137936	144	-14.76	144	-14.76	3010	22	447	27	SH2 domain||Ras guanine-nucleotide exchange factors catalytic domain||Ras guanine nucleotide exchange factor domain
tae-miR167c-5p	ENSG00000123684	145	-16.42	145	-16.42	3013	22	6442	1871	Phospholipid/glycerol acyltransferase
tae-miR167c-5p	ENSG00000154222	150	-15.92	150	-15.92	3018	22	2926	2418	C2 domain||Domain of unknown function DM14
tae-miR167c-5p	ENSG00000178104	152	-13.15	152	-13.15	3021	22	1846	1080	Spindle associated||Armadillo-type fold||
tae-miR167c-5p	ENSG00000172339	151	-20.21	151	-20.21	3026	22	8669	2042	Oligosaccharide biosynthesis protein Alg14-like
tae-miR167c-5p	ENSG00000144061	145	-12.98	145	-12.98	3038	22	83	7	SH3 domain||Variant SH3 domain||
tae-miR167c-5p	ENSG00000143376	432	-44.16	147	-16.52	3040	22	5490	4206 4128 4863	||Phox homologous domain||PDZ domain||Ras-association||Ubiquitin-related domain
tae-miR167c-5p	ENSG00000162377	155	-24.48	155	-24.48	3047	22	3269	763	Sel1-like
tae-miR167c-5p	ENSG00000117595	160	-22.37	160	-22.37	3055	22	2729	1746	Interferon regulatory factor-3||Interferon regulatory factor DNA-binding domain||SMAD/FHA domain
tae-miR167c-5p	ENSG00000143641	153	-14.04	153	-14.04	3065	22	2666	677	Glycosyltransferase 2-like||Ricin B lectin domain||Nucleotide-diphospho-sugar transferases
tae-miR167c-5p	ENSG00000186517	140	-15.57	140	-15.57	3069	22	766	110	Rho GTPase-activating protein domain||Rho GTPase activation protein||
tae-miR167c-5p	ENSG00000162772	149	-17.55	149	-17.55	3072	22	450	1	Basic-leucine zipper domain||AP-1 transcription factor||Transcription factor, Skn-1-like, DNA-binding domain
tae-miR167c-5p	ENSG00000169241	158	-20.39	158	-20.39	3085	22	570	65	0
tae-miR167c-5p	ENSG00000116161	144	-12.6	144	-12.6	3086	22	1631	349	CS domain||SGS||HSP20-like chaperone||Siah interacting protein, N-terminal
tae-miR167c-5p	ENSG00000162430	146	-18.27	146	-18.27	3093	22	2506	603	EF-hand domain||
tae-miR167c-5p	ENSG00000000457	160	-23.45	160	-23.45	3097	22	4082	1855	Protein kinase domain||Serine-threonine/tyrosine-protein kinase catalytic domain||HEAT, type 2||Serine/threonine/dual specificity protein kinase, catalytic domain||Protein kinase-like domain||Armadillo-type fold
tae-miR167c-5p	ENSG00000198625	306	-32.46	156	-19.02	3098	22	8438	3036 968	SWIB/MDM2 domain||Zinc finger, RanBP2-type||Zinc finger, RING-type||p53 negative regulator Mdm2/Mdm4
tae-miR167c-5p	ENSG00000058668	146	-20.26	146	-20.26	3119	22	4227	1198	P-type ATPase, A domain||Cation-transporting P-type ATPase, C-terminal||Plasma membrane calcium transporting P-type ATPase, C-terminal||HAD-like domain||Cation-transporting P-type ATPase, N-terminal||P-type ATPase||P-type ATPase, subfamily IIB||P-type ATPase, cytoplasmic domain N
tae-miR167c-5p	ENSG00000092607	146	-13.4	146	-13.4	3121	22	1685	552	Transcription factor, T-box||p53-like transcription factor, DNA-binding||
tae-miR167c-5p	ENSG00000213281	140	-12.65	140	-12.65	3123	22	3625	1192	Small GTPase superfamily||Mitochondrial Rho-like||Small GTPase superfamily, ARF/SAR type||Elongation factor, GTP-binding domain||Small GTP-binding protein domain||Small GTPase superfamily, Ras type||Small GTPase superfamily, Rab type||Small GTPase superfamily, Rho type||P-loop containing nucleoside triphosphate hydrolase
tae-miR167c-5p	ENSG00000137960	154	-17.41	154	-17.41	3136	22	2706	2150	PDZ domain||Immunoglobulin E-set||Uncharacterised conserved protein UCP038083, PDZ
tae-miR167c-5p	ENSG00000183317	153	-24.83	153	-24.83	3150	22	2398	123	||Serine-threonine/tyrosine-protein kinase catalytic domain||Protein kinase domain||Serine/threonine/dual specificity protein kinase, catalytic domain||Tyrosine-protein kinase, catalytic domain||Protein kinase-like domain||Fibronectin type III||Ephrin receptor ligand binding domain||Sterile alpha motif, type 1||Sterile alpha motif, type 2||Sterile alpha motif domain||Galactose-binding domain-like…
tae-miR167c-5p	ENSG00000143494	152	-15.48	152	-15.48	3166	22	2326	1309	0
tae-miR167c-5p	ENSG00000157131	161	-14.61	161	-14.61	3175	22	505	108	Membrane attack complex component/perforin (MACPF) domain||Low-density lipoprotein (LDL) receptor class A repeat||Thrombospondin, type 1 repeat||Membrane attack complex component/perforin/complement C9
tae-miR167c-5p	ENSG00000143549	150	-17.2	150	-17.2	3190	22	2331	1627	Tropomyosin||HR1 rho-binding repeat||
tae-miR167c-5p	ENSG00000137936	144	-14.76	144	-14.76	3195	22	455	27	SH2 domain||Ras guanine-nucleotide exchange factors catalytic domain||Ras guanine nucleotide exchange factor domain
tae-miR167c-5p	ENSG00000117600	150	-16.58	150	-16.58	3200	22	2580	581	Phosphatidic acid phosphatase type 2/haloperoxidase
tae-miR167c-5p	ENSG00000143771	149	-19.13	149	-19.13	3206	22	3630	2333	Cornichon
tae-miR167c-5p	ENSG00000152061	142	-12.16	142	-12.16	3220	22	1620	1470	Kinesin-like||PTB/PI domain||Rab-GTPase-TBC domain||
tae-miR167c-5p	ENSG00000143674	143	-12.21	143	-12.21	3222	22	2436	123	Serine-threonine/tyrosine-protein kinase catalytic domain||Protein kinase domain||SH3 domain||Variant SH3 domain||Serine/threonine/dual specificity protein kinase, catalytic domain||Tyrosine-protein kinase, catalytic domain||Protein kinase-like domain||Mitogen-activated protein (MAP) kinase kinase kinase, MLK1/MLK2/MLK4||
tae-miR167c-5p	ENSG00000078808	149	-17.33	149	-17.33	3231	22	604	582	EF-hand domain
tae-miR167c-5p	ENSG00000169241	158	-20.39	158	-20.39	3234	22	572	65	0
tae-miR167c-5p	ENSG00000185668	148	-15.72	148	-15.72	3247	22	1561	1058	POU-specific||Homeobox domain||POU domain||Lambda repressor-like, DNA-binding domain||Homeodomain-like||POU-domain transcription factor, class 3
tae-miR167c-5p	ENSG00000158488	146	-16.51	146	-16.51	3250	22	633	418	Immunoglobulin C1-set||Immunoglobulin-like domain||MHC classes I/II-like antigen recognition protein
tae-miR167c-5p	ENSG00000158488	146	-16.51	146	-16.51	3252	22	755	572	Immunoglobulin C1-set||Immunoglobulin-like domain||MHC classes I/II-like antigen recognition protein
tae-miR167c-5p	ENSG00000117114	148	-20.44	148	-20.44	3265	22	1835	642	GPCR, family 2, latrophilin, C-terminal||Olfactomedin-like||Domain of unknown function DUF3497||GPCR, family 2, secretin-like||D-galactoside/L-rhamnose binding SUEL lectin domain||GPS motif||GPCR, family 2, extracellular hormone receptor domain||GPCR, family 2, latrophilin||GPCR, family 2-like
tae-miR167c-5p	ENSG00000134215	142	-14.04	142	-14.04	3266	22	2171	1071	Dbl homology (DH) domain||Variant SH3 domain||Calmodulin-regulated spectrin-associated protein, CH domain||SH3 domain||SH2 domain||Calponin homology domain||Protein kinase C-like, phorbol ester/diacylglycerol-binding domain||Pleckstrin homology domain||Smooth muscle protein/calponin||||Spectrin alpha chain, SH3 domain
tae-miR167c-5p	ENSG00000143147	140	-15.81	140	-15.81	3271	22	253	166	G protein-coupled receptor, rhodopsin-like||GPCR, rhodopsin-like, 7TM
tae-miR167c-5p	ENSG00000065135	457	-48.92	161	-19.94	3294	22	25999	20466 755 1798	Guanine nucleotide binding protein (G-protein), alpha subunit||Small GTPase superfamily, ARF/SAR type||G-protein alpha subunit, group I||Fungal G-protein, alpha subunit||P-loop containing nucleoside triphosphate hydrolase||G protein alpha subunit, helical insertion
tae-miR167c-5p	ENSG00000163239	151	-11.66	151	-11.66	3298	22	437	136	Tudor domain||RNA recognition motif domain
tae-miR167c-5p	ENSG00000143590	140	-14.81	140	-14.81	3300	22	995	690	Ephrin||Cupredoxin
tae-miR167c-5p	ENSG00000118217	292	-37.77	148	-19.14	3310	22	5416	4066 3270	Basic-leucine zipper domain
tae-miR167c-5p	ENSG00000143442	154	-17.81	154	-17.81	3311	22	2077	1180	DDE superfamily endonuclease, CENP-B-like||HTH CenpB-type DNA-binding domain||Zinc finger, C2H2||Zinc finger, C2H2-like||Homeodomain-like||
tae-miR167c-5p	ENSG00000213190	147	-14.81	147	-14.81	3317	22	1000	335	0
tae-miR167c-5p	ENSG00000179456	150	-16.79	150	-16.79	3318	22	2106	631	BTB/POZ||BTB/POZ-like||Zinc finger, C2H2||Zinc finger, C2H2-like||BTB/POZ fold
tae-miR167c-5p	ENSG00000085491	143	-12.63	143	-12.63	3320	22	1830	752	Mitochondrial substrate/solute carrier||Mitochondrial carrier protein||Graves disease carrier protein||EF-hand domain||Mitochondrial carrier domain
tae-miR167c-5p	ENSG00000163462	160	-21.13	160	-21.13	3326	22	779	70	Zinc finger, B-box||Zinc finger, C3HC4 RING-type||Fibronectin type III||Zinc finger, RING-type||B30.2/SPRY domain||Concanavalin A-like lectin/glucanase domain
tae-miR167c-5p	ENSG00000152061	142	-12.16	142	-12.16	3339	22	484	190	Kinesin-like||PTB/PI domain||Rab-GTPase-TBC domain||
tae-miR167c-5p	ENSG00000116521	140	-11.66	140	-11.66	3340	22	292	208	SCAMP
tae-miR167c-5p	ENSG00000162728	294	-31.8	154	-20.14	3352	22	2746	1854 1	Potassium channel, inwardly rectifying, Kir||Potassium channel, inwardly rectifying, Kir3.3||Immunoglobulin E-set
tae-miR167c-5p	ENSG00000215790	147	-17.14	147	-17.14	3353	22	576	218	EamA domain
tae-miR167c-5p	ENSG00000159588	286	-33.3	146	-18.83	3357	22	1601	1219 577	0
tae-miR167c-5p	ENSG00000163393	140	-16.42	140	-16.42	3362	22	2946	2787	General substrate transporter||Major facilitator superfamily||Major facilitator superfamily domain
tae-miR167c-5p	ENSG00000116260	142	-13.82	142	-13.82	3370	22	6993	3095	ERV/ALR sulfhydryl oxidase domain||Thioredoxin domain||Thioredoxin-like fold||
tae-miR167c-5p	ENSG00000178104	152	-13.15	152	-13.15	3371	22	1622	856	Spindle associated||Armadillo-type fold||
tae-miR167c-5p	ENSG00000178752	286	-34.08	146	-20.58	3373	22	1821	637 1468	Tumour necrosis factor-like domain||
tae-miR167c-5p	ENSG00000173212	143	-16.15	143	-16.15	3384	22	1875	615	Mab-21 domain
tae-miR167c-5p	ENSG00000158488	146	-16.51	146	-16.51	3388	22	603	418	Immunoglobulin C1-set||Immunoglobulin-like domain||MHC classes I/II-like antigen recognition protein
tae-miR167c-5p	ENSG00000116396	291	-31.73	151	-19.42	3390	22	16815	2304 4878	Ion transport domain||Potassium channel tetramerisation-type BTB domain||Potassium channel, voltage dependent, Kv3, inactivation domain||Two pore domain potassium channel domain||Potassium channel||Potassium channel, voltage dependent, Kv3||Potassium channel, voltage dependent, Kv3.4||Potassium channel, voltage dependent, Kv||Potassium channel, voltage dependent, Kv9||BTB/POZ-like||BTB/POZ fold
tae-miR167c-5p	ENSG00000172260	143	-15.33	143	-15.33	3409	22	11506	4491	Immunoglobulin I-set||Immunoglobulin||Immunoglobulin V-set domain||Immunoglobulin subtype||Immunoglobulin subtype 2||Immunoglobulin-like domain
tae-miR167c-5p	ENSG00000117020	144	-12.74	144	-12.74	3415	22	3486	2909	Protein kinase domain||Serine-threonine/tyrosine-protein kinase catalytic domain||Pleckstrin homology domain||Protein kinase, C-terminal||Serine/threonine/dual specificity protein kinase, catalytic domain||Tyrosine-protein kinase, catalytic domain||AGC-kinase, C-terminal||Protein kinase-like domain
tae-miR167c-5p	ENSG00000153029	140	-13.18	140	-13.18	3426	22	6673	5491	MHC class I alpha chain, alpha1 alpha2 domains||Immunoglobulin C1-set||Immunoglobulin-like domain||MHC classes I/II-like antigen recognition protein||MHC class I alpha chain
tae-miR167c-5p	ENSG00000135766	165	-19.96	165	-19.96	3439	22	2660	1023	Zinc finger, MYND-type||Oxoglutarate/iron-dependent dioxygenase||Prolyl 4-hydroxylase, alpha subunit
tae-miR167c-5p	ENSG00000196878	148	-13.42	148	-13.42	3444	22	401	1	EGF-like, laminin||Laminin, N-terminal||Galactose-binding domain-like||
tae-miR167c-5p	ENSG00000117697	145	-17.59	145	-17.59	3446	22	1452	1278	Kinetochore Mis14
tae-miR167c-5p	ENSG00000197965	140	-16.1	140	-16.1	3452	22	3998	1148	Immunoglobulin V-set domain||Myelin P0 protein related||Immunoglobulin-like domain||Immunoglobulin subtype||
tae-miR167c-5p	ENSG00000158715	151	-16.02	151	-16.02	3454	22	1383	411	Major facilitator superfamily||Major facilitator superfamily domain
tae-miR167c-5p	ENSG00000143653	143	-16.87	143	-16.87	3468	22	837	27	Saccharopine dehydrogenase / Homospermidine synthase
tae-miR167c-5p	ENSG00000162706	145	-15.29	145	-15.29	3476	22	1090	443	Immunoglobulin I-set||CD80-like, immunoglobulin C2-set||Immunoglobulin||Immunoglobulin V-set domain||Immunoglobulin C1-set||Immunoglobulin-like domain||Immunoglobulin subtype||Immunoglobulin subtype 2||Neurexin/syndecan/glycophorin C
tae-miR167c-5p	ENSG00000197622	146	-12.81	146	-12.81	3488	22	2371	612	CRIB domain
tae-miR167c-5p	ENSG00000078018	143	-12.64	143	-12.64	3496	22	3721	2109	Microtubule associated protein, tubulin-binding repeat||RII binding domain||MAP2/Tau projection||
tae-miR167c-5p	ENSG00000177606	140	-15.33	140	-15.33	3510	22	1287	553	Jun-like transcription factor||Basic-leucine zipper domain||Transcription factor Jun||Transcription factor, Skn-1-like, DNA-binding domain
tae-miR167c-5p	ENSG00000187736	143	-15.62	143	-15.62	3523	22	1060	22	XLF/Cernunnos
tae-miR167c-5p	ENSG00000162695	146	-12.65	146	-12.65	3528	22	6580	2928	Cation efflux protein
tae-miR167c-5p	ENSG00000196182	427	-44.13	147	-18.24	3534	22	3575	95 493 754	Protein kinase domain||Serine-threonine/tyrosine-protein kinase catalytic domain||Serine/threonine/dual specificity protein kinase, catalytic domain||Tyrosine-protein kinase, catalytic domain||Protein kinase-like domain
tae-miR167c-5p	ENSG00000188004	140	-18.2	140	-18.2	3546	22	1683	1261	0
tae-miR167c-5p	ENSG00000162623	293	-31.5	153	-18.35	3554	22	2561	2212 2154	tRNA wybutosine-synthesizing protein
tae-miR167c-5p	ENSG00000174307	156	-24.77	156	-24.77	3555	22	283	49	Pleckstrin homology domain
tae-miR167c-5p	ENSG00000163216	140	-13.47	140	-13.47	3565	22	403	1	0
tae-miR167c-5p	ENSG00000076356	283	-29.79	143	-15.51	3573	22	5001	1852 3057	Plexin, cytoplasmic RasGAP domain||Sema domain||IPT domain||Plexin||Plexin-like fold||Rho GTPase activation protein||Immunoglobulin E-set
tae-miR167c-5p	ENSG00000183508	153	-14.81	153	-14.81	3578	22	4328	3252	Domain of unknown function DUF1693
tae-miR167c-5p	ENSG00000198625	306	-32.46	156	-19.02	3584	22	8437	3036 968	SWIB/MDM2 domain||Zinc finger, RanBP2-type||Zinc finger, RING-type||p53 negative regulator Mdm2/Mdm4
tae-miR167c-5p	ENSG00000158488	146	-16.51	146	-16.51	3609	22	816	608	Immunoglobulin C1-set||Immunoglobulin-like domain||MHC classes I/II-like antigen recognition protein
tae-miR167c-5p	ENSG00000116984	157	-19.62	157	-19.62	3618	22	6337	4032	Homocysteine S-methyltransferase||Vitamin B12-dependent methionine synthase, activation domain||Pterin-binding||Cobalamin (vitamin B12)-binding module, cap domain||Cobalamin (vitamin B12)-binding domain||Cobalamin-dependent methionine synthase||Dihydropteroate synthase-like
tae-miR167c-5p	ENSG00000134245	291	-31.59	151	-19.93	3628	22	2157	2035 314	Wnt||Wnt-2 protein
tae-miR167c-5p	ENSG00000173726	147	-20.55	147	-20.55	3643	22	2728	512	Protein import receptor MAS20||Protein import receptor MAS20, metazoan||Mitochondrial outer membrane translocase complex, subunit Tom20 domain
tae-miR167c-5p	ENSG00000160075	142	-15.96	142	-15.96	3646	22	3687	2389	RNA polymerase II subunit A||Phosphotyrosine protein phosphatase I superfamily
tae-miR167c-5p	ENSG00000143127	163	-22.17	163	-22.17	3649	22	1590	19	Integrin alpha-2||von Willebrand factor, type A||FG-GAP repeat||Integrin alpha chain||Integrin alpha beta-propellor
tae-miR167c-5p	ENSG00000204060	148	-16.42	148	-16.42	3656	22	709	440	Transcription factor, fork head
tae-miR167c-5p	ENSG00000169224	152	-14.06	152	-14.06	3674	22	3285	1498	0
tae-miR167c-5p	ENSG00000116874	158	-16.8	158	-16.8	3678	22	2144	1600	Aminoacyl-tRNA synthetase, class Ic||Tryptophan-tRNA ligase
tae-miR167c-5p	ENSG00000204843	142	-16.52	142	-16.52	3683	22	345	101	Dynein associated protein||CAP Gly-rich domain||Polyketide synthase, docking domain||P-loop containing nucleoside triphosphate hydrolase||Tropomyosin||
tae-miR167c-5p	ENSG00000198570	306	-33	162	-18.68	3699	22	2514	1032 844	0
tae-miR167c-5p	ENSG00000160818	154	-18.94	154	-18.94	3707	22	726	421	G-patch domain
tae-miR167c-5p	ENSG00000092978	151	-12.42	151	-12.42	3722	22	1976	567	G-patch domain||
tae-miR167c-5p	ENSG00000125462	140	-12.92	140	-12.92	3743	22	301	88	0
tae-miR167c-5p	ENSG00000198854	158	-18.85	158	-18.85	3762	22	196	46	0
tae-miR167c-5p	ENSG00000163155	144	-12.63	144	-12.63	3769	22	1134	317	LysM domain||
tae-miR167c-5p	ENSG00000196805	140	-13.47	140	-13.47	3784	22	397	1	0
tae-miR167c-5p	ENSG00000143147	140	-15.81	140	-15.81	3787	22	262	166	G protein-coupled receptor, rhodopsin-like||GPCR, rhodopsin-like, 7TM
tae-miR167c-5p	ENSG00000159348	150	-12.77	150	-12.77	3795	22	658	1	Oxidoreductase FAD/NAD(P)-binding||Oxidoreductase, FAD-binding domain||NADH:cytochrome b5 reductase (CBR)||Flavoprotein pyridine nucleotide cytochrome reductase||Phenol hydroxylase reductase||Riboflavin synthase-like beta-barrel
tae-miR167c-5p	ENSG00000168918	306	-30.23	155	-15.79	3801	22	1195	80 609	Endonuclease/exonuclease/phosphatase||SH2 domain||Inositol polyphosphate-related phosphatase||
tae-miR167c-5p	ENSG00000158864	147	-12.63	147	-12.63	3811	22	451	271	NADH-quinone oxidoreductase, subunit D||NAD(P)H-quinone oxidoreductase subunit D/H||NiFe hydrogenase-like
tae-miR167c-5p	ENSG00000131697	145	-19.93	145	-19.93	3825	22	3182	181	0
tae-miR167c-5p	ENSG00000077157	289	-25.01	149	-12.6	3829	22	12146	5905 4145	Ankyrin repeat||Ankyrin repeat-containing domain||Protein phosphatase 1 regulatory subunit 12A/B, chordates||
tae-miR167c-5p	ENSG00000162438	153	-20.06	153	-20.06	3835	22	2914	328	Peptidase S1||Peptidase S1A, chymotrypsin-type||Trypsin-like cysteine/serine peptidase domain||
tae-miR167c-5p	ENSG00000157833	154	-20.07	154	-20.07	3859	22	1406	811	Sterile alpha motif/pointed domain
tae-miR167c-5p	ENSG00000084710	152	-18.22	152	-18.22	3862	22	1034	676	Armadillo-type fold
tae-miR167c-5p	ENSG00000144485	145	-13.74	145	-13.74	3866	22	822	1	Orange||Myc-type, basic helix-loop-helix (bHLH) domain||
tae-miR167c-5p	ENSG00000143469	146	-13.85	146	-13.85	3876	22	10758	8406	C2 domain
tae-miR167c-5p	ENSG00000198399	150	-17.53	150	-17.53	3878	22	807	543	SH3 domain||Variant SH3 domain||Dbl homology (DH) domain||C2 domain||EF-hand domain||EPS15 homology (EH)||Pleckstrin homology domain||||Spectrin alpha chain, SH3 domain
tae-miR167c-5p	ENSG00000144152	144	-16.07	144	-16.07	3889	22	658	13	EGF-like calcium-binding domain||Sushi/SCR/CCP domain||Epidermal growth factor-like domain
tae-miR167c-5p	ENSG00000068878	142	-13.15	142	-13.15	3902	22	1511	143	Protein of unknown function DUF3437||Armadillo-type fold||
tae-miR167c-5p	ENSG00000178562	148	-14.11	148	-14.11	3933	22	3998	2399	Immunoglobulin V-set domain||T cell antigen CD28
tae-miR167c-5p	ENSG00000123836	160	-16.34	160	-16.34	3945	22	1313	1248	6-phosphofructo-2-kinase||P-loop containing nucleoside triphosphate hydrolase||||Histidine phosphatase superfamily, clade-1||Chromatin associated protein KTI12||Fructose-2,6-bisphosphatase||Histidine phosphatase superfamily
tae-miR167c-5p	ENSG00000198625	306	-32.46	156	-19.02	3946	22	9419	4018 1950	SWIB/MDM2 domain||Zinc finger, RanBP2-type||Zinc finger, RING-type||p53 negative regulator Mdm2/Mdm4
tae-miR167c-5p	ENSG00000121964	144	-15.59	144	-15.59	3948	22	105	65	Glycosyltransferase family 1, N-terminal||Glycosyl transferase, family 1
tae-miR167c-5p	ENSG00000162572	140	-16.25	140	-16.25	3952	22	1091	420	Na+ channel, amiloride-sensitive||Epithelial sodium channel||
tae-miR167c-5p	ENSG00000150551	148	-17.64	148	-17.64	3964	22	1192	1080	0
tae-miR167c-5p	ENSG00000178295	153	-17.65	153	-17.65	3972	22	3426	3171	XPG-I domain||XPG N-terminal||Helix-hairpin-helix motif, class 2||PIN domain-like||5'-3' exonuclease, C-terminal domain
tae-miR167c-5p	ENSG00000115415	298	-36.36	158	-21.03	3974	22	542	248 518	Signal transducer and activation of transcription 1, TAZ2 binding domain, C-terminal||STAT transcription factor, DNA-binding||STAT transcription factor, all-alpha||STAT transcription factor, protein interaction||SH2 domain||p53-like transcription factor, DNA-binding||STAT transcription factor, coiled coil
tae-miR167c-5p	ENSG00000115718	152	-23.27	152	-23.27	3980	22	161	142	||Peptidase S1||Gamma-carboxyglutamic acid-rich (GLA) domain||Peptidase S1A, chymotrypsin-type||Epidermal growth factor-like domain||EGF-like calcium-binding domain||Trypsin-like cysteine/serine peptidase domain||Peptidase S1A, coagulation factor VII/IX/X/C/Z
tae-miR167c-5p	ENSG00000175879	153	-21.33	153	-21.33	3983	22	1083	605	Homeobox domain||Homeodomain, metazoa||Homeodomain-like
tae-miR167c-5p	ENSG00000169403	150	-17.64	150	-17.64	4002	22	2827	1707	G protein-coupled receptor, rhodopsin-like||Platelet-activating factor receptor||GPCR, rhodopsin-like, 7TM
tae-miR167c-5p	ENSG00000177181	445	-49.31	155	-18.31	4004	22	7604	690 3025 1628	ATP-grasp fold, RimK-type||Prokaryotic glutathione synthetase, ATP-binding||Carbamoyl-phosphate synthetase large subunit-like, ATP-binding domain||ATP-grasp fold, DUF201-type||Ribosomal S6 modification enzyme RimK/Lysine biosynthesis enzyme LysX||ATP-grasp fold
tae-miR167c-5p	ENSG00000116039	150	-24.31	150	-24.31	4010	22	1105	385	ATPase, F1/V1/A1 complex, alpha/beta subunit, nucleotide-binding domain||ATPase, F1/V1/A1 complex, alpha/beta subunit, C-terminal||ATPase, F1 complex alpha/beta subunit, N-terminal domain||ATPase, V1 complex, subunit B||P-loop containing nucleoside triphosphate hydrolase
tae-miR167c-5p	ENSG00000181378	145	-14.51	145	-14.51	4019	22	393	247	MSP domain||PapD-like||
tae-miR167c-5p	ENSG00000183317	142	-16.27	142	-16.27	4051	22	1443	743	||Serine-threonine/tyrosine-protein kinase catalytic domain||Protein kinase domain||Serine/threonine/dual specificity protein kinase, catalytic domain||Tyrosine-protein kinase, catalytic domain||Protein kinase-like domain||Fibronectin type III||Ephrin receptor ligand binding domain||Sterile alpha motif, type 1||Sterile alpha motif, type 2||Sterile alpha motif domain||Galactose-binding domain-like…
tae-miR167c-5p	ENSG00000215883	308	-35.63	155	-20.2	4056	22	3225	1527 740	Oxidoreductase-like, N-terminal||Oxidoreductase, FAD-binding domain||Riboflavin synthase-like beta-barrel||Oxidoreductase FAD/NAD(P)-binding||NADH:cytochrome b5 reductase (CBR)||Phenol hydroxylase reductase
tae-miR167c-5p	ENSG00000143740	156	-17.12	156	-17.12	4065	22	1089	321	Target SNARE coiled-coil domain||
tae-miR167c-5p	ENSG00000187123	144	-15.13	144	-15.13	4066	22	2773	935	CD59 antigen||
tae-miR167c-5p	ENSG00000138434	146	-22.39	146	-22.39	4068	22	4508	2615	0
tae-miR167c-5p	ENSG00000172954	140	-11.75	140	-11.75	4102	22	3605	2900	Phospholipid/glycerol acyltransferase||
tae-miR167c-5p	ENSG00000116747	153	-13.02	153	-13.02	4105	22	6488	5773	TROVE||von Willebrand factor, type A||
tae-miR167c-5p	ENSG00000116863	145	-12.65	145	-12.65	4109	22	546	490	ADP-ribosylation/Crystallin J1
tae-miR167c-5p	ENSG00000068654	152	-21.25	152	-21.25	4110	22	1095	155	RNA polymerase Rpb1, domain 5||RNA polymerase, alpha subunit||RNA polymerase Rpb1, domain 3||RNA polymerase Rpb1, domain 4||RNA polymerase Rpb1, domain 1||RNA polymerase, N-terminal||
tae-miR167c-5p	ENSG00000136699	158	-19.45	158	-19.45	4130	22	3318	1872	0
tae-miR167c-5p	ENSG00000204843	142	-16.52	142	-16.52	4148	22	342	101	Dynein associated protein||CAP Gly-rich domain||Polyketide synthase, docking domain||P-loop containing nucleoside triphosphate hydrolase||Tropomyosin||
tae-miR167c-5p	ENSG00000152291	294	-27.67	149	-16.01	4150	22	4709	2394 2633	0
tae-miR167c-5p	ENSG00000115282	168	-25.58	168	-25.58	4157	22	2441	1962	||Tetratricopeptide repeat||Tetratricopeptide repeat-containing domain
tae-miR167c-5p	ENSG00000142675	140	-12.16	140	-12.16	4170	22	336	39	CRIC domain, Chordata||Pleckstrin homology domain||Sterile alpha motif, type 1||PDZ domain||Sterile alpha motif domain||Sterile alpha motif/pointed domain||||Sterile alpha motif, type 2
tae-miR167c-5p	ENSG00000184454	160	-25.76	160	-25.76	4178	22	3578	62	0
tae-miR167c-5p	ENSG00000115762	148	-15.06	148	-15.06	4187	22	3078	379	Pleckstrin homology domain
tae-miR167c-5p	ENSG00000184182	152	-15.13	152	-15.13	4191	22	1444	1279	||Ubiquitin-conjugating enzyme/RWD-like||Ubiquitin-conjugating enzyme E2
tae-miR167c-5p	ENSG00000121964	150	-22.16	150	-22.16	4235	22	1130	515	Glycosyltransferase family 1, N-terminal||Glycosyl transferase, family 1
tae-miR167c-5p	ENSG00000177000	141	-15.46	141	-15.46	4246	22	4957	791	Methylenetetrahydrofolate reductase||Eukaryotic-type methylenetetrahydrofolate reductase||FAD-linked oxidoreductase-like||
tae-miR167c-5p	ENSG00000144152	144	-16.07	144	-16.07	4267	22	133	47	EGF-like calcium-binding domain||Sushi/SCR/CCP domain||Epidermal growth factor-like domain
tae-miR167c-5p	ENSG00000144524	146	-19.4	146	-19.4	4271	22	1634	261	Proteasome component (PCI) domain||
tae-miR167c-5p	ENSG00000152102	140	-14.81	140	-14.81	4282	22	4589	2336	0
tae-miR167c-5p	ENSG00000057935	313	-41.93	164	-22.81	4286	22	3548	1915 1495	Bromo adjacent homology (BAH) domain||ELM2 domain||Zinc finger, GATA-type||SANT/Myb domain||Homeodomain-like||
tae-miR167c-5p	ENSG00000203985	155	-14.37	155	-14.37	4292	22	1683	996	Low-density lipoprotein (LDL) receptor class A repeat
tae-miR167c-5p	ENSG00000138092	153	-18.93	153	-18.93	4296	22	3058	1755	Centromere protein O
tae-miR167c-5p	ENSG00000071909	157	-18.8	157	-18.8	4302	22	1360	79	Myosin head, motor domain||Protein kinase domain||Serine-threonine/tyrosine-protein kinase catalytic domain||IQ motif, EF-hand binding site||Serine/threonine/dual specificity protein kinase, catalytic domain||Tyrosine-protein kinase, catalytic domain||P-loop containing nucleoside triphosphate hydrolase||Protein kinase-like domain
tae-miR167c-5p	ENSG00000144524	146	-19.4	146	-19.4	4304	22	1513	629	Proteasome component (PCI) domain||
tae-miR167c-5p	ENSG00000163046	151	-17.48	151	-17.48	4327	22	224	110	Ankyrin repeat||Ankyrin repeat-containing domain
tae-miR167c-5p	ENSG00000157870	148	-16.25	148	-16.25	4341	22	2040	627	Thioredoxin-like fold
tae-miR167c-5p	ENSG00000120656	144	-14.9	144	-14.9	4360	22	689	600	Transcription initiation factor TFIID||Transcription factor CBF/NF-Y/archaeal histone||Histone core||Histone-fold
tae-miR167c-5p	ENSG00000132300	140	-14.34	140	-14.34	4384	22	300	1	0
tae-miR167c-5p	ENSG00000138395	151	-16.6	151	-16.6	4404	22	993	687	||Protein kinase domain||Serine-threonine/tyrosine-protein kinase catalytic domain||Serine/threonine/dual specificity protein kinase, catalytic domain||Tyrosine-protein kinase, catalytic domain||Protein kinase-like domain
tae-miR167c-5p	ENSG00000183023	141	-16.94	141	-16.94	4425	22	208	96	Sodium/calcium exchanger membrane region||Na-Ca exchanger/integrin-beta4||Sodium/calcium exchanger protein||Sodium/calcium exchanger, isoform 1||DnaJ domain
tae-miR167c-5p	ENSG00000020633	140	-12.04	140	-12.04	4426	22	2611	610	Runt domain||Runx, C-terminal domain||Acute myeloid leukemia 1 protein (AML1)/Runt||p53-like transcription factor, DNA-binding||Runt-related transcription factor RUNX
tae-miR167c-5p	ENSG00000115896	145	-18.15	145	-18.15	4448	22	5982	94	Phospholipase C, phosphatidylinositol-specific , X domain||Phospholipase C, phosphatidylinositol-specific, Y domain||Phospholipase C, phosphoinositol-specific, EF-hand-like||C2 domain||Phosphoinositide phospholipase C family||Pleckstrin homology domain||PLC-like phosphodiesterase, TIM beta/alpha-barrel domain||
tae-miR167c-5p	ENSG00000213699	294	-31.8	154	-17.18	4451	22	3424	2 3260	||Solute carrier family 35 member SLC35F1/F2/F6||Nucleotide-sugar transporter||EamA domain||Triose-phosphate transporter domain||UAA transporter||Nucleotide-sugar transporter-related
tae-miR167c-5p	ENSG00000188282	297	-36.57	151	-22	4459	22	743	639 626	||RUN||Zinc finger, FYVE/PHD-type||Zinc finger, FYVE-related
tae-miR167c-5p	ENSG00000143190	286	-27.75	146	-15.33	4461	22	11532	8511 7962	POU-specific||Homeobox domain||POU domain||Octamer-binding transcription factor||Lambda repressor-like, DNA-binding domain||Homeodomain-like||
tae-miR167c-5p	ENSG00000185630	150	-20.55	150	-20.55	4479	22	5155	2783	PBX||Homeobox domain||Homeodomain-like
tae-miR167c-5p	ENSG00000158161	307	-29.82	159	-16.55	4480	22	4122	1049 964	HAD-like domain||EYA domain
tae-miR167c-5p	ENSG00000115221	140	-12.65	140	-12.65	4482	22	4046	841	Integrin beta subunit, N-terminal||Integrin beta subunit, cytoplasmic domain||Integrin beta subunit, tail||EGF-like domain, extracellular||Integrin beta subunit||Plexin-like fold||von Willebrand factor, type A
tae-miR167c-5p	ENSG00000130775	144	-14.28	144	-14.28	4495	22	839	218	0
tae-miR167c-5p	ENSG00000196659	140	-12.13	140	-12.13	4501	22	1768	810	Tetratricopeptide repeat-containing domain||Tetratricopeptide repeat
tae-miR167c-5p	ENSG00000117643	149	-18.52	149	-18.52	4507	22	2418	1533	Glycoside hydrolase, family 47
tae-miR167c-5p	ENSG00000075340	145	-16.51	145	-16.51	4510	22	1616	1062	Class II aldolase/adducin N-terminal||
tae-miR167c-5p	ENSG00000114923	150	-18.15	150	-18.15	4512	22	2167	890	Bicarbonate transporter, C-terminal||Band 3 cytoplasmic domain||Bicarbonate transporter, eukaryotic||Anion exchange protein 3||Anion exchange protein||Phosphotransferase/anion transporter
tae-miR167c-5p	ENSG00000153832	160	-16.72	160	-16.72	4516	22	1396	570	F-box domain
tae-miR167c-5p	ENSG00000136731	148	-15.27	148	-15.27	4536	22	6394	2828	||UDP-glucose:Glycoprotein Glucosyltransferase||Nucleotide-diphospho-sugar transferases
tae-miR167c-5p	ENSG00000072163	148	-13.25	148	-13.25	4544	22	811	254	Zinc finger, LIM-type||LIM and senescent cell antigen-like-containing domain protein 1||
tae-miR167c-5p	ENSG00000071082	143	-15.16	143	-15.16	4553	22	536	25	Ribosomal protein L31e||Ribosomal protein L31e domain
tae-miR167c-5p	ENSG00000187627	150	-21.21	150	-21.21	4560	22	3384	2426	Ran binding domain||GRIP||Tetratricopeptide TPR2||Tetratricopeptide TPR1||Tetratricopeptide repeat||Tetratricopeptide repeat-containing domain||
tae-miR167c-5p	ENSG00000198522	140	-12.16	140	-12.16	4571	22	644	384	GPN-loop GTPase||Elongation factor, GTP-binding domain||P-loop containing nucleoside triphosphate hydrolase||AAA+ ATPase domain
tae-miR167c-5p	ENSG00000157870	148	-16.25	148	-16.25	4590	22	2053	640	Thioredoxin-like fold
tae-miR167c-5p	ENSG00000121964	150	-22.16	150	-22.16	4597	22	1298	414	Glycosyltransferase family 1, N-terminal||Glycosyl transferase, family 1
tae-miR167c-5p	ENSG00000153094	145	-14.23	145	-14.23	4601	22	475	3	Apoptosis, Bim N-terminal||Bcl-x interacting, BH3 domain||Bcl-2-like protein 11
tae-miR167c-5p	ENSG00000163873	145	-19.69	145	-19.69	4604	22	6324	5715	Extracellular ligand-binding receptor||Ionotropic glutamate receptor||Ionotropic glutamate receptor, L-glutamate and glycine-binding domain||Ionotropic glutamate receptor, metazoa||Periplasmic binding protein-like I
tae-miR167c-5p	ENSG00000115970	317	-40.21	160	-23.45	4610	22	4874	2288 1625	Domain of unknown function DUF2428, death-receptor-like||Armadillo-type fold||
tae-miR167c-5p	ENSG00000116030	149	-17.48	149	-17.48	4612	22	1073	720	Rad60/SUMO-like domain||Ubiquitin-like||Ubiquitin-related domain||
tae-miR167c-5p	ENSG00000144504	149	-20.89	149	-20.89	4615	22	2055	544	Ankyrin repeat||MORN motif||Zinc finger, MYND-type||Ankyrin repeat-containing domain||
tae-miR167c-5p	ENSG00000117682	140	-11.66	140	-11.66	4631	22	2966	1187	Decaprenyl diphosphate synthase-like
tae-miR167c-5p	ENSG00000196581	150	-12.31	150	-12.31	4654	22	10049	1538	0
tae-miR167c-5p	ENSG00000142733	152	-18.75	152	-18.75	4668	22	205	50	||Protein kinase domain||Serine-threonine/tyrosine-protein kinase catalytic domain||Serine/threonine/dual specificity protein kinase, catalytic domain||Tyrosine-protein kinase, catalytic domain||Protein kinase-like domain||Sterile alpha motif/pointed domain
tae-miR167c-5p	ENSG00000204843	295	-40.29	153	-23.77	4679	22	1464	1080 1222	Dynein associated protein||CAP Gly-rich domain||Polyketide synthase, docking domain||P-loop containing nucleoside triphosphate hydrolase||Tropomyosin||
tae-miR167c-5p	ENSG00000187605	149	-14.21	149	-14.21	4697	22	6000	622	Zinc finger, CXXC-type||
tae-miR167c-5p	ENSG00000115705	309	-42.73	155	-22.7	4704	22	2796	510 1570	||Haem peroxidase, animal||EGF-like calcium-binding domain||Epidermal growth factor-like domain||Sushi/SCR/CCP domain||Haem peroxidase
tae-miR167c-5p	ENSG00000189337	146	-16.83	146	-16.83	4712	22	2358	1275	Sterile alpha motif, type 2||Sterile alpha motif, type 1||Sterile alpha motif domain||Sterile alpha motif/pointed domain||
tae-miR167c-5p	ENSG00000162543	164	-18.13	164	-18.13	4714	22	4644	2284	UBX domain||Ubiquitin-related domain
tae-miR167c-5p	ENSG00000198522	154	-20.08	154	-20.08	4717	22	320	55	GPN-loop GTPase||Elongation factor, GTP-binding domain||P-loop containing nucleoside triphosphate hydrolase||AAA+ ATPase domain
tae-miR167c-5p	ENSG00000187627	140	-11.66	140	-11.66	4730	22	1429	1126	Ran binding domain||GRIP||Tetratricopeptide TPR2||Tetratricopeptide TPR1||Tetratricopeptide repeat||Tetratricopeptide repeat-containing domain||
tae-miR167c-5p	ENSG00000134686	153	-15.06	153	-15.06	4758	22	1242	436	Sterile alpha motif, type 1||Sterile alpha motif, type 2||Pointed domain||Sterile alpha motif domain||Zinc finger, FCS-type||Sterile alpha motif/pointed domain
tae-miR167c-5p	ENSG00000162430	146	-18.27	146	-18.27	4764	22	2503	603	EF-hand domain||
tae-miR167c-5p	ENSG00000197965	140	-16.1	140	-16.1	4766	22	2898	1148	Immunoglobulin V-set domain||Myelin P0 protein related||Immunoglobulin-like domain||Immunoglobulin subtype||
tae-miR167c-5p	ENSG00000188738	285	-27.64	145	-15.01	4777	22	2315	759 48	0
tae-miR167c-5p	ENSG00000136709	150	-19.18	150	-19.18	4779	22	1940	991	WD40 repeat||Collagen triple helix repeat||WD40-repeat-containing domain||
tae-miR167c-5p	ENSG00000115677	159	-19.09	159	-19.09	4783	22	2334	1650	K Homology domain, type 1||K Homology domain||
tae-miR167c-5p	ENSG00000132329	150	-19.39	150	-19.39	4788	22	227	54	Receptor activity modifying protein
tae-miR167c-5p	ENSG00000160049	280	-26.47	140	-14.34	4789	22	4968	162 3512	DNA fragmentation factor 45kDa, middle domain||CIDE-N domain||DNA fragmentation factor 45kDa C-terminal domain||DNA fragmentation factor subunit alpha||Death domain
tae-miR167c-5p	ENSG00000130768	149	-17.12	149	-17.12	4794	22	281	91	Calcineurin-like phosphoesterase domain, apaH type||Metallo-dependent phosphatase-like||Acid sphingomyelinase-like phosphodiesterase, predicted
tae-miR167c-5p	ENSG00000163492	299	-26.55	156	-13.66	4808	22	4883	969 3121	Immunoglobulin-like domain||Spectrin repeat||tRNA-binding arm||Immunoglobulin I-set||Immunoglobulin subtype||Immunoglobulin subtype 2
tae-miR167c-5p	ENSG00000144161	157	-19.13	157	-19.13	4820	22	4959	131	Zinc finger, CCCH-type
tae-miR167c-5p	ENSG00000121904	156	-20.74	156	-20.74	4826	22	2625	1277	CUB domain||Sushi/SCR/CCP domain||CUB-like domain
tae-miR167c-5p	ENSG00000142634	150	-19.47	150	-19.47	4836	22	1619	1115	EF-hand domain
tae-miR167c-5p	ENSG00000178568	290	-30.25	148	-15.75	4837	22	7894	4599 4684	Serine-threonine/tyrosine-protein kinase catalytic domain||Receptor L-domain||Protein kinase domain||Furin-like cysteine-rich domain||Furin-like repeat||Serine/threonine/dual specificity protein kinase, catalytic domain||Tyrosine-protein kinase, catalytic domain||Protein kinase-like domain||Insulin-like growth factor binding protein, N-terminal||Tyrosine protein kinase, EGF/ERB/XmrK receptor
tae-miR167c-5p	ENSG00000128654	145	-14.18	145	-14.18	4839	22	1243	192	||Mitochondrial outer membrane transport complex, Sam37/metaxin||Glutathione S-transferase, C-terminal-like||Thioredoxin-like fold
tae-miR167c-5p	ENSG00000136699	158	-19.45	158	-19.45	4840	22	3049	1603	0
tae-miR167c-5p	ENSG00000115825	147	-15.85	147	-15.85	4846	22	2675	684	Protein kinase domain||Serine-threonine/tyrosine-protein kinase catalytic domain||Protein kinase C-like, phorbol ester/diacylglycerol-binding domain||Pleckstrin homology domain||Lipopolysaccharide kinase||Diacylglycerol/phorbol-ester binding||Serine/threonine/dual specificity protein kinase, catalytic domain||Tyrosine-protein kinase, catalytic domain||Protein kinase-like domain
tae-miR167c-5p	ENSG00000115966	145	-18.25	145	-18.25	4848	22	539	99	Basic-leucine zipper domain||Zinc finger, C2H2||Transcription factor cyclic AMP-dependent, CRE-BP1-type||
tae-miR167c-5p	ENSG00000134684	143	-13.31	143	-13.31	4857	22	742	391	Aminoacyl-tRNA synthetase, class Ic||tRNA-binding domain||Tyrosine-tRNA ligase||Nucleic acid-binding, OB-fold||Tyrosine-tRNA ligase, archaeal/eukaryotic-type
tae-miR167c-5p	ENSG00000159189	140	-12.13	140	-12.13	4859	22	327	30	Complement C1q protein||Collagen triple helix repeat||Tumour necrosis factor-like domain
tae-miR167c-5p	ENSG00000055813	148	-11.86	148	-11.86	4862	22	1818	441	Protein of unknown function DUF2216, coiled-coil
tae-miR167c-5p	ENSG00000215912	294	-31.34	150	-16.53	4864	22	5392	416 3388	Tetratricopeptide repeat||Tetratricopeptide repeat-containing domain
tae-miR167c-5p	ENSG00000178585	143	-14.38	143	-14.38	4879	22	2442	471	Beta-catenin-interacting ICAT
tae-miR167c-5p	ENSG00000117713	155	-18.43	155	-18.43	4881	22	431	103	SWI/SNF-like complex subunit BAF250/Osa||ARID DNA-binding domain||Armadillo-type fold||
tae-miR167c-5p	ENSG00000116990	146	-14.13	146	-14.13	4886	22	1946	1281	Transcription regulator Myc, N-terminal||Myc-type, basic helix-loop-helix (bHLH) domain||Transcription regulator Myc
tae-miR167c-5p	ENSG00000115641	140	-14.34	140	-14.34	4887	22	3571	2726	Zinc finger, LIM-type||
tae-miR167c-5p	ENSG00000163482	144	-12.63	144	-12.63	4892	22	700	648	Protein kinase domain||Serine-threonine/tyrosine-protein kinase catalytic domain||Serine/threonine/dual specificity protein kinase, catalytic domain||Tyrosine-protein kinase, catalytic domain||Protein kinase-like domain||Armadillo-type fold||
tae-miR167c-5p	ENSG00000175206	159	-18.45	159	-18.45	4902	22	300	117	Natriuretic peptide||Natriuretic peptide, atrial type||Natriuretic peptide, brain type
tae-miR167c-5p	ENSG00000158161	307	-29.82	159	-16.55	4904	22	4119	1049 964	HAD-like domain||EYA domain
tae-miR167c-5p	ENSG00000213699	294	-31.8	154	-17.18	4917	22	3504	89 3347	||Solute carrier family 35 member SLC35F1/F2/F6||Nucleotide-sugar transporter||EamA domain||Triose-phosphate transporter domain||UAA transporter||Nucleotide-sugar transporter-related
tae-miR167c-5p	ENSG00000068724	317	-41.98	168	-23.83	4923	22	4540	1673 1639	Tetratricopeptide TPR2||Tetratricopeptide TPR1||Tetratricopeptide repeat||Tetratricopeptide repeat-containing domain||
tae-miR167c-5p	ENSG00000181378	145	-14.51	145	-14.51	4939	22	410	247	MSP domain||PapD-like||
tae-miR167c-5p	ENSG00000115970	160	-23.45	160	-23.45	4946	22	1522	501	Domain of unknown function DUF2428, death-receptor-like||Armadillo-type fold||
tae-miR167c-5p	ENSG00000115459	151	-17.68	151	-17.68	4955	22	826	512	Engulfment/cell motility, ELMO||
tae-miR167c-5p	ENSG00000189350	174	-26.37	174	-26.37	4960	22	9280	5656	CLASP N-terminal domain||Armadillo-type fold||
tae-miR167c-5p	ENSG00000003402	157	-23.34	157	-23.34	4964	22	3450	1987	Death effector domain||Peptidase C14, caspase domain||Peptidase C14, ICE, catalytic subunit p20||Peptidase C14A, caspase precursor p45, core||Death-like domain
tae-miR167c-5p	ENSG00000114923	150	-18.15	150	-18.15	4972	22	1240	912	Bicarbonate transporter, C-terminal||Band 3 cytoplasmic domain||Bicarbonate transporter, eukaryotic||Anion exchange protein 3||Anion exchange protein||Phosphotransferase/anion transporter
tae-miR167c-5p	ENSG00000072163	148	-13.25	148	-13.25	4974	22	534	490	Zinc finger, LIM-type||LIM and senescent cell antigen-like-containing domain protein 1||
tae-miR167c-5p	ENSG00000084710	449	-55.27	156	-22.94	4979	22	4797	2589 676 1921	Armadillo-type fold
tae-miR167c-5p	ENSG00000069424	140	-14.63	140	-14.63	4994	22	2619	1648	NADP-dependent oxidoreductase domain||Potassium channel, voltage-dependent, beta subunit, KCNAB2||Potassium channel, voltage-dependent, beta subunit, KCNAB||Potassium channel, voltage-dependent, beta subunit, KCNAB-related||Potassium channel, voltage-dependent, beta subunit, KCNAB1||Potassium channel, voltage-dependent, beta subunit, KCNAB3||
tae-miR167c-5p	ENSG00000115718	152	-23.27	152	-23.27	5005	22	258	142	||Peptidase S1||Gamma-carboxyglutamic acid-rich (GLA) domain||Peptidase S1A, chymotrypsin-type||Epidermal growth factor-like domain||EGF-like calcium-binding domain||Trypsin-like cysteine/serine peptidase domain||Peptidase S1A, coagulation factor VII/IX/X/C/Z
tae-miR167c-5p	ENSG00000121964	150	-22.16	150	-22.16	5017	22	8984	414	Glycosyltransferase family 1, N-terminal||Glycosyl transferase, family 1
tae-miR167c-5p	ENSG00000115414	300	-34.67	154	-17.34	5021	22	690	135 117	Fibronectin type III||Fibronectin, type I||Fibronectin, type II, collagen-binding||Kringle-like fold
tae-miR167c-5p	ENSG00000020129	160	-19.91	160	-19.91	5033	22	1110	516	0
tae-miR167c-5p	ENSG00000115966	145	-18.25	145	-18.25	5036	22	596	99	Basic-leucine zipper domain||Zinc finger, C2H2||Transcription factor cyclic AMP-dependent, CRE-BP1-type||
tae-miR167c-5p	ENSG00000177000	141	-15.46	141	-15.46	5040	22	4950	791	Methylenetetrahydrofolate reductase||Eukaryotic-type methylenetetrahydrofolate reductase||FAD-linked oxidoreductase-like||
tae-miR167c-5p	ENSG00000116771	140	-13.15	140	-13.15	5041	22	1298	820	Ureohydrolase||Agmatinase-related
tae-miR167c-5p	ENSG00000116031	292	-29.26	147	-17.6	5042	22	836	785 314	C-type lectin||C-type lectin fold
tae-miR167c-5p	ENSG00000152430	141	-15.95	141	-15.95	5054	22	799	548	RNA recognition motif domain||RNA-binding motif||
tae-miR167c-5p	ENSG00000162951	140	-13.63	140	-13.63	5055	22	1151	990	Leucine-rich repeat||Leucine-rich repeat, typical subtype
tae-miR167c-5p	ENSG00000115282	168	-25.58	168	-25.58	5068	22	2326	1847	||Tetratricopeptide repeat||Tetratricopeptide repeat-containing domain
tae-miR167c-5p	ENSG00000162927	140	-14.34	140	-14.34	5071	22	978	77	Pseudouridine synthase, catalytic domain||
tae-miR167c-5p	ENSG00000071082	143	-15.16	143	-15.16	5078	22	2077	25	Ribosomal protein L31e||Ribosomal protein L31e domain
tae-miR167c-5p	ENSG00000125637	298	-35.82	158	-21.75	5088	22	2268	344 251	Sec7 domain||Pleckstrin homology domain||Pleckstrin homology domain, spectrin-type||
tae-miR167c-5p	ENSG00000119777	144	-12.13	144	-12.13	5092	22	802	644	Protein of unknown function DUF2359, TMEM214
tae-miR167c-5p	ENSG00000169554	143	-17.13	143	-17.13	5093	22	859	176	Zinc finger, C2H2||Zinc finger, C2H2-like||Homeobox domain||Homeodomain-like||Drought induced 19 protein-like, zinc-binding domain||
tae-miR167c-5p	ENSG00000183023	141	-16.94	141	-16.94	5095	22	140	96	Sodium/calcium exchanger membrane region||Na-Ca exchanger/integrin-beta4||Sodium/calcium exchanger protein||Sodium/calcium exchanger, isoform 1||DnaJ domain
tae-miR167c-5p	ENSG00000115875	161	-22.58	161	-22.58	5098	22	1423	541	RNA recognition motif domain||Zinc finger, CCHC-type||
tae-miR167c-5p	ENSG00000163866	151	-12.68	151	-12.68	5105	22	2329	1158	0
tae-miR167c-5p	ENSG00000132906	153	-21.85	153	-21.85	5106	22	1421	982	Peptidase C14, caspase domain||CARD domain||Peptidase C14A, caspase precursor p45, core||Peptidase C14, caspase non-catalytic subunit p10||Peptidase C14, ICE, catalytic subunit p20||Caspase, interleukin-1 beta convertase-type||Death-like domain||
tae-miR167c-5p	ENSG00000158161	148	-13.27	148	-13.27	5111	22	998	964	HAD-like domain||EYA domain
tae-miR167c-5p	ENSG00000117640	147	-13.74	147	-13.74	5113	22	912	376	Mitochondrial fission regulator 1||
tae-miR167c-5p	ENSG00000078900	146	-19.02	146	-19.02	5119	22	3122	1274	p53, DNA-binding domain||p53, tetramerisation domain||Sterile alpha motif, type 2||p53 tumour suppressor family||Sterile alpha motif domain||p53-like transcription factor, DNA-binding||Sterile alpha motif/pointed domain
tae-miR167c-5p	ENSG00000152683	140	-14.81	140	-14.81	5122	22	3386	2786	Cation efflux protein||
tae-miR167c-5p	ENSG00000115594	142	-11.66	142	-11.66	5136	22	3115	1222	Interleukin-1 receptor type 1||Toll/interleukin-1 receptor homology (TIR) domain||Immunoglobulin I-set||Interleukin-1 receptor type I/II||Immunoglobulin-like domain||Immunoglobulin subtype||Immunoglobulin
tae-miR167c-5p	ENSG00000144283	150	-12.33	150	-12.33	5145	22	3223	2708	||Armadillo||Armadillo-type fold
tae-miR167c-5p	ENSG00000168397	164	-22.76	164	-22.76	5154	22	1593	742	Peptidase C54
tae-miR167c-5p	ENSG00000162437	146	-14.92	146	-14.92	5158	22	1907	988	RNA recognition motif domain||
tae-miR167c-5p	ENSG00000115364	157	-22.89	157	-22.89	5170	22	2575	677	Ribosomal protein L19||Translation protein SH3-like domain||
tae-miR167c-5p	ENSG00000168397	164	-22.76	164	-22.76	5182	22	1649	801	Peptidase C54
tae-miR167c-5p	ENSG00000188452	140	-14.21	140	-14.21	5185	22	881	61	Diacylglycerol kinase, catalytic domain||
tae-miR167c-5p	ENSG00000160062	146	-12.63	146	-12.63	5196	22	5520	3694	BTB/POZ||Zinc finger, C2H2||Protein of unknown function DUF3342||BTB/POZ-like||Zinc finger, C2H2-like||BTB/POZ fold
tae-miR167c-5p	ENSG00000028116	150	-16.5	150	-16.5	5202	22	1575	1	Protein kinase domain||Serine-threonine/tyrosine-protein kinase catalytic domain||Serine/threonine/dual specificity protein kinase, catalytic domain||Protein kinase-like domain
tae-miR167c-5p	ENSG00000115875	161	-22.58	161	-22.58	5203	22	440	374	RNA recognition motif domain||Zinc finger, CCHC-type||
tae-miR167c-5p	ENSG00000138036	158	-17.03	158	-17.03	5213	22	2393	886	Dynein family light intermediate chain||P-loop containing nucleoside triphosphate hydrolase||
tae-miR167c-5p	ENSG00000144485	146	-19.63	146	-19.63	5230	22	263	24	Orange||Myc-type, basic helix-loop-helix (bHLH) domain||
tae-miR167c-5p	ENSG00000187736	143	-15.62	143	-15.62	5235	22	78	22	XLF/Cernunnos
tae-miR167c-5p	ENSG00000176407	148	-15.03	148	-15.03	5287	22	6063	1311	||Zinc finger, ZZ-type||Drought induced 19 protein-like, zinc-binding domain||Zinc finger, C2H2||Zinc finger, C2H2-like
tae-miR167c-5p	ENSG00000143882	144	-20.45	144	-20.45	5291	22	1847	1630	ATPase, V1 complex, subunit C
tae-miR167c-5p	ENSG00000158286	149	-15.83	149	-15.83	5302	22	1892	1120	Zinc finger, B-box||Zinc finger, RING-type
tae-miR167c-5p	ENSG00000152127	149	-19.17	149	-19.17	5313	22	5774	5398	0
tae-miR167c-5p	ENSG00000115687	150	-14.14	150	-14.14	5326	22	1637	611	Protein kinase domain||Serine-threonine/tyrosine-protein kinase catalytic domain||PAS fold||PAS domain||Serine/threonine/dual specificity protein kinase, catalytic domain||Tyrosine-protein kinase, catalytic domain||Protein kinase-like domain||
tae-miR167c-5p	ENSG00000197635	140	-18.23	140	-18.23	5343	22	200	119	Peptidase S9B, dipeptidylpeptidase IV N-terminal||Peptidase S9, prolyl oligopeptidase, catalytic domain||Alpha/Beta hydrolase fold||
tae-miR167c-5p	ENSG00000188452	140	-14.21	140	-14.21	5345	22	855	61	Diacylglycerol kinase, catalytic domain||
tae-miR167c-5p	ENSG00000188687	302	-34.26	155	-17.19	5347	22	2584	48 191	Bicarbonate transporter, C-terminal||Band 3 cytoplasmic domain||Bicarbonate transporter, eukaryotic||Sodium bicarbonate cotransporter||Phosphotransferase/anion transporter||
tae-miR167c-5p	ENSG00000182749	152	-16.72	152	-16.72	5354	22	1589	625	AdipoR/Haemolysin-III-related
tae-miR167c-5p	ENSG00000117758	145	-16.42	145	-16.42	5358	22	2123	1800	Target SNARE coiled-coil domain||Syntaxin, N-terminal domain||t-SNARE
tae-miR167c-5p	ENSG00000144061	145	-12.98	145	-12.98	5375	22	455	7	SH3 domain||Variant SH3 domain||
tae-miR167c-5p	ENSG00000143889	152	-19.39	152	-19.39	5378	22	2204	206	RNA recognition motif domain||HnRNP-L/PTB/hephaestus splicing factor||
tae-miR167c-5p	ENSG00000184677	303	-37.82	153	-22.01	5382	22	4761	2231 3399	BTB/POZ||BTB/POZ-like||BTB/POZ fold||Zinc finger, C2H2||Zinc finger, C2H2-like
tae-miR167c-5p	ENSG00000130775	144	-14.28	144	-14.28	5385	22	751	142	0
tae-miR167c-5p	ENSG00000115966	295	-35.86	150	-18.25	5394	22	955	252 458	Basic-leucine zipper domain||Zinc finger, C2H2||Transcription factor cyclic AMP-dependent, CRE-BP1-type||
tae-miR167c-5p	ENSG00000144524	146	-19.4	146	-19.4	5395	22	2132	765	Proteasome component (PCI) domain||
tae-miR167c-5p	ENSG00000197121	144	-13.43	144	-13.43	5411	22	8750	1313	GPI inositol-deacylase PGAP1-like||Alpha/Beta hydrolase fold||
tae-miR167c-5p	ENSG00000173209	143	-13.76	143	-13.76	5428	22	4417	1485	0
tae-miR167c-5p	ENSG00000115594	142	-11.66	142	-11.66	5431	22	2629	744	Interleukin-1 receptor type 1||Toll/interleukin-1 receptor homology (TIR) domain||Immunoglobulin I-set||Interleukin-1 receptor type I/II||Immunoglobulin-like domain||Immunoglobulin subtype||Immunoglobulin
tae-miR167c-5p	ENSG00000067606	151	-19.45	151	-19.45	5455	22	381	180	Protein kinase domain||Serine-threonine/tyrosine-protein kinase catalytic domain||Phox/Bem1p||Protein kinase C-like, phorbol ester/diacylglycerol-binding domain||Protein kinase, C-terminal||Diacylglycerol/phorbol-ester binding||Serine/threonine/dual specificity protein kinase, catalytic domain||Tyrosine-protein kinase, catalytic domain||AGC-kinase, C-terminal||Protein kinase-like domain||Protein …
tae-miR167c-5p	ENSG00000196843	140	-15.02	140	-15.02	5457	22	1786	402	ARID DNA-binding domain||
tae-miR167c-5p	ENSG00000115459	151	-17.68	151	-17.68	5458	22	1327	231	Engulfment/cell motility, ELMO||
tae-miR167c-5p	ENSG00000143756	141	-16.48	141	-16.48	5462	22	775	132	F-box domain
tae-miR167c-5p	ENSG00000067606	151	-19.45	151	-19.45	5498	22	386	180	Protein kinase domain||Serine-threonine/tyrosine-protein kinase catalytic domain||Phox/Bem1p||Protein kinase C-like, phorbol ester/diacylglycerol-binding domain||Protein kinase, C-terminal||Diacylglycerol/phorbol-ester binding||Serine/threonine/dual specificity protein kinase, catalytic domain||Tyrosine-protein kinase, catalytic domain||AGC-kinase, C-terminal||Protein kinase-like domain||Protein …
tae-miR167c-5p	ENSG00000204138	163	-21.54	163	-21.54	5507	22	3820	1806	RPEL repeat
tae-miR167c-5p	ENSG00000020129	160	-19.91	160	-19.91	5520	22	1109	516	0
tae-miR167c-5p	ENSG00000183023	281	-31.75	141	-16.94	5525	22	17983	96 12118	Sodium/calcium exchanger membrane region||Na-Ca exchanger/integrin-beta4||Sodium/calcium exchanger protein||Sodium/calcium exchanger, isoform 1||DnaJ domain
tae-miR167c-5p	ENSG00000183023	141	-16.94	141	-16.94	5530	22	222	96	Sodium/calcium exchanger membrane region||Na-Ca exchanger/integrin-beta4||Sodium/calcium exchanger protein||Sodium/calcium exchanger, isoform 1||DnaJ domain
tae-miR167c-5p	ENSG00000054523	159	-20.42	159	-20.42	5531	22	5016	2147	Kinesin motor domain||Forkhead-associated (FHA) domain||P-loop containing nucleoside triphosphate hydrolase||SMAD/FHA domain||Kinesin-like||Pleckstrin homology domain||Kinesin protein 1B
tae-miR167c-5p	ENSG00000182083	155	-16.61	155	-16.61	5533	22	526	340	G protein-coupled receptor, rhodopsin-like||Olfactory receptor||GPCR, rhodopsin-like, 7TM
tae-miR167c-5p	ENSG00000134247	142	-11.66	142	-11.66	5535	22	3391	397	Immunoglobulin V-set domain||Immunoglobulin-like domain||Immunoglobulin subtype
tae-miR167c-5p	ENSG00000241962	145	-13.74	145	-13.74	5549	22	735	1	Ribosomal protein L30, ferredoxin-like fold domain
tae-miR167c-5p	ENSG00000196878	148	-13.42	148	-13.42	5552	22	396	1	EGF-like, laminin||Laminin, N-terminal||Galactose-binding domain-like||
tae-miR167c-5p	ENSG00000069812	141	-21.16	141	-21.16	5555	22	3641	3416	Myc-type, basic helix-loop-helix (bHLH) domain||Orange
tae-miR167c-5p	ENSG00000130414	148	-14.81	148	-14.81	5562	22	379	169	||Deoxynucleoside kinase||P-loop containing nucleoside triphosphate hydrolase||NADH:ubiquinone oxidoreductase, 42kDa subunit
tae-miR167c-5p	ENSG00000054523	159	-20.42	159	-20.42	5563	22	3195	332	Kinesin motor domain||Forkhead-associated (FHA) domain||P-loop containing nucleoside triphosphate hydrolase||SMAD/FHA domain||Kinesin-like||Pleckstrin homology domain||Kinesin protein 1B
tae-miR167c-5p	ENSG00000116030	149	-17.48	149	-17.48	5572	22	617	271	Rad60/SUMO-like domain||Ubiquitin-like||Ubiquitin-related domain||
tae-miR167c-5p	ENSG00000065911	149	-13.47	149	-13.47	5581	22	3323	1257	Tetrahydrofolate dehydrogenase/cyclohydrolase, NAD(P)-binding domain||Tetrahydrofolate dehydrogenase/cyclohydrolase, catalytic domain||Tetrahydrofolate dehydrogenase/cyclohydrolase||
tae-miR167c-5p	ENSG00000143569	150	-19.13	150	-19.13	5596	22	269	122	Protein of unknown function DUF3697, ubiquitin-associated protein 2||Ubiquitin-associated/translation elongation factor EF1B, N-terminal, eukaryote||UBA-like||Ubiquitin-associated domain/translation elongation factor EF-Ts, N-terminal||
tae-miR167c-5p	ENSG00000163482	144	-12.63	144	-12.63	5611	22	1648	1589	Protein kinase domain||Serine-threonine/tyrosine-protein kinase catalytic domain||Serine/threonine/dual specificity protein kinase, catalytic domain||Tyrosine-protein kinase, catalytic domain||Protein kinase-like domain||Armadillo-type fold||
tae-miR167c-5p	ENSG00000121964	150	-22.16	150	-22.16	5620	22	1038	414	Glycosyltransferase family 1, N-terminal||Glycosyl transferase, family 1
tae-miR167c-5p	ENSG00000171853	143	-18.71	143	-18.71	5636	22	410	257	Tetratricopeptide repeat||Tetratricopeptide repeat-containing domain||||Coatomer, epsilon subunit
tae-miR167c-5p	ENSG00000115966	295	-35.86	150	-18.25	5637	22	1467	852 1058	Basic-leucine zipper domain||Zinc finger, C2H2||Transcription factor cyclic AMP-dependent, CRE-BP1-type||
tae-miR167c-5p	ENSG00000169967	172	-26.7	172	-26.7	5640	22	8849	4737	Protein kinase domain||Serine-threonine/tyrosine-protein kinase catalytic domain||Phox/Bem1p||Serine/threonine/dual specificity protein kinase, catalytic domain||Tyrosine-protein kinase, catalytic domain||Protein kinase-like domain||
tae-miR167c-5p	ENSG00000127472	145	-13.46	145	-13.46	5646	22	476	332	Phospholipase A2 domain||Phospholipase A2
tae-miR167c-5p	ENSG00000241794	140	-13.47	140	-13.47	5647	22	404	1	0
tae-miR167c-5p	ENSG00000132329	150	-19.39	150	-19.39	5654	22	173	54	Receptor activity modifying protein
tae-miR167c-5p	ENSG00000115970	317	-40.21	160	-23.45	5657	22	4559	2285 1625	Domain of unknown function DUF2428, death-receptor-like||Armadillo-type fold||
tae-miR167c-5p	ENSG00000001460	284	-25.12	144	-12.65	5667	22	1544	1142 535	0
tae-miR167c-5p	ENSG00000187736	143	-15.62	143	-15.62	5677	22	1335	305	XLF/Cernunnos
tae-miR167c-5p	ENSG00000177954	152	-19.5	152	-19.5	5685	22	389	1	Ribosomal protein S27e||Zinc-binding ribosomal protein||
tae-miR167c-5p	ENSG00000215915	147	-17.1	147	-17.1	5695	22	1628	788	ATPase family AAA domain-containing protein 3, domain of unknown function DUF3523||ATPase, AAA-type, core||DNA helicase, Holliday junction RuvB type, N-terminal||AAA+ ATPase domain||P-loop containing nucleoside triphosphate hydrolase
tae-miR167c-5p	ENSG00000173559	154	-18.56	154	-18.56	5698	22	10891	9794	||OB-fold nucleic acid binding domain, AA-tRNA synthetase-type||Nucleic acid-binding, OB-fold
tae-miR167c-5p	ENSG00000204160	140	-17.03	140	-17.03	5699	22	3758	1710	Zinc finger, DHHC-type, palmitoyltransferase||
tae-miR167c-5p	ENSG00000152147	158	-16.08	158	-16.08	5713	22	407	326	Gemin6
tae-miR167c-5p	ENSG00000159189	140	-12.13	140	-12.13	5716	22	104	30	Complement C1q protein||Collagen triple helix repeat||Tumour necrosis factor-like domain
tae-miR167c-5p	ENSG00000215883	308	-35.63	155	-20.2	5717	22	2869	1171 384	Oxidoreductase-like, N-terminal||Oxidoreductase, FAD-binding domain||Riboflavin synthase-like beta-barrel||Oxidoreductase FAD/NAD(P)-binding||NADH:cytochrome b5 reductase (CBR)||Phenol hydroxylase reductase
tae-miR167c-5p	ENSG00000142606	142	-16	142	-16	5720	22	347	302	Peptidase M13, C-terminal domain||Peptidase M13, N-terminal domain
tae-miR167c-5p	ENSG00000144278	144	-14.81	144	-14.81	5733	22	1473	1221	Glycosyltransferase 2-like||Ricin B lectin domain||Nucleotide-diphospho-sugar transferases||
tae-miR167c-5p	ENSG00000067606	151	-19.45	151	-19.45	5745	22	384	180	Protein kinase domain||Serine-threonine/tyrosine-protein kinase catalytic domain||Phox/Bem1p||Protein kinase C-like, phorbol ester/diacylglycerol-binding domain||Protein kinase, C-terminal||Diacylglycerol/phorbol-ester binding||Serine/threonine/dual specificity protein kinase, catalytic domain||Tyrosine-protein kinase, catalytic domain||AGC-kinase, C-terminal||Protein kinase-like domain||Protein …
tae-miR167c-5p	ENSG00000185414	303	-30.91	158	-17.17	5764	22	983	575 1	Ribosomal protein L30, ferredoxin-like fold domain
tae-miR167c-5p	ENSG00000180758	433	-44.88	148	-18.29	5782	22	4114	2810 137 1657	GPCR, family 2, secretin-like||G protein-coupled receptor, rhodopsin-like||Frizzled protein||GCR1-cAMP receptor||GPCR, rhodopsin-like, 7TM||GPCR, family 2-like||
tae-miR167c-5p	ENSG00000115756	146	-14.37	146	-14.37	5785	22	3754	27	||EF-hand domain||SPARC/Testican, calcium-binding domain
tae-miR167c-5p	ENSG00000143740	156	-17.12	156	-17.12	5789	22	1088	321	Target SNARE coiled-coil domain||
tae-miR167c-5p	ENSG00000163374	140	-14.34	140	-14.34	5810	22	2473	1270	0
tae-miR167c-5p	ENSG00000152147	158	-16.08	158	-16.08	5826	22	435	336	Gemin6
tae-miR167c-5p	ENSG00000115211	156	-20.62	156	-20.62	5851	22	688	239	Initiation factor 2B-related||
tae-miR167c-5p	ENSG00000160094	157	-28.61	157	-28.61	5853	22	1673	598	||Zinc finger, C2H2||Zinc finger, C2H2-like
tae-miR167c-5p	ENSG00000186487	158	-19.08	158	-19.08	5860	22	2754	2200	Myelin transcription factor 1||Zinc finger, C2HC-type
tae-miR167c-5p	ENSG00000115966	145	-18.25	145	-18.25	5870	22	628	99	Basic-leucine zipper domain||Zinc finger, C2H2||Transcription factor cyclic AMP-dependent, CRE-BP1-type||
tae-miR167c-5p	ENSG00000117676	159	-25.75	159	-25.75	5876	22	824	562	||Protein kinase domain||Serine-threonine/tyrosine-protein kinase catalytic domain||Lipopolysaccharide kinase||Protein kinase, C-terminal||Serine/threonine/dual specificity protein kinase, catalytic domain||Tyrosine-protein kinase, catalytic domain||AGC-kinase, C-terminal||Protein kinase-like domain||Ribosomal protein S6 kinase II
tae-miR167c-5p	ENSG00000158014	145	-15.01	145	-15.01	5880	22	1908	867	Cation efflux protein
tae-miR167c-5p	ENSG00000185176	453	-51.55	161	-23.19	5889	22	2818	2357 2150 479	||Major intrinsic protein||Aquaporin-like||Aquaporin 12||Aquaporin 11/12
tae-miR167c-5p	ENSG00000119777	144	-16.59	144	-16.59	5899	22	856	682	Protein of unknown function DUF2359, TMEM214
tae-miR167c-5p	ENSG00000125611	149	-24.75	149	-24.75	5901	22	2742	2558	CHCH||
tae-miR167c-5p	ENSG00000163166	145	-12.03	145	-12.03	5913	22	339	192	||Transcription factor IIS, N-terminal
tae-miR167c-5p	ENSG00000121964	294	-37.75	150	-22.16	5921	22	2427	1822 65	Glycosyltransferase family 1, N-terminal||Glycosyl transferase, family 1
tae-miR167c-5p	ENSG00000115762	148	-15.06	148	-15.06	5924	22	1024	379	Pleckstrin homology domain
tae-miR167c-5p	ENSG00000128699	155	-15.05	155	-15.05	5930	22	1444	648	ORMDL family
tae-miR167c-5p	ENSG00000115414	300	-34.67	154	-17.34	5948	22	1115	135 117	Fibronectin type III||Fibronectin, type I||Fibronectin, type II, collagen-binding||Kringle-like fold
tae-miR167c-5p	ENSG00000115459	151	-17.68	151	-17.68	5957	22	1321	225	Engulfment/cell motility, ELMO||
tae-miR167c-5p	ENSG00000204128	153	-16.77	153	-16.77	5961	22	2693	2320	0
tae-miR167c-5p	ENSG00000144063	145	-14.87	145	-14.87	5967	22	672	50	Marvel domain||Myelin and lymphocyte (MAL) protein||
tae-miR167c-5p	ENSG00000118965	140	-13.15	140	-13.15	5971	22	828	778	WD40 repeat||WD40-repeat-containing domain||Armadillo-type fold||WD repeat protein 35||
tae-miR167c-5p	ENSG00000114933	297	-34.49	149	-17.43	5979	22	10647	2484 5657	0
tae-miR167c-5p	ENSG00000157870	148	-16.25	148	-16.25	5992	22	2049	640	Thioredoxin-like fold
tae-miR167c-5p	ENSG00000144152	144	-16.07	144	-16.07	6000	22	139	47	EGF-like calcium-binding domain||Sushi/SCR/CCP domain||Epidermal growth factor-like domain
tae-miR167c-5p	ENSG00000162510	145	-16.44	145	-16.44	6008	22	2305	2025	von Willebrand factor, type A||Matrilin, coiled-coil trimerisation domain||EGF-like calcium-binding domain||Epidermal growth factor-like domain
tae-miR167c-5p	ENSG00000117298	140	-13.58	140	-13.58	6014	22	2708	1822	Peptidase M13, N-terminal domain||Peptidase M13, C-terminal domain||
tae-miR167c-5p	ENSG00000059728	140	-14.79	140	-14.79	6017	22	442	215	Myc-type, basic helix-loop-helix (bHLH) domain
tae-miR167c-5p	ENSG00000174151	145	-23.44	145	-23.44	6032	22	4665	3979	Cytochrome b561 domain||Cytochrome b561/ferric reductase transmembrane||
tae-miR167c-5p	ENSG00000168918	155	-14.44	155	-14.44	6037	22	195	31	Endonuclease/exonuclease/phosphatase||SH2 domain||Inositol polyphosphate-related phosphatase||
tae-miR167c-5p	ENSG00000085978	152	-16.42	152	-16.42	6039	22	3029	1015	Autophagy-related protein 16||WD40 repeat||WD40-repeat-containing domain||G-protein beta WD-40 repeat||Prefoldin||
tae-miR167c-5p	ENSG00000144524	146	-19.4	146	-19.4	6042	22	1104	261	Proteasome component (PCI) domain||
tae-miR167c-5p	ENSG00000205086	148	-15.21	148	-15.21	6051	22	3235	928	0
tae-miR167c-5p	ENSG00000183023	141	-16.94	141	-16.94	6055	22	1439	1013	Sodium/calcium exchanger membrane region||Na-Ca exchanger/integrin-beta4||Sodium/calcium exchanger protein||Sodium/calcium exchanger, isoform 1||DnaJ domain
tae-miR167c-5p	ENSG00000125462	140	-12.92	140	-12.92	6058	22	274	60	0
tae-miR167c-5p	ENSG00000084731	144	-12.65	144	-12.65	6088	22	2814	1064	Kinesin motor domain||P-loop containing nucleoside triphosphate hydrolase
tae-miR167c-5p	ENSG00000117676	302	-43.05	159	-25.75	6090	22	2528	2261 615	||Protein kinase domain||Serine-threonine/tyrosine-protein kinase catalytic domain||Lipopolysaccharide kinase||Protein kinase, C-terminal||Serine/threonine/dual specificity protein kinase, catalytic domain||Tyrosine-protein kinase, catalytic domain||AGC-kinase, C-terminal||Protein kinase-like domain||Ribosomal protein S6 kinase II
tae-miR167c-5p	ENSG00000157870	148	-16.25	148	-16.25	6093	22	2041	627	Thioredoxin-like fold
tae-miR167c-5p	ENSG00000177000	141	-15.46	141	-15.46	6100	22	2386	791	Methylenetetrahydrofolate reductase||Eukaryotic-type methylenetetrahydrofolate reductase||FAD-linked oxidoreductase-like||
tae-miR167c-5p	ENSG00000119004	149	-19.33	149	-19.33	6115	22	2465	719	Cytochrome P450||Cytochrome P450, E-class, group I||Cytochrome P450, E-class, group IV||
tae-miR167c-5p	ENSG00000162927	140	-14.34	140	-14.34	6135	22	405	77	Pseudouridine synthase, catalytic domain||
tae-miR167c-5p	ENSG00000127481	153	-15.78	153	-15.78	6138	22	326	245	Zinc finger, N-recognin||Zinc finger, N-recognin, metazoa||WD40-repeat-containing domain||Armadillo-type fold||
tae-miR167c-5p	ENSG00000068878	291	-30.07	149	-16.92	6161	22	4809	2913 3808	Protein of unknown function DUF3437||Armadillo-type fold||
tae-miR167c-5p	ENSG00000198198	142	-17.74	142	-17.74	6165	22	1621	1088	0
tae-miR167c-5p	ENSG00000072163	148	-13.25	148	-13.25	6177	22	900	254	Zinc finger, LIM-type||LIM and senescent cell antigen-like-containing domain protein 1||
tae-miR167c-5p	ENSG00000116213	140	-15.33	140	-15.33	6179	22	631	472	WD40 repeat||WD40-repeat-containing domain||
tae-miR167c-5p	ENSG00000116171	141	-14.81	141	-14.81	6184	22	1035	81	SCP2 sterol-binding domain||Thiolase, C-terminal||Thiolase, N-terminal||Thiolase-like||Thiolase||Beta-ketoacyl synthase, N-terminal||3-Oxoacyl-[acyl-carrier-protein (ACP)] synthase III||
tae-miR167c-5p	ENSG00000168887	140	-12.4	140	-12.4	6189	22	1290	195	Uncharacterised protein family UPF0561
tae-miR167c-5p	ENSG00000144485	146	-19.63	146	-19.63	6191	22	423	100	Orange||Myc-type, basic helix-loop-helix (bHLH) domain||
tae-miR167c-5p	ENSG00000127481	153	-15.78	153	-15.78	6193	22	318	245	Zinc finger, N-recognin||Zinc finger, N-recognin, metazoa||WD40-repeat-containing domain||Armadillo-type fold||
tae-miR167c-5p	ENSG00000143569	150	-19.13	150	-19.13	6197	22	557	122	Protein of unknown function DUF3697, ubiquitin-associated protein 2||Ubiquitin-associated/translation elongation factor EF1B, N-terminal, eukaryote||UBA-like||Ubiquitin-associated domain/translation elongation factor EF-Ts, N-terminal||
tae-miR167c-5p	ENSG00000184677	303	-37.82	153	-22.01	6212	22	4758	2231 3399	BTB/POZ||BTB/POZ-like||BTB/POZ fold||Zinc finger, C2H2||Zinc finger, C2H2-like
tae-miR167c-5p	ENSG00000123600	140	-13.15	140	-13.15	6214	22	6850	6538	Methyltransferase type 12||Methyltransferase type 11||S-adenosyl-L-methionine-dependent methyltransferase||Methyltransferase-like||
tae-miR167c-5p	ENSG00000152291	294	-27.67	149	-16.01	6223	22	4712	2394 2633	0
tae-miR167c-5p	ENSG00000163875	151	-21.14	151	-21.14	6230	22	1524	299	Histone H4 acetyltransferase, NuA4 complex, Eaf6
tae-miR167c-5p	ENSG00000172456	164	-20.86	164	-20.86	6232	22	4145	122	Carbohydrate kinase, FGGY, N-terminal||Carbohydrate kinase, FGGY, C-terminal||Carbohydrate kinase, FGGY-related
tae-miR167c-5p	ENSG00000162923	161	-21.62	161	-21.62	6235	22	4692	2407	WD40 repeat||LIS1 homology motif||CTLH, C-terminal LisH motif||WD40-repeat-containing domain||Translation initiation factor, beta propellor-like domain||G-protein beta WD-40 repeat
tae-miR167c-5p	ENSG00000071082	143	-15.16	143	-15.16	6239	22	314	25	Ribosomal protein L31e||Ribosomal protein L31e domain
tae-miR167c-5p	ENSG00000067334	153	-16.09	153	-16.09	6250	22	3568	1125	Fcf2 pre-rRNA processing||
tae-miR167c-5p	ENSG00000130775	144	-14.28	144	-14.28	6251	22	687	218	0
tae-miR167c-5p	ENSG00000116273	146	-17.51	146	-17.51	6257	22	2396	2104	Zinc finger, PHD-finger||Zinc finger, PHD-type||Zinc finger, FYVE/PHD-type
tae-miR167c-5p	ENSG00000003137	147	-15.4	147	-15.4	6267	22	2834	184	Cytochrome P450||Cytochrome P450, E-class, group IV||Cytochrome P450, E-class, group I||Cytochrome P450, B-class
tae-miR167c-5p	ENSG00000170500	443	-44.81	152	-16.84	6275	22	11007	1943 9861 2402	Peptidase S16, lon N-terminal||Zinc finger, C3HC4 RING-type||Tetratricopeptide repeat-containing domain||Zinc finger, RING-type||Tetratricopeptide repeat||PUA-like domain
tae-miR167c-5p	ENSG00000115875	161	-22.58	161	-22.58	6281	22	2284	541	RNA recognition motif domain||Zinc finger, CCHC-type||
tae-miR167c-5p	ENSG00000169554	143	-17.13	143	-17.13	6283	22	1433	752	Zinc finger, C2H2||Zinc finger, C2H2-like||Homeobox domain||Homeodomain-like||Drought induced 19 protein-like, zinc-binding domain||
tae-miR167c-5p	ENSG00000116337	150	-16.05	150	-16.05	6284	22	897	633	||Adenosine/AMP deaminase domain||AMP deaminase
tae-miR167c-5p	ENSG00000117640	147	-13.74	147	-13.74	6291	22	915	376	Mitochondrial fission regulator 1||
tae-miR167c-5p	ENSG00000116151	145	-14.24	145	-14.24	6328	22	1039	97	MORN motif||
tae-miR167c-5p	ENSG00000077044	152	-18.92	152	-18.92	6332	22	4024	828	Diacylglycerol kinase, accessory domain||Diacylglycerol kinase, catalytic domain||Sterile alpha motif, type 2||Protein kinase C-like, phorbol ester/diacylglycerol-binding domain||Sterile alpha motif, type 1||Pleckstrin homology domain||Sterile alpha motif domain||Sterile alpha motif/pointed domain
tae-miR167c-5p	ENSG00000143970	303	-39.33	153	-21.92	6355	22	8276	1876 5780	Zinc finger, FYVE/PHD-type
tae-miR167c-5p	ENSG00000119772	286	-24.75	146	-12.62	6374	22	1894	110 1474	PWWP domain||S-adenosyl-L-methionine-dependent methyltransferase||Zinc finger, FYVE/PHD-type||
tae-miR167c-5p	ENSG00000116205	147	-16.84	147	-16.84	6375	22	1217	533	Transcription factor IIS, N-terminal||Transcription elongation factor S-II, central domain||Transcription elongation factor, TFIIS/CRSP70, N-terminal, sub-type||
tae-miR167c-5p	ENSG00000152061	142	-12.16	142	-12.16	6377	22	5300	190	Kinesin-like||PTB/PI domain||Rab-GTPase-TBC domain||
tae-miR167c-5p	ENSG00000177000	141	-15.46	141	-15.46	6392	22	4077	791	Methylenetetrahydrofolate reductase||Eukaryotic-type methylenetetrahydrofolate reductase||FAD-linked oxidoreductase-like||
tae-miR167c-5p	ENSG00000115875	161	-22.58	161	-22.58	6395	22	1422	982	RNA recognition motif domain||Zinc finger, CCHC-type||
tae-miR167c-5p	ENSG00000163352	159	-21.56	159	-21.56	6398	22	349	77	0
tae-miR167c-5p	ENSG00000186487	158	-19.08	158	-19.08	6403	22	2731	2200	Myelin transcription factor 1||Zinc finger, C2HC-type
tae-miR167c-5p	ENSG00000153201	140	-13.15	140	-13.15	6407	22	157	127	Ran binding domain||Zinc finger, RanBP2-type||Nup358/RanBP2 E3 ligase domain||Cyclophilin-type peptidyl-prolyl cis-trans isomerase domain||Tetratricopeptide TPR1||Tetratricopeptide repeat||Tetratricopeptide repeat-containing domain||Cyclophilin-like domain||
tae-miR167c-5p	ENSG00000117676	159	-25.75	159	-25.75	6429	22	813	562	||Protein kinase domain||Serine-threonine/tyrosine-protein kinase catalytic domain||Lipopolysaccharide kinase||Protein kinase, C-terminal||Serine/threonine/dual specificity protein kinase, catalytic domain||Tyrosine-protein kinase, catalytic domain||AGC-kinase, C-terminal||Protein kinase-like domain||Ribosomal protein S6 kinase II
tae-miR167c-5p	ENSG00000204843	142	-16.52	142	-16.52	6431	22	341	101	Dynein associated protein||CAP Gly-rich domain||Polyketide synthase, docking domain||P-loop containing nucleoside triphosphate hydrolase||Tropomyosin||
tae-miR167c-5p	ENSG00000155066	454	-55.97	159	-21.26	6433	22	3172	654 2392 904	Prominin
tae-miR167c-5p	ENSG00000163875	151	-21.14	151	-21.14	6439	22	788	299	Histone H4 acetyltransferase, NuA4 complex, Eaf6
tae-miR167c-5p	ENSG00000158014	145	-15.01	145	-15.01	6440	22	1138	867	Cation efflux protein
tae-miR167c-5p	ENSG00000115977	164	-18.73	164	-18.73	6441	22	8082	5209	||Protein kinase domain||Serine-threonine/tyrosine-protein kinase catalytic domain||Serine/threonine/dual specificity protein kinase, catalytic domain||Tyrosine-protein kinase, catalytic domain||Protein kinase-like domain
tae-miR167c-5p	ENSG00000157833	154	-20.07	154	-20.07	6447	22	1387	811	Sterile alpha motif/pointed domain
tae-miR167c-5p	ENSG00000168710	155	-17.97	155	-17.97	6448	22	2061	1540	Adenosylhomocysteinase||S-adenosyl-L-homocysteine hydrolase, NAD binding domain||D-isomer specific 2-hydroxyacid dehydrogenase, NAD-binding domain||Acetohydroxy acid isomeroreductase, catalytic
tae-miR167c-5p	ENSG00000144339	141	-14.43	141	-14.43	6467	22	2836	2367	Kazal domain||Epidermal growth factor-like domain
tae-miR167c-5p	ENSG00000081052	153	-15.42	153	-15.42	6480	22	4614	994	Collagen triple helix repeat||Collagen IV, non-collagenous||C-type lectin fold
tae-miR167c-5p	ENSG00000127481	153	-15.78	153	-15.78	6484	22	322	245	Zinc finger, N-recognin||Zinc finger, N-recognin, metazoa||WD40-repeat-containing domain||Armadillo-type fold||
tae-miR167c-5p	ENSG00000115318	155	-18.2	155	-18.2	6492	22	1002	691	Lysyl oxidase||SRCR domain||SRCR-like domain
tae-miR167c-5p	ENSG00000116138	304	-34.94	154	-17.9	6496	22	3556	1341 458	DnaJ domain||Thioredoxin domain||Thioredoxin-like fold||
tae-miR167c-5p	ENSG00000115421	143	-12.63	143	-12.63	6504	22	4925	3594	Poly(A) polymerase, central domain||Poly(A) polymerase, RNA-binding domain||Nucleotidyl transferase domain||Nucleotidyltransferase, class I, C-terminal-like||Poly(A) polymerase
tae-miR167c-5p	ENSG00000185304	140	-11.66	140	-11.66	6507	22	1437	1129	Ran binding domain||GRIP||Tetratricopeptide TPR2||Tetratricopeptide TPR1||Tetratricopeptide repeat||Tetratricopeptide repeat-containing domain
tae-miR167c-5p	ENSG00000117859	148	-16.08	148	-16.08	6509	22	2300	247	Oxysterol-binding protein||Pleckstrin homology domain||
tae-miR167c-5p	ENSG00000115677	159	-19.09	159	-19.09	6528	22	2337	1650	K Homology domain, type 1||K Homology domain||
tae-miR167c-5p	ENSG00000178585	143	-14.38	143	-14.38	6539	22	609	471	Beta-catenin-interacting ICAT
tae-miR167c-5p	ENSG00000163162	140	-12.13	140	-12.13	6547	22	700	375	Protease-associated domain, PA||Zinc finger, C3HC4 RING-type||Zinc finger, RING-type
tae-miR167c-5p	ENSG00000143294	143	-18.02	143	-18.02	6577	22	311	42	Proline-rich protein PRCC
tae-miR167c-5p	ENSG00000154358	291	-37.86	146	-23.59	6592	22	1671	1048 1644	Immunoglobulin I-set||Immunoglobulin||Immunoglobulin V-set domain||Dbl homology (DH) domain||Fibronectin type III||IQ motif, EF-hand binding site||Pleckstrin homology domain||Immunoglobulin-like domain||Immunoglobulin subtype||Immunoglobulin subtype 2||SH3 domain||Protein kinase domain||Serine-threonine/tyrosine-protein kinase catalytic domain||Serine/threonine/dual specificity protein kinase, ca…
tae-miR167c-5p	ENSG00000115687	143	-16.54	143	-16.54	6602	22	681	454	Protein kinase domain||Serine-threonine/tyrosine-protein kinase catalytic domain||PAS fold||PAS domain||Serine/threonine/dual specificity protein kinase, catalytic domain||Tyrosine-protein kinase, catalytic domain||Protein kinase-like domain||
tae-miR167c-5p	ENSG00000136731	148	-15.27	148	-15.27	6616	22	2798	2376	||UDP-glucose:Glycoprotein Glucosyltransferase||Nucleotide-diphospho-sugar transferases
tae-miR167c-5p	ENSG00000162923	142	-14.48	142	-14.48	6618	22	2240	179	WD40 repeat||LIS1 homology motif||CTLH, C-terminal LisH motif||WD40-repeat-containing domain||Translation initiation factor, beta propellor-like domain||G-protein beta WD-40 repeat
tae-miR167c-5p	ENSG00000144031	150	-17.43	150	-17.43	6619	22	838	341	Ankyrin repeat||Ankyrin repeat-containing domain
tae-miR167c-5p	ENSG00000169905	158	-13.32	158	-13.32	6627	22	5751	1035	Lamina-associated polypeptide 1C||
tae-miR167c-5p	ENSG00000084072	145	-13.74	145	-13.74	6634	22	1103	383	||Cyclophilin-type peptidyl-prolyl cis-trans isomerase domain||RNA recognition motif domain||Cyclophilin-like domain||Cyclophilin-type peptidyl-prolyl cis-trans isomerase E
tae-miR167c-5p	ENSG00000122417	141	-13.59	141	-13.59	6639	22	1117	705	||tRNA-binding arm||Afadin/alpha-actinin-binding
tae-miR167c-5p	ENSG00000143514	147	-12.63	147	-12.63	6655	22	399	358	Ankyrin repeat||SH3 domain||Variant SH3 domain||Spectrin alpha chain, SH3 domain||Ankyrin repeat-containing domain||Ubiquitin-related domain||
tae-miR167c-5p	ENSG00000114982	140	-16.72	140	-16.72	6664	22	2106	1614	||Alpha/Beta hydrolase fold
tae-miR167c-5p	ENSG00000084731	144	-12.65	144	-12.65	6670	22	2863	1113	Kinesin motor domain||P-loop containing nucleoside triphosphate hydrolase
tae-miR167c-5p	ENSG00000115414	300	-34.67	154	-17.34	6699	22	408	135 117	Fibronectin type III||Fibronectin, type I||Fibronectin, type II, collagen-binding||Kringle-like fold
tae-miR167c-5p	ENSG00000163395	289	-29.8	149	-15.11	6702	22	2242	1318 1230	Immunoglobulin I-set||Immunoglobulin-like domain||Immunoglobulin subtype||Immunoglobulin subtype 2||Fibronectin type III||Immunoglobulin
tae-miR167c-5p	ENSG00000159588	146	-18.83	146	-18.83	6718	22	195	122	0
tae-miR167c-5p	ENSG00000163354	140	-16.84	140	-16.84	6728	22	494	386	Dendritic cell-specific transmembrane protein-like||
tae-miR167c-5p	ENSG00000132781	147	-19.11	147	-19.11	6736	22	462	3	NUDIX hydrolase domain-like||HhH-GPD domain||Endonuclease III-like, iron-sulphur cluster loop motif||DNA glycosylase||
tae-miR167c-5p	ENSG00000135968	140	-15.33	140	-15.33	6745	22	6599	3172	GRIP||tRNA-binding arm||
tae-miR167c-5p	ENSG00000144040	146	-13.44	146	-13.44	6774	22	2704	2473	Tricarboxylate/iron carrier||
tae-miR167c-5p	ENSG00000132781	147	-19.11	147	-19.11	6780	22	1443	954	NUDIX hydrolase domain-like||HhH-GPD domain||Endonuclease III-like, iron-sulphur cluster loop motif||DNA glycosylase||
tae-miR167c-5p	ENSG00000068724	317	-41.98	168	-23.83	6792	22	1426	773 739	Tetratricopeptide TPR2||Tetratricopeptide TPR1||Tetratricopeptide repeat||Tetratricopeptide repeat-containing domain||
tae-miR167c-5p	ENSG00000197312	287	-37.83	147	-22.24	6794	22	9254	7861 1170	Aspartic peptidase, DDI1-type||Retroviral aspartyl protease||Peptidase A2A, retrovirus RVP subgroup||Ubiquitin-like||Aspartic peptidase domain||Ubiquitin-related domain||
tae-miR167c-5p	ENSG00000125637	143	-15.74	143	-15.74	6797	22	7981	3189	Sec7 domain||Pleckstrin homology domain||Pleckstrin homology domain, spectrin-type||
tae-miR167c-5p	ENSG00000115970	157	-16.76	157	-16.76	6801	22	904	761	Domain of unknown function DUF2428, death-receptor-like||Armadillo-type fold||
tae-miR167c-5p	ENSG00000115414	300	-34.67	154	-17.34	6832	22	693	135 117	Fibronectin type III||Fibronectin, type I||Fibronectin, type II, collagen-binding||Kringle-like fold
tae-miR167c-5p	ENSG00000119041	150	-14.24	150	-14.24	6843	22	565	85	Tetratricopeptide repeat||Tetratricopeptide repeat-containing domain||||Tetratricopeptide TPR2||Tetratricopeptide TPR1
tae-miR167c-5p	ENSG00000171174	317	-44.09	162	-23.91	6869	22	1938	38 819	Carbohydrate kinase PfkB||Pyridoxamine kinase/Phosphomethylpyrimidine kinase||Ribokinase||Ribokinase, bacterial||Ribokinase-like||
tae-miR167c-5p	ENSG00000183317	296	-32.13	154	-16.27	6883	22	1676	226 1056	||Serine-threonine/tyrosine-protein kinase catalytic domain||Protein kinase domain||Serine/threonine/dual specificity protein kinase, catalytic domain||Tyrosine-protein kinase, catalytic domain||Protein kinase-like domain||Fibronectin type III||Ephrin receptor ligand binding domain||Sterile alpha motif, type 1||Sterile alpha motif, type 2||Sterile alpha motif domain||Galactose-binding domain-like…
tae-miR167c-5p	ENSG00000169241	158	-20.39	158	-20.39	6897	22	87	65	0
tae-miR167c-5p	ENSG00000009307	163	-22.05	163	-22.05	6909	22	1253	794	Cold-shock protein, DNA-binding||Cold shock protein||Nucleic acid-binding, OB-fold||
tae-miR167c-5p	ENSG00000115548	150	-14.71	150	-14.71	6912	22	6509	1049	||JmjC domain
tae-miR167c-5p	ENSG00000244094	140	-13.47	140	-13.47	6927	22	401	1	0
tae-miR167c-5p	ENSG00000116857	167	-19.57	167	-19.57	6928	22	64	29	TMEM9
tae-miR167c-5p	ENSG00000144366	281	-27.46	141	-15.33	6932	22	6984	2002 1760	PTB/PI domain||Tensin phosphotyrosine-binding domain||
tae-miR167c-5p	ENSG00000270149	152	-15.41	152	-15.41	6941	22	632	266	0
tae-miR167c-5p	ENSG00000198925	150	-21.55	150	-21.55	6960	22	4479	1183	||Autophagy-related protein 9||Cytochrome c oxidase subunit III domain
tae-miR167c-5p	ENSG00000118965	140	-13.15	140	-13.15	6965	22	2036	1670	WD40 repeat||WD40-repeat-containing domain||Armadillo-type fold||WD repeat protein 35||
tae-miR167c-5p	ENSG00000115762	148	-15.06	148	-15.06	6980	22	852	402	Pleckstrin homology domain
tae-miR167c-5p	ENSG00000123485	140	-14.34	140	-14.34	6982	22	230	175	||Holliday junction recognition protein, HJURP||Holliday junction regulator protein family C-terminal||Centromere protein Scm3/HJURP
tae-miR167c-5p	ENSG00000239887	140	-14.02	140	-14.02	6984	22	3135	2665	0
tae-miR167c-5p	ENSG00000269713	141	-16.13	141	-16.13	6986	22	978	845	Neuroblastoma breakpoint family (NBPF) domain
tae-miR167c-5p	ENSG00000115459	151	-17.68	151	-17.68	6993	22	1789	203	Engulfment/cell motility, ELMO||
tae-miR167c-5p	ENSG00000081721	153	-20.31	153	-20.31	6998	22	794	322	Dual specificity phosphatase, catalytic domain||Protein-tyrosine phosphatase-like||Zinc finger, C2H2||Protein-tyrosine/Dual specificity phosphatase||Dual specificity phosphatase, subgroup, catalytic domain||Dual specificity protein phosphatase 12
tae-miR167c-5p	ENSG00000117069	140	-17.46	140	-17.46	7004	22	2505	85	Glycosyl transferase, family 29||Sialyltransferase
tae-miR167c-5p	ENSG00000068724	168	-23.83	168	-23.83	7008	22	315	288	Tetratricopeptide TPR2||Tetratricopeptide TPR1||Tetratricopeptide repeat||Tetratricopeptide repeat-containing domain||
tae-miR167c-5p	ENSG00000116171	141	-14.81	141	-14.81	7010	22	436	81	SCP2 sterol-binding domain||Thiolase, C-terminal||Thiolase, N-terminal||Thiolase-like||Thiolase||Beta-ketoacyl synthase, N-terminal||3-Oxoacyl-[acyl-carrier-protein (ACP)] synthase III||
tae-miR167c-5p	ENSG00000009790	159	-15.68	159	-15.68	7012	22	395	63	||Leucine zipper, homeobox-associated
tae-miR167c-5p	ENSG00000116584	150	-20.68	150	-20.68	7039	22	192	59	Dbl homology (DH) domain||Pleckstrin homology domain||Protein kinase C-like, phorbol ester/diacylglycerol-binding domain||
tae-miR167c-5p	ENSG00000142733	152	-18.75	152	-18.75	7057	22	196	39	||Protein kinase domain||Serine-threonine/tyrosine-protein kinase catalytic domain||Serine/threonine/dual specificity protein kinase, catalytic domain||Tyrosine-protein kinase, catalytic domain||Protein kinase-like domain||Sterile alpha motif/pointed domain
tae-miR167c-5p	ENSG00000162929	142	-12.95	142	-12.95	7058	22	3827	1379	Homeodomain-like||Protein of unknown function DUF3342||BTB/POZ fold
tae-miR167c-5p	ENSG00000143514	147	-12.63	147	-12.63	7059	22	1647	358	Ankyrin repeat||SH3 domain||Variant SH3 domain||Spectrin alpha chain, SH3 domain||Ankyrin repeat-containing domain||Ubiquitin-related domain||
tae-miR167c-5p	ENSG00000159214	437	-54.66	151	-22.58	7102	22	567	360 515 388	0
tae-miR167c-5p	ENSG00000197622	146	-12.81	146	-12.81	7108	22	2373	612	CRIB domain
tae-miR167c-5p	ENSG00000082482	164	-19.35	164	-19.35	7120	22	1948	1079	Two pore domain potassium channel, TREK||Two pore domain potassium channel domain||Ion transport domain||Two pore domain potassium channel||Two pore domain potassium channel, TRAAK||Two pore domain potassium channel, TASK family
tae-miR167c-5p	ENSG00000136699	158	-19.45	158	-19.45	7121	22	3338	1889	0
tae-miR167c-5p	ENSG00000115459	151	-17.68	151	-17.68	7123	22	641	203	Engulfment/cell motility, ELMO||
tae-miR167c-5p	ENSG00000163075	148	-22.21	148	-22.21	7134	22	2095	794	0
tae-miR167c-5p	ENSG00000117640	154	-24.44	154	-24.44	7159	22	436	301	Mitochondrial fission regulator 1||
tae-miR167c-5p	ENSG00000162949	148	-22.47	148	-22.47	7182	22	1951	1307	Peptidase C2, calpain, large subunit, domain III||Peptidase C2, calpain, catalytic domain||Peptidase C2, calpain family
tae-miR167c-5p	ENSG00000115762	148	-15.06	148	-15.06	7187	22	3101	402	Pleckstrin homology domain
tae-miR167c-5p	ENSG00000132681	159	-17.6	159	-17.6	7197	22	1791	156	P-type ATPase, A domain||Cation-transporting P-type ATPase, C-terminal||HAD-like domain||Cation-transporting P-type ATPase, N-terminal||P-type ATPase, subfamily IIC||P-type ATPase||P-type ATPase, cytoplasmic domain N
tae-miR167c-5p	ENSG00000084693	157	-19.57	157	-19.57	7198	22	616	541	||Peptidase M14, carboxypeptidase A
tae-miR167c-5p	ENSG00000163354	140	-16.84	140	-16.84	7200	22	527	482	Dendritic cell-specific transmembrane protein-like||
tae-miR167c-5p	ENSG00000124357	147	-16.81	147	-16.81	7213	22	1316	1061	ATPase, BadF/BadG/BcrA/BcrD type||
tae-miR167c-5p	ENSG00000135968	140	-15.33	140	-15.33	7220	22	277	232	GRIP||tRNA-binding arm||
tae-miR167c-5p	ENSG00000119283	451	-51.46	152	-18.22	7250	22	6116	1994 1223 2203	SPRY domain||Zinc finger, B-box||Fibronectin type III||B30.2/SPRY domain||Zinc finger, RING-type||B-box, C-terminal||Concanavalin A-like lectin/glucanase domain
tae-miR167c-5p	ENSG00000133067	300	-31.84	156	-16.79	7265	22	2287	346 1998	Leucine-rich repeat||G protein-coupled receptor, rhodopsin-like||Leucine-rich repeat-containing N-terminal||Glycoprotein hormone receptor family||Leucine-rich repeat, typical subtype
tae-miR167c-5p	ENSG00000123977	147	-18.72	147	-18.72	7266	22	566	92	WD40 repeat||G-protein beta WD-40 repeat||WD40-repeat-containing domain||
tae-miR167c-5p	ENSG00000160783	142	-14.37	142	-14.37	7278	22	658	247	Nnf1||
tae-miR167c-5p	ENSG00000186283	154	-20.16	154	-20.16	7283	22	739	232	Torsin||P-loop containing nucleoside triphosphate hydrolase||
tae-miR167c-5p	ENSG00000115705	154	-22.7	154	-22.7	7285	22	175	11	||Haem peroxidase, animal||EGF-like calcium-binding domain||Epidermal growth factor-like domain||Sushi/SCR/CCP domain||Haem peroxidase
tae-miR167c-5p	ENSG00000117640	154	-24.44	154	-24.44	7287	22	528	356	Mitochondrial fission regulator 1||
tae-miR167c-5p	ENSG00000119004	149	-19.33	149	-19.33	7331	22	1017	315	Cytochrome P450||Cytochrome P450, E-class, group I||Cytochrome P450, E-class, group IV||
tae-miR167c-5p	ENSG00000077585	152	-12.65	152	-12.65	7337	22	412	5	0
tae-miR167c-5p	ENSG00000158816	156	-16.45	156	-16.45	7344	22	783	473	||von Willebrand factor, type A
tae-miR167c-5p	ENSG00000159214	437	-54.66	151	-22.58	7347	22	2196	1744 1899 1772	0
tae-miR167c-5p	ENSG00000164008	163	-22.35	163	-22.35	7369	22	676	372	Protein of unknown function DUF2452||Cytidine deaminase-like||
tae-miR167c-5p	ENSG00000162772	149	-17.55	149	-17.55	7371	22	359	1	Basic-leucine zipper domain||AP-1 transcription factor||Transcription factor, Skn-1-like, DNA-binding domain
tae-miR167c-5p	ENSG00000043514	146	-12.64	146	-12.64	7373	22	605	560	tRNA dimethylallyltransferase||Zinc finger, double-stranded RNA binding||Zinc finger, U1-type||P-loop containing nucleoside triphosphate hydrolase||Isopentenyl transferase
tae-miR167c-5p	ENSG00000159214	437	-54.66	151	-22.58	7392	22	919	463 618 491	0
tae-miR167c-5p	ENSG00000115425	150	-14.6	150	-14.6	7395	22	577	181	Short-chain dehydrogenase/reductase SDR||Polyketide synthase, ketoreductase domain||Pyrroline-5-carboxylate reductase, catalytic, N-terminal||NAD-dependent epimerase/dehydratase, N-terminal domain||Glucose/ribitol dehydrogenase||2,3-dihydro-2,3-dihydroxybenzoate dehydrogenase
tae-miR167c-5p	ENSG00000122188	150	-19.69	150	-19.69	7397	22	1436	938	0
tae-miR167c-5p	ENSG00000117481	147	-19	147	-19	7401	22	732	703	SAM-dependent methyltransferase RsmB/NOP2-type||RNA (C5-cytosine) methyltransferase||S-adenosyl-L-methionine-dependent methyltransferase||
tae-miR167c-5p	ENSG00000131686	149	-16.88	149	-16.88	7412	22	948	217	Alpha carbonic anhydrase
tae-miR167c-5p	ENSG00000117013	140	-13.36	140	-13.36	7418	22	766	339	Potassium channel, voltage dependent, KCNQ, C-terminal||Ion transport domain||Two pore domain potassium channel domain||Potassium channel, voltage dependent, KCNQ||Potassium channel
tae-miR167c-5p	ENSG00000065911	154	-19.53	154	-19.53	7436	22	1253	1	Tetrahydrofolate dehydrogenase/cyclohydrolase, NAD(P)-binding domain||Tetrahydrofolate dehydrogenase/cyclohydrolase, catalytic domain||Tetrahydrofolate dehydrogenase/cyclohydrolase||
tae-miR167c-5p	ENSG00000115365	282	-26.2	141	-13.2	7440	22	3238	1255 1582	Lanthionine synthetase C-like||LanC-like protein, eukaryotic||Six-hairpin glycosidase-like||
tae-miR167c-5p	ENSG00000117600	150	-16.58	150	-16.58	7443	22	2570	581	Phosphatidic acid phosphatase type 2/haloperoxidase
tae-miR167c-5p	ENSG00000058668	291	-35.59	146	-20.26	7470	22	4389	1361 37	P-type ATPase, A domain||Cation-transporting P-type ATPase, C-terminal||Plasma membrane calcium transporting P-type ATPase, C-terminal||HAD-like domain||Cation-transporting P-type ATPase, N-terminal||P-type ATPase||P-type ATPase, subfamily IIB||P-type ATPase, cytoplasmic domain N
tae-miR167c-5p	ENSG00000142606	142	-16	142	-16	7472	22	351	302	Peptidase M13, C-terminal domain||Peptidase M13, N-terminal domain
tae-miR167c-5p	ENSG00000158488	146	-16.51	146	-16.51	7482	22	657	418	Immunoglobulin C1-set||Immunoglobulin-like domain||MHC classes I/II-like antigen recognition protein
tae-miR167c-5p	ENSG00000196418	145	-16.85	145	-16.85	7495	22	1893	115	Krueppel-associated box||Zinc finger, C2H2||Zinc finger, C2H2-like
tae-miR167c-5p	ENSG00000121310	155	-18.19	155	-18.19	7496	22	1212	657	Crotonase superfamily||ClpP/crotonase-like domain||
tae-miR167c-5p	ENSG00000114982	140	-16.72	140	-16.72	7533	22	4730	1824	||Alpha/Beta hydrolase fold
tae-miR167c-5p	ENSG00000143190	140	-11.29	140	-11.29	7544	22	306	1	POU-specific||Homeobox domain||POU domain||Octamer-binding transcription factor||Lambda repressor-like, DNA-binding domain||Homeodomain-like||
tae-miR167c-5p	ENSG00000188282	297	-36.57	151	-22	7552	22	1617	1512 1499	||RUN||Zinc finger, FYVE/PHD-type||Zinc finger, FYVE-related
tae-miR167c-5p	ENSG00000163017	148	-16.03	148	-16.03	7560	22	1296	743	Actin family
tae-miR167c-5p	ENSG00000143190	286	-27.75	146	-15.33	7561	22	11253	8232 7683	POU-specific||Homeobox domain||POU domain||Octamer-binding transcription factor||Lambda repressor-like, DNA-binding domain||Homeodomain-like||
tae-miR167c-5p	ENSG00000138434	146	-22.39	146	-22.39	7566	22	5086	3193	0
tae-miR167c-5p	ENSG00000181378	145	-14.51	145	-14.51	7580	22	923	247	MSP domain||PapD-like||
tae-miR167c-5p	ENSG00000084072	145	-13.74	145	-13.74	7599	22	679	532	||Cyclophilin-type peptidyl-prolyl cis-trans isomerase domain||RNA recognition motif domain||Cyclophilin-like domain||Cyclophilin-type peptidyl-prolyl cis-trans isomerase E
tae-miR167c-5p	ENSG00000116151	152	-18.08	152	-18.08	7604	22	4206	63	MORN motif||
tae-miR167c-5p	ENSG00000264324	140	-14.81	140	-14.81	7617	22	4483	2506	0
tae-miR167c-5p	ENSG00000115468	151	-14.08	151	-14.08	7658	22	545	194	EF-hand domain||
tae-miR167c-5p	ENSG00000162949	148	-18.78	148	-18.78	7706	22	754	584	Peptidase C2, calpain, large subunit, domain III||Peptidase C2, calpain, catalytic domain||Peptidase C2, calpain family
tae-miR167c-5p	ENSG00000142675	140	-12.16	140	-12.16	7754	22	1781	1486	CRIC domain, Chordata||Pleckstrin homology domain||Sterile alpha motif, type 1||PDZ domain||Sterile alpha motif domain||Sterile alpha motif/pointed domain||||Sterile alpha motif, type 2
tae-miR167c-5p	ENSG00000135775	577	-63.14	149	-17.47	7759	22	2307	963 1422 1694 1652	COG complex component, COG2, C-terminal||Conserved oligomeric Golgi complex, subunit 2, N-terminal
tae-miR167c-5p	ENSG00000135749	156	-23.33	156	-23.33	7775	22	1921	1613	Pecanex||Trypsin-like cysteine/serine peptidase domain||
tae-miR167c-5p	ENSG00000155636	147	-17.19	147	-17.19	7784	22	2557	220	RNA recognition motif domain
tae-miR167c-5p	ENSG00000162641	144	-16.12	144	-16.12	7787	22	685	144	Transcription factor, AT-hook-containing
tae-miR167c-5p	ENSG00000198758	161	-21.87	161	-21.87	7791	22	1563	836	Tensin phosphotyrosine-binding domain||SH3 domain||Variant SH3 domain||Sterile alpha motif/pointed domain||
tae-miR167c-5p	ENSG00000162735	156	-15.01	156	-15.01	7818	22	3351	1751	Pex19 protein||
tae-miR167c-5p	ENSG00000138398	148	-14.24	148	-14.24	7850	22	262	77	Cyclophilin-type peptidyl-prolyl cis-trans isomerase domain||Cyclophilin-like domain
tae-miR167c-5p	ENSG00000169991	149	-20.57	149	-20.57	7868	22	4280	3288	Intermediate filament protein||
tae-miR167c-5p	ENSG00000116171	289	-27.46	148	-14.81	7869	22	3983	1002 3245	SCP2 sterol-binding domain||Thiolase, C-terminal||Thiolase, N-terminal||Thiolase-like||Thiolase||Beta-ketoacyl synthase, N-terminal||3-Oxoacyl-[acyl-carrier-protein (ACP)] synthase III||
tae-miR167c-5p	ENSG00000138434	146	-22.39	146	-22.39	7889	22	3488	2615	0
tae-miR167c-5p	ENSG00000158816	156	-16.45	156	-16.45	7905	22	3025	2715	||von Willebrand factor, type A
tae-miR167c-5p	ENSG00000117713	303	-34.73	155	-18.43	7910	22	2262	1944 359	SWI/SNF-like complex subunit BAF250/Osa||ARID DNA-binding domain||Armadillo-type fold||
tae-miR167c-5p	ENSG00000143624	145	-15.25	145	-15.25	7914	22	2561	610	Integrator complex subunit 3||
tae-miR167c-5p	ENSG00000168918	306	-30.23	155	-15.79	7923	22	1194	80 609	Endonuclease/exonuclease/phosphatase||SH2 domain||Inositol polyphosphate-related phosphatase||
tae-miR167c-5p	ENSG00000117640	147	-13.74	147	-13.74	7928	22	1062	528	Mitochondrial fission regulator 1||
tae-miR167c-5p	ENSG00000115109	153	-18.91	153	-18.91	7933	22	4211	1675	FERM central domain||FERM, N-terminal||FERM, C-terminal PH-like domain||FERM adjacent (FA)||Band 4.1 domain||Ezrin/radixin/moesin like||FERM domain||Ubiquitin-related domain
tae-miR167c-5p	ENSG00000196460	154	-13.37	154	-13.37	7938	22	1325	555	DNA-binding RFX-type winged-helix domain||
tae-miR167c-5p	ENSG00000117640	147	-13.74	147	-13.74	7946	22	1068	528	Mitochondrial fission regulator 1||
tae-miR167c-5p	ENSG00000143493	140	-17.1	140	-17.1	7949	22	4084	516	||Armadillo-type fold
tae-miR167c-5p	ENSG00000138443	148	-15.39	148	-15.39	7963	22	1299	442	Abl-interactor, homeo-domain homologous domain||SH3 domain||Variant SH3 domain||Target SNARE coiled-coil domain||
tae-miR167c-5p	ENSG00000116138	304	-34.94	154	-17.9	7979	22	4347	2132 1249	DnaJ domain||Thioredoxin domain||Thioredoxin-like fold||
tae-miR167c-5p	ENSG00000143376	432	-44.16	147	-16.52	7983	22	4657	3390 3312 4047	||Phox homologous domain||PDZ domain||Ras-association||Ubiquitin-related domain
tae-miR167c-5p	ENSG00000157881	160	-20.21	160	-20.21	7985	22	753	586	Type II pantothenate kinase||Domain of unknown function DUF89||Pantothenate kinase, acetyl-CoA regulated, two-domain type||
tae-miR167c-5p	ENSG00000115234	142	-15.33	142	-15.33	7988	22	1666	1	Phox homologous domain||Ras-association||Ubiquitin-related domain||FERM central domain||
tae-miR167c-5p	ENSG00000143797	155	-17.46	155	-17.46	8011	22	518	422	Membrane bound O-acyl transferase, MBOAT||Major facilitator superfamily domain||
tae-miR167c-5p	ENSG00000115875	161	-22.58	161	-22.58	8029	22	1408	982	RNA recognition motif domain||Zinc finger, CCHC-type||
tae-miR167c-5p	ENSG00000135931	144	-14.44	144	-14.44	8128	22	3302	29	LIS1 homology motif||Armadillo-type fold||
tae-miR167c-5p	ENSG00000144488	144	-12.4	144	-12.4	8131	22	893	334	Ankyrin repeat||Ankyrin repeat-containing domain||
tae-miR167c-5p	ENSG00000055732	140	-16.16	140	-16.16	8134	22	2210	653	Polycystin cation channel, PKD1/PKD2||
tae-miR167c-5p	ENSG00000117643	149	-18.52	149	-18.52	8140	22	2598	1714	Glycoside hydrolase, family 47
tae-miR167c-5p	ENSG00000116161	144	-12.6	144	-12.6	8170	22	1636	349	CS domain||SGS||HSP20-like chaperone||Siah interacting protein, N-terminal
tae-miR167c-5p	ENSG00000187627	140	-11.66	140	-11.66	8172	22	1434	1126	Ran binding domain||GRIP||Tetratricopeptide TPR2||Tetratricopeptide TPR1||Tetratricopeptide repeat||Tetratricopeptide repeat-containing domain||
tae-miR167c-5p	ENSG00000186409	144	-12.13	144	-12.13	8181	22	195	100	0
tae-miR167c-5p	ENSG00000069702	296	-27.4	151	-14.12	8186	22	5670	2926 1693	||Zona pellucida domain
tae-miR167c-5p	ENSG00000196418	163	-21.02	163	-21.02	8194	22	597	389	Krueppel-associated box||Zinc finger, C2H2||Zinc finger, C2H2-like
tae-miR167c-5p	ENSG00000271601	150	-17.19	150	-17.19	8203	22	2887	1226	0
tae-miR167c-5p	ENSG00000270629	141	-16.13	141	-16.13	8218	22	978	845	Neuroblastoma breakpoint family (NBPF) domain||||Epidermal growth factor-like domain||EGF-like domain, extracellular||EGF-like calcium-binding domain
tae-miR167c-5p	ENSG00000203995	141	-16.66	141	-16.66	8223	22	1781	1175	Armadillo-type fold
tae-miR167c-5p	ENSG00000143549	150	-17.2	150	-17.2	8237	22	2335	1627	Tropomyosin||HR1 rho-binding repeat||
tae-miR167c-5p	ENSG00000173436	155	-18.2	155	-18.2	8244	22	3420	613	Protein of unknown function DUF543
tae-miR167c-5p	ENSG00000179456	150	-16.79	150	-16.79	8257	22	2102	631	BTB/POZ||BTB/POZ-like||Zinc finger, C2H2||Zinc finger, C2H2-like||BTB/POZ fold
tae-miR167c-5p	ENSG00000117569	288	-29.73	148	-14.92	8259	22	10333	4905 5277	RNA recognition motif domain||HnRNP-L/PTB/hephaestus splicing factor
tae-miR167c-5p	ENSG00000270106	152	-16.55	152	-16.55	8261	22	2838	119	Translin||
tae-miR167c-5p	ENSG00000136631	140	-12.97	140	-12.97	8308	22	530	9	Sec1-like protein
tae-miR167c-5p	ENSG00000172456	164	-20.86	164	-20.86	8310	22	1989	360	Carbohydrate kinase, FGGY, N-terminal||Carbohydrate kinase, FGGY, C-terminal||Carbohydrate kinase, FGGY-related
tae-miR167c-5p	ENSG00000275052	151	-18.26	151	-18.26	8317	22	1532	239	Domain of unknown function DUF625||Armadillo-type fold
tae-miR167c-5p	ENSG00000097033	145	-14.24	145	-14.24	8325	22	4941	233	BAR domain||BAR domain-containing family||SH3 domain||Variant SH3 domain
tae-miR167c-5p	ENSG00000189339	147	-14.07	147	-14.07	8341	22	4303	169	Triose-phosphate transporter domain||EamA domain||UAA transporter
tae-miR167c-5p	ENSG00000172456	300	-33.76	152	-19.42	8343	22	3086	2350 1336	Carbohydrate kinase, FGGY, N-terminal||Carbohydrate kinase, FGGY, C-terminal||Carbohydrate kinase, FGGY-related
tae-miR167c-5p	ENSG00000183317	142	-16.27	142	-16.27	8346	22	765	69	||Serine-threonine/tyrosine-protein kinase catalytic domain||Protein kinase domain||Serine/threonine/dual specificity protein kinase, catalytic domain||Tyrosine-protein kinase, catalytic domain||Protein kinase-like domain||Fibronectin type III||Ephrin receptor ligand binding domain||Sterile alpha motif, type 1||Sterile alpha motif, type 2||Sterile alpha motif domain||Galactose-binding domain-like…
tae-miR167c-5p	ENSG00000163531	147	-14.35	147	-14.35	8354	22	2600	1318	Immunoglobulin I-set||Immunoglobulin||Immunoglobulin V-set domain||Immunoglobulin-like domain||Immunoglobulin subtype||Immunoglobulin subtype 2||Fibronectin type III||
tae-miR167c-5p	ENSG00000117266	140	-12.65	140	-12.65	8355	22	1769	1077	Protein kinase domain||Serine-threonine/tyrosine-protein kinase catalytic domain||Serine/threonine/dual specificity protein kinase, catalytic domain||Tyrosine-protein kinase, catalytic domain||Protein kinase-like domain||
tae-miR167c-5p	ENSG00000178104	150	-13.6	150	-13.6	8358	22	363	91	Spindle associated||Armadillo-type fold||
tae-miR167c-5p	ENSG00000049249	152	-17.75	152	-17.75	8365	22	4941	1684	TNFR/NGFR cysteine-rich region||Tumour necrosis factor receptor 9||
tae-miR167c-5p	ENSG00000185630	150	-20.55	150	-20.55	8375	22	427	57	PBX||Homeobox domain||Homeodomain-like
tae-miR167c-5p	ENSG00000177301	298	-36.18	158	-21.37	8379	22	9703	1680 5416	Potassium channel tetramerisation-type BTB domain||Ion transport domain||Potassium channel||Potassium channel, voltage dependent, Kv1||Potassium channel, voltage dependent, Kv1.2||Potassium channel, voltage dependent, Kv1.3||BTB/POZ-like||BTB/POZ fold||Two pore domain potassium channel domain||Potassium channel, voltage dependent, Kv||Two pore domain potassium channel||Potassium channel, voltage …
tae-miR167c-5p	ENSG00000144524	146	-19.4	146	-19.4	8381	22	1609	235	Proteasome component (PCI) domain||
tae-miR167c-5p	ENSG00000125462	140	-12.92	140	-12.92	8383	22	297	88	0
tae-miR167c-5p	ENSG00000215883	308	-35.63	155	-20.2	8391	22	1987	1171 384	Oxidoreductase-like, N-terminal||Oxidoreductase, FAD-binding domain||Riboflavin synthase-like beta-barrel||Oxidoreductase FAD/NAD(P)-binding||NADH:cytochrome b5 reductase (CBR)||Phenol hydroxylase reductase
tae-miR167c-5p	ENSG00000203786	144	-12.16	144	-12.16	8423	22	724	338	0
tae-miR167c-5p	ENSG00000131778	159	-23.11	159	-23.11	8453	22	2668	656	SNF2-related||P-loop containing nucleoside triphosphate hydrolase||Helicase, C-terminal||Histone deacetylase complex, subunit 2/3||Helicase/UvrB domain||DEAD/DEAH box helicase domain||Macro domain||Helicase superfamily 1/2, ATP-binding domain||
tae-miR167c-5p	ENSG00000142733	152	-18.75	152	-18.75	8454	22	202	50	||Protein kinase domain||Serine-threonine/tyrosine-protein kinase catalytic domain||Serine/threonine/dual specificity protein kinase, catalytic domain||Tyrosine-protein kinase, catalytic domain||Protein kinase-like domain||Sterile alpha motif/pointed domain
tae-miR167c-5p	ENSG00000133063	140	-14.08	140	-14.08	8462	22	527	198	Glycoside hydrolase, family 18, catalytic domain||Chitin binding domain||Chitinase II||Glycoside hydrolase superfamily||Chitinase insertion domain
tae-miR167c-5p	ENSG00000009307	163	-22.05	163	-22.05	8464	22	1255	794	Cold-shock protein, DNA-binding||Cold shock protein||Nucleic acid-binding, OB-fold||
tae-miR167c-5p	ENSG00000279261	140	-15.33	140	-15.33	8466	22	1683	390	0
tae-miR167c-5p	ENSG00000162946	156	-19.09	156	-19.09	8476	22	5545	1051	||Prefoldin
tae-miR167c-5p	ENSG00000174151	143	-14.81	143	-14.81	8478	22	540	213	Cytochrome b561 domain||Cytochrome b561/ferric reductase transmembrane||
tae-miR167c-5p	ENSG00000117625	146	-18.36	146	-18.36	8485	22	207	88	ELM2 domain||SANT/Myb domain||Homeodomain-like||
tae-miR167c-5p	ENSG00000169241	158	-20.39	158	-20.39	8488	22	576	65	0
tae-miR167c-5p	ENSG00000135931	144	-14.44	144	-14.44	8499	22	2360	29	LIS1 homology motif||Armadillo-type fold||
tae-miR167c-5p	ENSG00000198399	150	-17.53	150	-17.53	8500	22	759	80	SH3 domain||Variant SH3 domain||Dbl homology (DH) domain||C2 domain||EF-hand domain||EPS15 homology (EH)||Pleckstrin homology domain||||Spectrin alpha chain, SH3 domain
tae-miR167c-5p	ENSG00000069702	151	-13.28	151	-13.28	8502	22	1309	652	||Zona pellucida domain
tae-miR167c-5p	ENSG00000133063	140	-14.08	140	-14.08	8511	22	484	433	Glycoside hydrolase, family 18, catalytic domain||Chitin binding domain||Chitinase II||Glycoside hydrolase superfamily||Chitinase insertion domain
tae-miR167c-5p	ENSG00000178104	312	-38.48	170	-24.39	8521	22	814	126 229	Spindle associated||Armadillo-type fold||
tae-miR167c-5p	ENSG00000152061	146	-12.13	146	-12.13	8533	22	2226	1053	Kinesin-like||PTB/PI domain||Rab-GTPase-TBC domain||
tae-miR167c-5p	ENSG00000048707	156	-19.11	156	-19.11	8539	22	3023	1794	Vacuolar protein sorting-associated protein 13 domain||Ubiquitin-associated domain/translation elongation factor EF-Ts, N-terminal||Ubiquitin-associated/translation elongation factor EF1B, N-terminal, eukaryote||UBA-like||
tae-miR167c-5p	ENSG00000118242	151	-20.71	151	-20.71	8552	22	1687	1175	0
tae-miR167c-5p	ENSG00000270106	152	-16.55	152	-16.55	8572	22	2854	135	Translin||
tae-miR167c-5p	ENSG00000152763	152	-16.67	152	-16.67	8576	22	3728	1355	WD40 repeat||WD40-repeat-containing domain||
tae-miR167c-5p	ENSG00000064703	151	-17.72	151	-17.72	8586	22	820	60	DEAD/DEAH box helicase domain||RNA helicase, DEAD-box type, Q motif||P-loop containing nucleoside triphosphate hydrolase||Helicase, C-terminal||Helicase superfamily 1/2, ATP-binding domain||
tae-miR167c-5p	ENSG00000084731	144	-12.65	144	-12.65	8587	22	1187	626	Kinesin motor domain||P-loop containing nucleoside triphosphate hydrolase
tae-miR167c-5p	ENSG00000116138	304	-34.94	154	-17.9	8588	22	3554	1341 458	DnaJ domain||Thioredoxin domain||Thioredoxin-like fold||
tae-miR167c-5p	ENSG00000204006	144	-12.63	144	-12.63	8608	22	311	104	0
tae-miR167c-5p	ENSG00000144320	150	-16.83	150	-16.83	8620	22	6070	1764	Domain of unknown function DUF2296||
tae-miR167c-5p	ENSG00000163214	298	-33.48	150	-20.36	8626	22	2478	2226 2343	RWD domain||Helicase-associated domain||Domain of unknown function DUF1605||Helicase, C-terminal||DEAD/DEAH box helicase domain||Zinc finger, CCCH-type||Ubiquitin-associated/translation elongation factor EF1B, N-terminal, eukaryote||Helicase superfamily 1/2, ATP-binding domain||P-loop containing nucleoside triphosphate hydrolase||UBA-like||Ubiquitin-conjugating enzyme/RWD-like||
tae-miR167c-5p	ENSG00000280670	149	-12.84	149	-12.84	8646	22	804	692	0
tae-miR167c-5p	ENSG00000273136	148	-15.2	148	-15.2	8648	22	977	848	Neuroblastoma breakpoint family (NBPF) domain
tae-miR167c-5p	ENSG00000270629	141	-16.13	141	-16.13	8662	22	977	845	Neuroblastoma breakpoint family (NBPF) domain||||Epidermal growth factor-like domain||EGF-like domain, extracellular||EGF-like calcium-binding domain
tae-miR167c-5p	ENSG00000068615	140	-13.15	140	-13.15	8663	22	3040	2009	TB2/DP1/HVA22-related protein
tae-miR167c-5p	ENSG00000163866	146	-13.8	146	-13.8	8677	22	3030	1474	0
tae-miR167c-5p	ENSG00000280670	297	-27.99	149	-15.15	8687	22	1402	764 1081	0
tae-miR167c-5p	ENSG00000273274	142	-15.95	142	-15.95	8690	22	11268	6204	BTB/POZ||Zinc finger, C2H2||BTB/POZ-like||Zinc finger, C2H2-like||BTB/POZ fold
tae-miR167c-5p	ENSG00000185630	150	-20.55	150	-20.55	8702	22	5281	2919	PBX||Homeobox domain||Homeodomain-like
tae-miR167c-5p	ENSG00000116171	141	-14.81	141	-14.81	8710	22	645	246	SCP2 sterol-binding domain||Thiolase, C-terminal||Thiolase, N-terminal||Thiolase-like||Thiolase||Beta-ketoacyl synthase, N-terminal||3-Oxoacyl-[acyl-carrier-protein (ACP)] synthase III||
tae-miR167c-5p	ENSG00000198522	140	-12.16	140	-12.16	8715	22	646	384	GPN-loop GTPase||Elongation factor, GTP-binding domain||P-loop containing nucleoside triphosphate hydrolase||AAA+ ATPase domain
tae-miR167c-5p	ENSG00000175206	159	-18.45	159	-18.45	8736	22	291	111	Natriuretic peptide||Natriuretic peptide, atrial type||Natriuretic peptide, brain type
tae-miR167c-5p	ENSG00000143756	141	-16.48	141	-16.48	8751	22	1023	348	F-box domain
tae-miR167c-5p	ENSG00000099260	140	-12.16	140	-12.16	8753	22	161	1	Paralemmin
tae-miR167c-5p	ENSG00000271425	141	-16.13	141	-16.13	8754	22	977	845	Neuroblastoma breakpoint family (NBPF) domain
tae-miR167c-5p	ENSG00000068615	140	-13.15	140	-13.15	8757	22	3101	2070	TB2/DP1/HVA22-related protein
tae-miR167c-5p	ENSG00000072163	148	-13.25	148	-13.25	8772	22	560	254	Zinc finger, LIM-type||LIM and senescent cell antigen-like-containing domain protein 1||
tae-miR167c-5p	ENSG00000198625	306	-32.46	156	-19.02	8775	22	9080	3679 1611	SWIB/MDM2 domain||Zinc finger, RanBP2-type||Zinc finger, RING-type||p53 negative regulator Mdm2/Mdm4
tae-miR167c-5p	ENSG00000132128	158	-22.52	158	-22.52	8792	22	1403	1323	||Leucine-rich repeat, ribonuclease inhibitor subtype
tae-miR167c-5p	ENSG00000162825	141	-16.13	141	-16.13	8833	22	978	845	Neuroblastoma breakpoint family (NBPF) domain
tae-miR167c-5p	ENSG00000143127	163	-22.17	163	-22.17	8836	22	1584	19	Integrin alpha-2||von Willebrand factor, type A||FG-GAP repeat||Integrin alpha chain||Integrin alpha beta-propellor
tae-miR167c-5p	ENSG00000117713	303	-34.73	155	-18.43	8838	22	2017	1893 308	SWI/SNF-like complex subunit BAF250/Osa||ARID DNA-binding domain||Armadillo-type fold||
tae-miR167c-5p	ENSG00000178104	150	-13.6	150	-13.6	8844	22	386	91	Spindle associated||Armadillo-type fold||
tae-miR167c-5p	ENSG00000117448	140	-13.15	140	-13.15	8846	22	92	1	NADP-dependent oxidoreductase domain||Aldo/keto reductase subgroup
tae-miR167c-5p	ENSG00000117481	147	-19	147	-19	8870	22	1900	1248	SAM-dependent methyltransferase RsmB/NOP2-type||RNA (C5-cytosine) methyltransferase||S-adenosyl-L-methionine-dependent methyltransferase||
tae-miR167c-5p	ENSG00000282608	147	-12.13	147	-12.13	8884	22	771	220	#N/A
tae-miR167c-5p	ENSG00000117481	147	-19	147	-19	8887	22	1716	1066	SAM-dependent methyltransferase RsmB/NOP2-type||RNA (C5-cytosine) methyltransferase||S-adenosyl-L-methionine-dependent methyltransferase||
tae-miR167c-5p	ENSG00000085491	143	-12.63	143	-12.63	8894	22	2617	752	Mitochondrial substrate/solute carrier||Mitochondrial carrier protein||Graves disease carrier protein||EF-hand domain||Mitochondrial carrier domain
tae-miR167c-5p	ENSG00000117266	287	-26.26	147	-13.61	8899	22	2792	2420 1077	Protein kinase domain||Serine-threonine/tyrosine-protein kinase catalytic domain||Serine/threonine/dual specificity protein kinase, catalytic domain||Tyrosine-protein kinase, catalytic domain||Protein kinase-like domain||
tae-miR167c-5p	ENSG00000078900	146	-19.02	146	-19.02	8909	22	3439	1591	p53, DNA-binding domain||p53, tetramerisation domain||Sterile alpha motif, type 2||p53 tumour suppressor family||Sterile alpha motif domain||p53-like transcription factor, DNA-binding||Sterile alpha motif/pointed domain
tae-miR167c-5p	ENSG00000187634	308	-35.03	160	-20.83	8915	22	1273	432 621	||Sterile alpha motif, type 2||Sterile alpha motif, type 1||Sterile alpha motif domain||Sterile alpha motif/pointed domain
tae-miR167c-5p	ENSG00000134243	152	-16.65	152	-16.65	8921	22	4475	2617	BNR repeat||VPS10
tae-miR167c-5p	ENSG00000009307	163	-22.05	163	-22.05	8922	22	864	794	Cold-shock protein, DNA-binding||Cold shock protein||Nucleic acid-binding, OB-fold||
tae-miR167c-5p	ENSG00000121310	141	-15.1	141	-15.1	8926	22	610	505	Crotonase superfamily||ClpP/crotonase-like domain||
tae-miR167c-5p	ENSG00000189339	147	-17.14	147	-17.14	8938	22	574	218	Triose-phosphate transporter domain||EamA domain||UAA transporter
tae-miR167c-5p	ENSG00000116580	151	-16.18	151	-16.18	8939	22	2430	198	Paired amphipathic helix||Myb-like domain||Homeodomain-like||
tae-miR167c-5p	ENSG00000275052	151	-18.26	151	-18.26	8944	22	1533	239	Domain of unknown function DUF625||Armadillo-type fold
tae-miR167c-5p	ENSG00000279457	141	-20.22	141	-20.22	8950	22	294	111	WASH1, WAHD domain||WH2 domain
tae-miR167c-5p	ENSG00000123600	140	-13.15	140	-13.15	8952	22	6767	6451	Methyltransferase type 12||Methyltransferase type 11||S-adenosyl-L-methionine-dependent methyltransferase||Methyltransferase-like||
tae-miR167c-5p	ENSG00000130414	148	-14.81	148	-14.81	8955	22	377	169	||Deoxynucleoside kinase||P-loop containing nucleoside triphosphate hydrolase||NADH:ubiquinone oxidoreductase, 42kDa subunit
tae-miR167c-5p	ENSG00000265241	306	-41.82	161	-26.91	8961	22	4326	319 1090	RNA recognition motif domain||RNA-binding motif||RNA-binding motif protein 8
tae-miR167c-5p	ENSG00000116171	141	-14.81	141	-14.81	8972	22	3699	2752	SCP2 sterol-binding domain||Thiolase, C-terminal||Thiolase, N-terminal||Thiolase-like||Thiolase||Beta-ketoacyl synthase, N-terminal||3-Oxoacyl-[acyl-carrier-protein (ACP)] synthase III||
tae-miR167c-5p	ENSG00000043514	146	-12.64	146	-12.64	8974	22	424	318	tRNA dimethylallyltransferase||Zinc finger, double-stranded RNA binding||Zinc finger, U1-type||P-loop containing nucleoside triphosphate hydrolase||Isopentenyl transferase
tae-miR167c-5p	ENSG00000134207	140	-16.12	140	-16.12	8994	22	1603	14	||C2 domain||Synaptotagmin
tae-miR167c-5p	ENSG00000265808	140	-12.13	140	-12.13	9009	22	1990	73	Synaptobrevin||Longin domain||Longin-like domain
tae-miR167c-5p	ENSG00000204120	155	-22.79	155	-22.79	9013	22	3715	2940	||GYF
tae-miR167c-5p	ENSG00000117859	148	-16.08	148	-16.08	9023	22	2608	13	Oxysterol-binding protein||Pleckstrin homology domain||
tae-miR167c-5p	ENSG00000134207	140	-16.12	140	-16.12	9053	22	4008	14	||C2 domain||Synaptotagmin
tae-miR167c-5p	ENSG00000185630	150	-20.55	150	-20.55	9055	22	5145	2783	PBX||Homeobox domain||Homeodomain-like
tae-miR167c-5p	ENSG00000270106	152	-16.55	152	-16.55	9061	22	2735	119	Translin||
tae-miR167c-5p	ENSG00000043514	146	-12.64	146	-12.64	9085	22	944	322	tRNA dimethylallyltransferase||Zinc finger, double-stranded RNA binding||Zinc finger, U1-type||P-loop containing nucleoside triphosphate hydrolase||Isopentenyl transferase
tae-miR167c-5p	ENSG00000169554	143	-17.13	143	-17.13	9091	22	5370	752	Zinc finger, C2H2||Zinc finger, C2H2-like||Homeobox domain||Homeodomain-like||Drought induced 19 protein-like, zinc-binding domain||
tae-miR167c-5p	ENSG00000144161	157	-19.13	157	-19.13	9112	22	589	112	Zinc finger, CCCH-type
tae-miR167c-5p	ENSG00000043514	146	-12.64	146	-12.64	9118	22	561	322	tRNA dimethylallyltransferase||Zinc finger, double-stranded RNA binding||Zinc finger, U1-type||P-loop containing nucleoside triphosphate hydrolase||Isopentenyl transferase
tae-miR167c-5p	ENSG00000180287	148	-12.67	148	-12.67	9128	22	6868	1496	Phospholipase D/Transphosphatidylase||
tae-miR167c-5p	ENSG00000271383	148	-15.2	148	-15.2	9140	22	2815	1805	Neuroblastoma breakpoint family (NBPF) domain||Epidermal growth factor-like domain||EGF-like domain, extracellular||EGF-like calcium-binding domain
tae-miR167c-5p	ENSG00000072163	148	-13.25	148	-13.25	9149	22	851	254	Zinc finger, LIM-type||LIM and senescent cell antigen-like-containing domain protein 1||
tae-miR167c-5p	ENSG00000275052	151	-18.26	151	-18.26	9163	22	2619	239	Domain of unknown function DUF625||Armadillo-type fold
tae-miR167c-5p	ENSG00000273136	148	-15.2	148	-15.2	9168	22	978	848	Neuroblastoma breakpoint family (NBPF) domain
tae-miR167c-5p	ENSG00000153094	145	-14.23	145	-14.23	9208	22	4436	3	Apoptosis, Bim N-terminal||Bcl-x interacting, BH3 domain||Bcl-2-like protein 11
tae-miR167c-5p	ENSG00000122484	450	-43.45	152	-16.14	9217	22	15045	1963 5173 9733	Protein of unknown function DUF408
tae-miR167c-5p	ENSG00000054523	159	-20.42	159	-20.42	9220	22	3194	332	Kinesin motor domain||Forkhead-associated (FHA) domain||P-loop containing nucleoside triphosphate hydrolase||SMAD/FHA domain||Kinesin-like||Pleckstrin homology domain||Kinesin protein 1B
tae-miR167c-5p	ENSG00000132781	147	-19.11	147	-19.11	9229	22	925	470	NUDIX hydrolase domain-like||HhH-GPD domain||Endonuclease III-like, iron-sulphur cluster loop motif||DNA glycosylase||
tae-miR167c-5p	ENSG00000117595	160	-22.37	160	-22.37	9249	22	2797	1746	Interferon regulatory factor-3||Interferon regulatory factor DNA-binding domain||SMAD/FHA domain
tae-miR167c-5p	ENSG00000117281	146	-20.63	146	-20.63	9277	22	2852	2770	0
tae-miR167c-5p	ENSG00000280670	297	-27.99	149	-15.15	9284	22	1413	835 1152	0
tae-miR167c-5p	ENSG00000119866	143	-12.78	143	-12.78	9305	22	1575	1	Zinc finger, C2H2||Zinc finger, C2H2-like
tae-miR167c-5p	ENSG00000143190	140	-15.89	140	-15.89	9306	22	1014	523	POU-specific||Homeobox domain||POU domain||Octamer-binding transcription factor||Lambda repressor-like, DNA-binding domain||Homeodomain-like||
tae-miR167c-5p	ENSG00000162383	151	-20.92	151	-20.92	9314	22	2729	1380	Sodium:dicarboxylate symporter
tae-miR167c-5p	ENSG00000142675	140	-12.16	140	-12.16	9324	22	298	39	CRIC domain, Chordata||Pleckstrin homology domain||Sterile alpha motif, type 1||PDZ domain||Sterile alpha motif domain||Sterile alpha motif/pointed domain||||Sterile alpha motif, type 2
tae-miR167c-5p	ENSG00000189339	147	-14.07	147	-14.07	9326	22	4304	169	Triose-phosphate transporter domain||EamA domain||UAA transporter
tae-miR167c-5p	ENSG00000159173	162	-22.54	162	-22.54	9338	22	5485	3787	Troponin
tae-miR167c-5p	ENSG00000198625	306	-32.46	156	-19.02	9344	22	4991	3509 1950	SWIB/MDM2 domain||Zinc finger, RanBP2-type||Zinc finger, RING-type||p53 negative regulator Mdm2/Mdm4
tae-miR167c-5p	ENSG00000125459	307	-38.11	155	-23.5	9346	22	2015	552 1216	Misato Segment II tubulin-like domain||Tubulin/FtsZ, GTPase domain||
tae-miR167c-5p	ENSG00000137936	144	-14.76	144	-14.76	9358	22	454	27	SH2 domain||Ras guanine-nucleotide exchange factors catalytic domain||Ras guanine nucleotide exchange factor domain
tae-miR167c-5p	ENSG00000279457	141	-20.22	141	-20.22	9359	22	292	111	WASH1, WAHD domain||WH2 domain
tae-miR167c-5p	ENSG00000134313	295	-30.08	153	-15.33	9377	22	5724	2328 3861	KAP P-loop||Ankyrin repeat||Ankyrin repeat-containing domain||Sterile alpha motif/pointed domain||P-loop containing nucleoside triphosphate hydrolase||
tae-miR167c-5p	ENSG00000158195	142	-18.6	142	-18.6	9384	22	3963	2812	WH2 domain||
tae-miR167c-5p	ENSG00000132906	153	-21.85	153	-21.85	9396	22	2952	979	Peptidase C14, caspase domain||CARD domain||Peptidase C14A, caspase precursor p45, core||Peptidase C14, caspase non-catalytic subunit p10||Peptidase C14, ICE, catalytic subunit p20||Caspase, interleukin-1 beta convertase-type||Death-like domain||
tae-miR167c-5p	ENSG00000253313	156	-20.19	156	-20.19	9402	22	902	786	0
tae-miR167c-5p	ENSG00000117597	284	-27.54	144	-15.38	9407	22	6118	5652 2296	Digestive organ expansion factor, predicted||P-loop containing nucleoside triphosphate hydrolase
tae-miR167c-5p	ENSG00000084072	145	-13.74	145	-13.74	9420	22	4521	3801	||Cyclophilin-type peptidyl-prolyl cis-trans isomerase domain||RNA recognition motif domain||Cyclophilin-like domain||Cyclophilin-type peptidyl-prolyl cis-trans isomerase E
tae-miR167c-5p	ENSG00000187147	149	-19.39	149	-19.39	9423	22	551	453	Zinc finger, RING-type||Peptidase M20, dimerisation domain||
tae-miR167c-5p	ENSG00000068024	147	-17.61	147	-17.61	9425	22	4928	2923	Histone deacetylase domain||Histone deacetylase, glutamine rich N-terminal domain||Arb2 domain||Histone deacetylase superfamily||Histone deacetylase class II, eukaryotic||
tae-miR167c-5p	ENSG00000157851	453	-52.13	156	-19.21	9433	22	3355	464 2824 563	Amidohydrolase 1||Metal-dependent hydrolase, composite domain||Hydantoinase/dihydropyrimidinase
tae-miR167c-5p	ENSG00000143624	145	-15.25	145	-15.25	9443	22	1748	557	Integrator complex subunit 3||
tae-miR167c-5p	ENSG00000187634	308	-35.03	160	-20.83	9451	22	1113	272 461	||Sterile alpha motif, type 2||Sterile alpha motif, type 1||Sterile alpha motif domain||Sterile alpha motif/pointed domain
tae-miR167c-5p	ENSG00000114982	140	-16.72	140	-16.72	9454	22	2258	1692	||Alpha/Beta hydrolase fold
tae-miR167c-5p	ENSG00000116922	146	-17.61	146	-17.61	9455	22	1810	1083	0
tae-miR167c-5p	ENSG00000119004	142	-16.79	142	-16.79	9456	22	8932	6835	Cytochrome P450||Cytochrome P450, E-class, group I||Cytochrome P450, E-class, group IV||
tae-miR167c-5p	ENSG00000265491	158	-19.68	158	-19.68	9458	22	7998	4577	Zinc finger, C3HC4 RING-type||Zinc finger, RING-type
tae-miR167c-5p	ENSG00000164008	155	-17.09	155	-17.09	9462	22	675	649	Protein of unknown function DUF2452||Cytidine deaminase-like||
tae-miR167c-5p	ENSG00000162836	290	-29.04	150	-14.7	9472	22	5188	3549 4877	Histidine phosphatase superfamily||Histidine phosphatase superfamily, clade-2
tae-miR167c-5p	ENSG00000131778	159	-23.11	159	-23.11	9484	22	2244	232	SNF2-related||P-loop containing nucleoside triphosphate hydrolase||Helicase, C-terminal||Histone deacetylase complex, subunit 2/3||Helicase/UvrB domain||DEAD/DEAH box helicase domain||Macro domain||Helicase superfamily 1/2, ATP-binding domain||
tae-miR167c-5p	ENSG00000143337	146	-14.34	146	-14.34	9488	22	6761	2829	Lamina-associated polypeptide 1C||
tae-miR167c-5p	ENSG00000143248	140	-15.46	140	-15.46	9492	22	5043	1885	RGS domain
tae-miR167c-5p	ENSG00000186487	147	-24.71	147	-24.71	9505	22	816	25	Myelin transcription factor 1||Zinc finger, C2HC-type
[truncated: 101,749 more rows]
