# Supplementary material for: GmDREB1 overexpression affects the expression of microRNAs in GM wheat seeds
Source: PLoS One. 2017 May 1;12(5):e0175924. doi: 10.1371/journal.pone.0175924 (PMC5411081; doi:10.1371/journal.pone.0175924)
Supplement: S6 Table — (XLSX) [file pone.0175924.s014.xlsx]

## Sheet: Top 50
Targets of 23 differentially expressed miRNAs predicted in chicken
miRNA	target_gene	Total_Score	Total_Energy	Max_Score	Max_Energy	Strand	Len1	Len2	Positions	Interpro Description
tae-miR167c-5p	ENSGALG00000008347	618	-84.87	166	-30.84	751	22	2981	1668 1276 2724 2662	Autophagy-related protein 13
tae-miR167c-5p	ENSGALG00000001420	615	-74.08	165	-23.35	8256	22	4992	1230 2913 928 1682	Rap GTPase activating protein domain
tae-miR167c-5p	ENSGALG00000027545	582	-58.26	156	-16.14	6209	22	4205	2810 2148 3132 3259	Inositol monophosphatase
tae-miR167c-5p	ENSGALG00000000551	483	-60.37	168	-21.41	9758	22	4539	3430 1932 2617	0
tae-miR167c-5p	ENSGALG00000006345	473	-59.69	163	-23.69	7881	22	1685	1091 982 353	Transmembrane protein 43 family
tae-miR167c-5p	ENSGALG00000003950	464	-58.8	155	-23.84	7039	22	2047	590 1484 403	Ribonuclease CAF1
tae-miR167c-5p	ENSGALG00000011353	456	-55.1	160	-22.91	2697	22	4953	2183 124 2659	Ankyrin repeat
tae-miR167c-5p	ENSGALG00000002889	456	-57.26	163	-22.59	7030	22	4317	135 4051 3611	UBX domain
tae-miR167c-5p	ENSGALG00000009975	452	-49.74	161	-21.6	1552	22	4470	2310 134 215	T-complex protein 1, beta subunit
tae-miR167c-5p	ENSGALG00000007434	452	-43.17	153	-15.7	7918	22	2410	2361 2383 2091	Rhomboid serine protease
tae-miR167c-5p	ENSGALG00000028326	451	-52.72	156	-19.41	8647	22	2836	2600 1519 1583	Short-chain dehydrogenase/reductase SDR
tae-miR167c-5p	ENSGALG00000008497	448	-45.72	158	-16.64	1784	22	3225	3053 61 2498	Amino acid transporter, transmembrane
tae-miR167c-5p	ENSGALG00000008497	448	-45.72	158	-16.64	2187	22	3426	3254 262 2699	Amino acid transporter, transmembrane
tae-miR167c-5p	ENSGALG00000027133	445	-40.89	152	-14.87	6014	22	3981	1278 385 2417	Immunoglobulin-like domain
tae-miR167c-5p	ENSGALG00000012722	444	-46.59	158	-19.13	2918	22	3068	1492 2866 2820	Uracil-DNA glycosylase-like
tae-miR167c-5p	ENSGALG00000004340	444	-43.11	148	-15.33	8750	22	3372	1130 1152 1296	Dendritic cell-specific transmembrane protein-like
tae-miR167c-5p	ENSGALG00000023653	443	-53.9	157	-25.12	9198	22	2050	326 237 1210	0
tae-miR167c-5p	ENSGALG00000012497	441	-48.56	153	-17.03	3982	22	3740	1840 70 1104	Na/K/Cl co-transporter superfamily
tae-miR167c-5p	ENSGALG00000012137	440	-50.95	153	-18.78	167	22	4001	3076 1090 2175	tRNA-binding arm
tae-miR167c-5p	ENSGALG00000029145	438	-45.07	158	-18.48	6257	22	4536	1281 697 3575	Potentiating neddylation domain
tae-miR167c-5p	ENSGALG00000026648	437	-44.38	151	-15.83	6428	22	4320	3027 4050 1395	Kinase phosphorylation domain
tae-miR167c-5p	ENSGALG00000001099	434	-50.37	149	-21.08	8195	22	1765	1374 41 1594	Ankyrin repeat
tae-miR167c-5p	ENSGALG00000025819	432	-49.61	147	-20.75	8098	22	3988	3307 395 90	Ubiquinol-cytochrome c reductase 8kDa, N-terminal
tae-miR167c-5p	ENSGALG00000028709	430	-42.46	145	-15.84	6110	22	4468	1555 2149 2110	Zinc finger, RING-type
tae-miR167c-5p	ENSGALG00000001688	427	-41.36	147	-14.47	6603	22	3935	1663 1035 3023	Septin-type guanine nucleotide-binding (G) domain
tae-miR167c-5p	ENSGALG00000025818	320	-47.57	161	-27.9	5945	22	4408	1763 66	Two pore domain potassium channel domain
tae-miR167c-5p	ENSGALG00000003882	318	-37.05	159	-18.66	10523	22	3588	50 1924	High mobility group box domain
tae-miR167c-5p	ENSGALG00000006282	317	-41.15	174	-24.4	7901	22	2285	1270 1703	Sulfatase
tae-miR167c-5p	ENSGALG00000002925	314	-50.43	158	-26.75	280	22	2613	2178 1811	Electron transfer flavoprotein, alpha/beta-subunit, N-terminal
tae-miR167c-5p	ENSGALG00000010192	313	-46.73	165	-23.7	1924	22	3133	2644 893	0
tae-miR167c-5p	ENSGALG00000012000	313	-39.67	159	-22.78	5565	22	1263	209 889	MT-A70-like
tae-miR167c-5p	ENSGALG00000005210	313	-41.04	160	-23.51	7634	22	4363	190 3119	Protein kinase domain
tae-miR167c-5p	ENSGALG00000004589	312	-46.47	162	-23.64	502	22	2091	1652 1015	Pleckstrin homology domain
tae-miR167c-5p	ENSGALG00000005857	312	-35.35	168	-22.2	1208	22	4069	889 3605	PLAT/LH2 domain
tae-miR167c-5p	ENSGALG00000007878	312	-36.83	161	-20.33	10021	22	1640	301 1555	Succinate dehydrogenase [ubiquinone] cytochrome b small subunit, CybS
tae-miR167c-5p	ENSGALG00000008988	311	-38.37	158	-21.04	2656	22	4584	2608 112	Zinc finger, ZZ-type
tae-miR167c-5p	ENSGALG00000027056	311	-36.8	164	-21.74	5988	22	4129	838 1378	Ribosomal L11 methyltransferase, PrmA
tae-miR167c-5p	ENSGALG00000008602	310	-37.22	162	-24.57	1854	22	3125	856 2122	Zinc/iron permease
tae-miR167c-5p	ENSGALG00000015247	310	-38.68	170	-24.65	3841	22	3422	762 614	G protein-coupled receptor, rhodopsin-like
tae-miR167c-5p	ENSGALG00000029083	310	-34.78	159	-20.02	6137	22	2199	1192 830	Neurexophilin/NXPE
tae-miR167c-5p	ENSGALG00000026424	310	-38.2	163	-21.6	8774	22	1360	338 939	Torsin
tae-miR167c-5p	ENSGALG00000009467	308	-31.72	156	-16.87	1548	22	2605	1908 748	0
tae-miR167c-5p	ENSGALG00000015347	308	-32.67	160	-18.21	5267	22	1559	256 89	Zona pellucida domain
tae-miR167c-5p	ENSGALG00000006538	307	-38.19	155	-21.05	1033	22	1623	549 730	Rab-GTPase-TBC domain
tae-miR167c-5p	ENSGALG00000009314	307	-33.88	162	-18.01	1383	22	1098	1 288	Cullin, N-terminal
tae-miR167c-5p	ENSGALG00000015293	307	-37.63	158	-21.84	4777	22	2110	1391 708	Protein of unknown function DUF716 (TMEM45)
tae-miR167c-5p	ENSGALG00000028582	307	-38.12	155	-21.66	6221	22	2906	2499 2350	Zinc finger, LIM-type
tae-miR167c-5p	ENSGALG00000004237	307	-36.08	158	-21.2	8637	22	910	201 74	Cyclic nucleotide-binding domain
tae-miR167c-5p	ENSGALG00000014168	307	-35.57	154	-18.85	10319	22	3280	316 1651	Nrap protein
tae-miR167c-5p	ENSGALG00000008179	306	-31.67	154	-16.34	1152	22	1365	1103 752	HAD-superfamily hydrolase, subfamily IG, 5'-nucleotidase
tae-miR156	ENSGALG00000026302	756	-90.29	158	-21.65	11780	21	2086	167 890 1584 697 1597	Signal recognition particle receptor, beta subunit
tae-miR156	ENSGALG00000026753	601	-60.52	153	-17.96	16424	21	4803	1802 1 3424 957	0
tae-miR156	ENSGALG00000008423	600	-58.08	155	-17.43	20695	21	3873	399 1748 754 1366	Bicarbonate transporter, eukaryotic
tae-miR156	ENSGALG00000015559	574	-54.34	150	-16.88	14130	21	4236	2969 167 4077 4185	Villin headpiece
tae-miR156	ENSGALG00000010046	479	-63.15	175	-27.68	12126	21	2030	1802 132 1281	0
tae-miR156	ENSGALG00000000613	479	-59.07	169	-22.48	19417	21	2502	1141 455 1620	Small GTPase superfamily
tae-miR156	ENSGALG00000011705	477	-57.34	162	-21.29	12577	21	4301	4255 1613 4177	Zinc finger, TFIIB-type
tae-miR156	ENSGALG00000002602	474	-53.57	165	-20.27	19946	21	4190	4035 1413 467	CUB domain
tae-miR156	ENSGALG00000028696	471	-56.21	163	-20.19	16705	21	4583	3376 259 3792	Ferritin/DPS protein domain
tae-miR156	ENSGALG00000004973	468	-56.07	162	-19.96	11172	21	4601	1110 773 61	PDZ domain
tae-miR156	ENSGALG00000016195	467	-52.55	165	-23.2	14315	21	3476	698 1585 552	von Willebrand factor, type A
tae-miR156	ENSGALG00000014869	465	-53.82	161	-18.58	20306	21	2168	2054 305 348	NAD(P) transhydrogenase, alpha subunit
tae-miR156	ENSGALG00000014369	463	-57.43	160	-21.2	13961	21	2721	1913 1856 925	Death domain
tae-miR156	ENSGALG00000015603	462	-51.29	157	-18.6	20645	21	1643	1217 989 574	Zinc finger, CCHC-type
tae-miR156	ENSGALG00000015184	455	-50.01	154	-18.79	20677	21	4700	2721 3397 4671	WD40 repeat
tae-miR156	ENSGALG00000008497	453	-46.72	158	-16.03	12312	21	3225	1024 2521 970	Amino acid transporter, transmembrane
tae-miR156	ENSGALG00000008497	453	-46.72	158	-16.03	12715	21	3426	1225 2722 1171	Amino acid transporter, transmembrane
tae-miR156	ENSGALG00000013503	453	-42.03	157	-16.8	13385	21	3296	479 825 646	Protein of unknown function DUF3719
tae-miR156	ENSGALG00000004724	452	-45.9	163	-18.35	19841	21	1374	840 3 1055	Small GTPase superfamily
tae-miR156	ENSGALG00000027337	448	-51.96	150	-20.41	16780	21	3449	2501 2567 3076	PMP-22/EMP/MP20/Claudin superfamily
tae-miR156	ENSGALG00000026907	446	-46.51	155	-19.41	16637	21	3477	252 2350 2704	0
tae-miR156	ENSGALG00000012547	444	-46.92	150	-16.64	15196	21	4050	1437 3612 1019	Protein kinase domain
tae-miR156	ENSGALG00000001833	444	-46.16	157	-21.09	17335	21	1597	617 275 1192	Protein of unknown function DUF1168
tae-miR156	ENSGALG00000009821	443	-44.6	149	-16.43	11948	21	1367	231 1031 1331	Cytochrome b5-like heme/steroid binding domain
tae-miR156	ENSGALG00000027943	443	-46.01	149	-16.09	16367	21	4302	3292 1363 2978	RWD domain
tae-miR156	ENSGALG00000028709	441	-44.66	156	-15.49	16638	21	4468	928 2627 2226	Zinc finger, RING-type
tae-miR156	ENSGALG00000027723	440	-44.21	150	-16.27	16620	21	4934	230 2694 3568	Zinc finger, RING-type
tae-miR156	ENSGALG00000027324	440	-38.07	151	-13.86	19086	21	3969	2532 1575 3514	Small GTP-binding protein domain
tae-miR156	ENSGALG00000026041	440	-48.16	150	-18.5	20884	21	4730	1426 2465 1279	0
tae-miR156	ENSGALG00000004096	439	-46.51	149	-17.23	10984	21	3406	642 758 1667	Neurotransmitter-gated ion-channel
tae-miR156	ENSGALG00000001637	435	-42.09	155	-20.07	17246	21	1550	1023 490 526	26S proteasome non-ATPase regulatory subunit 5
tae-miR156	ENSGALG00000001306	435	-43.05	148	-15.2	19569	21	2546	313 100 624	0
tae-miR156	ENSGALG00000001801	434	-36.83	150	-13.92	19658	21	2770	1582 992 2403	0
tae-miR156	ENSGALG00000014006	429	-47.14	145	-16.19	14525	21	4254	3149 4002 2201	Sterile alpha motif domain
tae-miR156	ENSGALG00000005552	328	-46.38	165	-24.41	11153	21	4258	1461 2173	RNA recognition motif domain
tae-miR156	ENSGALG00000026572	327	-41.86	173	-25.58	16568	21	2619	641 37	RGS domain
tae-miR156	ENSGALG00000008237	326	-46.97	163	-24.29	20309	21	1818	431 1766	GRAM domain
tae-miR156	ENSGALG00000015451	323	-40.07	167	-20.54	20545	21	1864	1209 874	Zinc finger, C2H2
tae-miR156	ENSGALG00000002370	321	-40.12	167	-24.21	10615	21	1352	926 717	SH2 domain
tae-miR156	ENSGALG00000010795	320	-42.08	166	-22.68	12140	21	2843	610 410	2-C-methyl-D-erythritol 4-phosphate cytidylyltransferase
tae-miR156	ENSGALG00000011890	320	-32.91	161	-17.18	13284	21	2317	281 1865	GPCR, rhodopsin-like, 7TM
tae-miR156	ENSGALG00000001026	320	-42.86	160	-22.18	18883	21	4266	1947 2151	FERM domain
tae-miR156	ENSGALG00000012805	319	-41.15	165	-23.21	13770	21	616	58 368	Phenylalanyl-tRNA synthetase, class IIc, mitochondrial
tae-miR156	ENSGALG00000026607	319	-41.01	165	-24.8	16739	21	2008	203 1514	Protein of unknown function DUF167
tae-miR156	ENSGALG00000014004	318	-42.88	168	-27.45	15604	21	3411	884 2374	SAB domain
tae-miR156	ENSGALG00000029072	318	-44.97	159	-24.28	18838	21	2573	77 327	EGF-like, laminin
tae-miR156	ENSGALG00000007509	317	-35.57	162	-19.9	18395	21	3688	3010 3143	Guanine nucleotide binding protein (G-protein), alpha subunit
tae-miR156	ENSGALG00000016568	315	-37.77	159	-19.19	14492	21	1912	1409 1216	CRAL-TRIO domain
tae-miR156	ENSGALG00000013053	315	-37.55	168	-23.43	15241	21	4867	3163 3130	Flavodoxin/nitric oxide synthase
tae-miR156	ENSGALG00000008807	314	-37.44	167	-20.56	13262	21	2690	1928 831	Potentiating neddylation domain
tae-miR9664-3p	ENSGALG00000006459	562	-66.8	142	-16.7	28990	21	660	219 178 262 304	0
tae-miR9664-3p	ENSGALG00000009407	464	-51.19	156	-17.8	23688	21	4267	327 1461 347	Aminotransferase, class I/classII
tae-miR9664-3p	ENSGALG00000005102	449	-49.73	155	-18.99	29030	21	4542	3742 3252 1460	Cadherin
tae-miR9664-3p	ENSGALG00000002878	446	-47.58	153	-18.12	29444	21	3104	1732 1442 845	0
tae-miR9664-3p	ENSGALG00000000982	445	-50.47	154	-23.47	30199	21	4133	195 942 359	0
tae-miR9664-3p	ENSGALG00000012453	441	-46.28	154	-16.74	25214	21	2387	778 1696 2292	Enhancer of polycomb, C-terminal
tae-miR9664-3p	ENSGALG00000028164	440	-47.7	160	-20.86	27136	21	1734	775 1544 1560	Clathrin adaptor, gamma-adaptin, appendage
tae-miR9664-3p	ENSGALG00000027521	438	-47.87	147	-21.24	27436	21	3339	52 261 1824	Ankyrin repeat
tae-miR9664-3p	ENSGALG00000003107	436	-51.4	147	-18.21	28173	21	1396	831 388 288	Ubiquitin system component Cue
tae-miR9664-3p	ENSGALG00000026109	427	-40.16	144	-14.68	27256	21	4794	4045 4209 918	PLAT/LH2 domain
tae-miR9664-3p	ENSGALG00000027311	323	-48.63	167	-24.85	31508	21	3418	3035 963	Death domain
tae-miR9664-3p	ENSGALG00000014426	322	-46.01	167	-26.03	26677	21	2814	1257 665	Armadillo
tae-miR9664-3p	ENSGALG00000002969	319	-50.53	163	-28.79	30585	21	4739	2116 731	Cohesin loading factor
tae-miR9664-3p	ENSGALG00000028822	314	-48.65	162	-26.32	26982	21	1507	197 91	Zinc finger, RING-type
tae-miR9664-3p	ENSGALG00000002314	313	-34.95	158	-19.67	26053	21	2642	1962 197	Cadherin
tae-miR9664-3p	ENSGALG00000010795	312	-36.65	163	-19.8	22668	21	2843	2040 300	2-C-methyl-D-erythritol 4-phosphate cytidylyltransferase
tae-miR9664-3p	ENSGALG00000001255	312	-39.31	167	-24.37	27713	21	3443	3295 2563	BAR domain
tae-miR9664-3p	ENSGALG00000024083	311	-39.5	156	-20.24	30882	21	584	282 438	0
tae-miR9664-3p	ENSGALG00000010992	310	-42.16	159	-23.43	23351	21	2389	600 1689	Sodium:neurotransmitter symporter
tae-miR9664-3p	ENSGALG00000007308	310	-40.49	157	-20.99	28762	21	2490	363 2325	Small GTPase superfamily
tae-miR9664-3p	ENSGALG00000006261	309	-36.17	155	-20.69	22205	21	602	423 51	0
tae-miR9664-3p	ENSGALG00000003833	309	-41.13	155	-20.66	26436	21	2106	1757 1715	EF-hand domain
tae-miR9664-3p	ENSGALG00000000276	309	-36.36	163	-25.01	29868	21	4432	42 2116	F-box domain
tae-miR9664-3p	ENSGALG00000014922	306	-38.23	155	-19.94	24685	21	791	471 433	Pleckstrin homology domain
tae-miR9664-3p	ENSGALG00000002616	306	-40.35	157	-20.94	30442	21	2750	1770 1911	Beta-catenin-interacting ICAT
tae-miR9664-3p	ENSGALG00000028298	306	-38.54	161	-22.91	31467	21	4628	600 2678	0
tae-miR9664-3p	ENSGALG00000006113	305	-34.79	158	-20.83	21806	21	2089	1665 1296	A-kinase anchoring protein 95 (AKAP95)
tae-miR9664-3p	ENSGALG00000008072	305	-45.37	157	-25.82	22277	21	2938	1167 49	von Willebrand factor, type C
tae-miR9664-3p	ENSGALG00000000894	304	-37.13	158	-20.81	21079	21	594	230 208	0
tae-miR9664-3p	ENSGALG00000004612	304	-39.1	154	-21.38	30396	21	2148	2055 29	Methylenetetrahydrofolate reductase
tae-miR9664-3p	ENSGALG00000009856	303	-32.08	155	-17.34	22516	21	3541	1077 28	Sulfatase
tae-miR9664-3p	ENSGALG00000002526	303	-39.94	161	-21.26	30590	21	3875	3138 3366	Guanylate-kinase-associated protein
tae-miR9664-3p	ENSGALG00000015624	303	-38.09	153	-20.14	30652	21	1935	1101 1159	Epidermal growth factor-like domain
tae-miR9664-3p	ENSGALG00000028168	303	-37.62	153	-20.03	31560	21	3979	1266 1999	STAS domain
tae-miR9664-3p	ENSGALG00000016495	302	-39.88	162	-25.84	25511	21	4322	4011 2785	BTB/POZ-like
tae-miR9664-3p	ENSGALG00000021104	302	-26.45	156	-14.95	28408	21	3621	273 2427	Major facilitator superfamily domain
tae-miR9664-3p	ENSGALG00000028142	302	-38.11	162	-24.69	31382	21	3359	2315 191	Protein-tyrosine phosphatase-like, PTPLA
tae-miR9664-3p	ENSGALG00000025937	302	-39.63	153	-20.79	31441	21	1686	662 52	Ion-transport regulator, FXYD motif
tae-miR9664-3p	ENSGALG00000007658	301	-39.8	155	-21.97	22133	21	1040	781 76	Domain of unknown function DUF1741
tae-miR9664-3p	ENSGALG00000008025	301	-41.14	153	-22.42	22161	21	3478	2346 767	0
tae-miR9664-3p	ENSGALG00000021665	301	-35.75	154	-21.03	27706	21	2355	988 163	GTF2I-like repeat
tae-miR9664-3p	ENSGALG00000002054	301	-30.69	156	-17.27	29573	21	4700	1317 2811	RNA recognition motif domain
tae-miR9664-3p	ENSGALG00000008339	301	-32.55	152	-18.54	29800	21	2522	265 1550	GPCR, family 3, C-terminal
tae-miR9664-3p	ENSGALG00000000921	301	-38.54	159	-20.08	30158	21	4479	234 3480	Na+/H+ exchanger
tae-miR9664-3p	ENSGALG00000015491	300	-37.96	150	-20.56	24410	21	3419	1 49	Abscisic acid G-protein coupled receptor-like domain
tae-miR9664-3p	ENSGALG00000005128	300	-30.88	150	-19.04	29363	21	3079	1506 2056	Dual specificity phosphatase, subgroup, catalytic domain
tae-miR9664-3p	ENSGALG00000003235	300	-33.93	154	-18.05	30351	21	3614	3056 499	DZF domain
tae-miR9664-3p	ENSGALG00000009866	299	-39.08	154	-20.21	22554	21	3418	2897 556	Protein kinase domain
tae-miR9664-3p	ENSGALG00000005870	298	-35.15	158	-21.56	21335	21	2975	1209 1670	Replication factor Mcm10
tae-miR9664-3p	ENSGALG00000009442	298	-27.52	150	-13.81	22707	21	3010	62 296	FAD binding domain
tae-miR319	ENSGALG00000001812	457	-67.49	162	-25.9	41419	21	3686	320 1604 1611	CRAL-TRIO domain
tae-miR319	ENSGALG00000003547	456	-67.79	157	-23.54	40951	21	1892	1071 1813 1238	F-box domain
tae-miR319	ENSGALG00000006472	451	-61.52	158	-21.68	32465	21	4036	3437 3817 1409	Ion transport domain
tae-miR319	ENSGALG00000006472	451	-61.52	158	-21.68	35787	21	3985	3386 3766 1358	Ion transport domain
tae-miR319	ENSGALG00000003696	448	-59.73	156	-22.32	38722	21	534	91 152 356	Integrase, catalytic core
tae-miR319	ENSGALG00000019468	315	-37.74	162	-19.92	35947	21	922	787 164	Ubiquitin-conjugating enzyme E2
tae-miR319	ENSGALG00000017062	309	-35.94	157	-18.34	36919	21	2745	2059 2491	BEACH domain
tae-miR319	ENSGALG00000009024	307	-46.77	157	-25.94	33505	21	2743	2573 1155	Ankyrin repeat
tae-miR319	ENSGALG00000013129	304	-35.51	153	-18.38	34351	21	1791	731 200	RNA polymerase II-binding domain
tae-miR319	ENSGALG00000004340	303	-39.75	157	-20.42	40334	21	3372	2276 521	Dendritic cell-specific transmembrane protein-like
tae-miR319	ENSGALG00000016166	302	-46	162	-24.26	34729	21	3303	517 2165	Major facilitator superfamily
tae-miR319	ENSGALG00000002140	302	-39.48	151	-20.07	38269	21	1994	111 1115	Clathrin/coatomer adaptor, adaptin-like, N-terminal
tae-miR319	ENSGALG00000000982	302	-45.17	155	-26.23	40727	21	4133	2957 3487	0
tae-miR319	ENSGALG00000007581	301	-48.74	154	-28.44	32831	21	1978	1105 438	Protein of unknown function DUF1346
tae-miR319	ENSGALG00000016649	300	-38.04	159	-19.1	35971	21	3010	1590 507	Myotubularin-like phosphatase domain
tae-miR319	ENSGALG00000004311	300	-37.36	150	-19.72	40767	21	3030	493 1402	Forkhead-associated (FHA) domain
tae-miR319	ENSGALG00000002054	299	-39.07	159	-20.73	40101	21	4700	1289 2183	RNA recognition motif domain
tae-miR319	ENSGALG00000026181	298	-41.44	156	-21.38	38022	21	3544	868 1143	Protein of unknown function DUF3402
tae-miR319	ENSGALG00000011722	297	-42.24	151	-24.5	34691	21	3344	2399 2270	0
tae-miR319	ENSGALG00000027788	297	-38.86	149	-19.92	37908	21	2822	1304 262	Peptidase M14, carboxypeptidase A
tae-miR319	ENSGALG00000015544	297	-43.88	157	-25.18	41206	21	2165	1359 1011	Fructose-bisphosphate aldolase, class-I
tae-miR319	ENSGALG00000029157	296	-40.54	156	-22.21	37388	21	7622	762 4176	Zinc finger, CCCH-type
tae-miR319	ENSGALG00000029157	296	-40.54	156	-22.21	37648	21	7656	796 4210	Zinc finger, CCCH-type
tae-miR319	ENSGALG00000002719	296	-38.95	156	-20.61	39736	21	4401	54 3732	Protein kinase domain
tae-miR319	ENSGALG00000012027	295	-40.7	150	-20.79	36492	21	2991	2560 2641	Reeler domain
tae-miR319	ENSGALG00000003805	292	-44.62	148	-24.56	31771	21	4363	3342 1777	Cyclic nucleotide-binding domain
tae-miR319	ENSGALG00000027026	291	-39.01	147	-20.07	37591	21	3298	1335 1832	Dienelactone hydrolase
tae-miR319	ENSGALG00000001006	290	-43.23	150	-24.43	40712	21	1669	475 918	p53, DNA-binding domain
tae-miR319	ENSGALG00000014649	290	-41.11	150	-20.77	41536	21	2659	554 2094	Beta-lactamase-like
tae-miR319	ENSGALG00000016148	289	-39.43	149	-21.61	36224	21	3939	583 1589	C2 domain
tae-miR319	ENSGALG00000017329	289	-38.52	145	-21.17	36281	21	4527	2153 4316	FCH domain
tae-miR319	ENSGALG00000028751	287	-38.02	147	-19.08	39914	21	3235	1802 2714	0
tae-miR319	ENSGALG00000027483	287	-39.73	147	-20.07	41994	21	3336	2364 2022	Glutaredoxin
tae-miR319	ENSGALG00000026674	286	-42.93	145	-22.8	37921	21	4459	26 3840	EF-hand domain
tae-miR319	ENSGALG00000027051	286	-40.72	146	-20.66	40077	21	378	241 347	Chemokine interleukin-8-like domain
tae-miR319	ENSGALG00000004205	285	-39.14	145	-21.65	32138	21	3546	3112 3185	Membrane bound O-acyl transferase, MBOAT
tae-miR319	ENSGALG00000016768	285	-36.52	145	-18.34	34588	21	1140	1033 501	Tetratricopeptide repeat-containing domain
tae-miR319	ENSGALG00000012636	285	-42.29	144	-23.96	35347	21	1943	1328 1082	Ribosome-binding factor A
tae-miR319	ENSGALG00000026736	283	-37.88	143	-18.94	39836	21	4875	1870 4138	Leucine-rich repeat
tae-miR319	ENSGALG00000006498	280	-37.58	140	-19.93	32450	21	2966	235 2055	Protein-tyrosine phosphatase, receptor/non-receptor type
tae-miR319	ENSGALG00000028423	280	-38.81	140	-20.48	37575	21	4012	1720 3496	Sulfotransferase
tae-miR319	ENSGALG00000001278	280	-37.41	140	-19.08	40740	21	2732	97 1295	SET domain
tae-miR319	ENSGALG00000005805	178	-32.53	178	-32.53	32722	21	4763	1353	EF-hand domain
tae-miR319	ENSGALG00000004870	176	-30.05	176	-30.05	32069	21	618	211	PIH1 family
tae-miR319	ENSGALG00000014843	173	-29.91	173	-29.91	36523	21	1704	894	Tumour protein D52
tae-miR319	ENSGALG00000011488	171	-31.18	171	-31.18	33799	21	2753	2239	Marvel domain
tae-miR319	ENSGALG00000014730	171	-27.14	171	-27.14	41157	21	1779	1143	ELO family
tae-miR319	ENSGALG00000003551	169	-25.94	169	-25.94	40989	21	2475	683	Leucine-rich repeat
tae-miR319	ENSGALG00000012724	167	-23.67	167	-23.67	35975	21	2872	386	WD40 repeat
tae-miR319	ENSGALG00000028091	167	-23.92	167	-23.92	37471	21	4318	3706	Myc-type, basic helix-loop-helix (bHLH) domain
tae-miR9659-3p	ENSGALG00000000327	924	-105.44	166	-26.49	50979	22	2346	2223 2239 2265 2278 2252 2291	EGF-like calcium-binding domain
tae-miR9659-3p	ENSGALG00000016130	615	-90.43	160	-24.65	47264	22	3454	3414 3431 3357 3339	Pyrroline-5-carboxylate reductase
tae-miR9659-3p	ENSGALG00000002466	439	-57.7	151	-24.18	51561	22	4144	2681 2141 654	Sugar/inositol transporter
tae-miR9659-3p	ENSGALG00000026269	438	-57.72	148	-22.5	50679	22	3705	694 1917 3199	ABC transporter-like
tae-miR9659-3p	ENSGALG00000001063	427	-52.33	145	-18.65	51279	22	4606	1590 2395 1605	SET domain
tae-miR9659-3p	ENSGALG00000023172	320	-43.78	166	-22.72	47460	22	1683	1372 187	Epidermal growth factor-like domain
tae-miR9659-3p	ENSGALG00000000721	318	-39.16	160	-21.58	51030	22	2304	1907 714	SLC41 divalent cation transporters, integral membrane domain
tae-miR9659-3p	ENSGALG00000001054	317	-41.11	162	-25.32	48695	22	1743	1670 194	Rab5-interacting protein family
tae-miR9659-3p	ENSGALG00000005870	315	-40.21	170	-22.7	42391	22	2975	2271 1774	Replication factor Mcm10
tae-miR9659-3p	ENSGALG00000002906	314	-37.07	157	-20.32	51455	22	1407	359 1207	RNA recognition motif domain
tae-miR9659-3p	ENSGALG00000027677	313	-46.54	162	-28.22	52567	22	1344	876 539	Distal-less-like homeobox protein, N-terminal domain
tae-miR9659-3p	ENSGALG00000003000	312	-41.97	162	-24.25	51316	22	862	170 753	SWAP/Surp
tae-miR9659-3p	ENSGALG00000013964	311	-36.85	157	-21.1	46135	22	4316	3009 2363	0
tae-miR9659-3p	ENSGALG00000014227	311	-37.58	158	-20.89	46598	22	1463	350 1410	0
tae-miR9659-3p	ENSGALG00000006007	311	-41.76	157	-21.99	49471	22	991	229 332	Sterile alpha motif domain
tae-miR9659-3p	ENSGALG00000010020	307	-44.65	167	-28.16	44720	22	4293	2235 4041	Tetratricopeptide TPR1
tae-miR9659-3p	ENSGALG00000004351	307	-47.88	161	-27	49627	22	2155	822 1493	Amino acid transporter, transmembrane
tae-miR9659-3p	ENSGALG00000026038	306	-33.92	156	-18.21	50871	22	2894	2800 1446	Exonuclease, RNase T/DNA polymerase III
tae-miR9659-3p	ENSGALG00000008078	305	-42.81	158	-28.76	45088	22	2788	2708 557	SH3 domain
tae-miR9659-3p	ENSGALG00000015816	304	-42.89	164	-23.21	45594	22	842	234 157	Immunoglobulin-like domain
tae-miR9659-3p	ENSGALG00000015816	304	-42.89	164	-23.21	47635	22	668	234 157	Immunoglobulin-like domain
tae-miR9659-3p	ENSGALG00000001439	303	-42.16	155	-24.44	48714	22	3768	3412 3595	B30.2/SPRY domain
tae-miR9659-3p	ENSGALG00000002553	303	-38.24	153	-19.63	50756	22	3528	2434 2477	Cadherin
tae-miR9659-3p	ENSGALG00000015440	301	-44.9	159	-26.02	45880	22	2090	1258 1033	0
tae-miR9659-3p	ENSGALG00000007302	301	-37.31	161	-20.6	50143	22	4192	3289 3261	SCA7 domain
tae-miR9659-3p	ENSGALG00000027085	301	-32.62	155	-17.9	52418	22	3630	3474 3577	0
tae-miR9659-3p	ENSGALG00000000062	300	-41.35	160	-23.06	42117	22	2071	618 38	Armadillo
tae-miR9659-3p	ENSGALG00000010829	300	-39.64	154	-20.91	43686	22	1990	925 292	Zinc-finger domain of monoamine-oxidase A repressor R1
tae-miR9659-3p	ENSGALG00000027164	300	-37.38	153	-19.1	52179	22	4362	547 490	Ankyrin repeat
tae-miR9659-3p	ENSGALG00000027213	299	-29.64	156	-15.26	47883	22	3844	1004 313	OAR domain
tae-miR9659-3p	ENSGALG00000016713	298	-33.83	150	-18.4	45839	22	3634	1640 438	Platelet-activating factor acetylhydrolase
tae-miR9659-3p	ENSGALG00000026422	296	-36.77	151	-20.8	48455	22	5207	821 1543	0
tae-miR9659-3p	ENSGALG00000002389	296	-34.69	151	-19.15	49083	22	4285	537 7	Fibronectin type III
tae-miR9659-3p	ENSGALG00000001574	296	-38.11	148	-21.37	51171	22	2659	1037 1851	Zinc finger, PHD-finger
tae-miR9659-3p	ENSGALG00000015993	295	-35.19	155	-18.06	45004	22	2074	1730 1880	Mitochodrial transcription termination factor
tae-miR9659-3p	ENSGALG00000026572	295	-35.08	150	-20.51	48152	22	2619	1619 2235	RGS domain
tae-miR9659-3p	ENSGALG00000009787	291	-31.54	149	-16.51	44665	22	1115	166 510	0
tae-miR9659-3p	ENSGALG00000004596	290	-31.74	146	-18.23	42687	22	2480	591 2329	Nuclear hormone receptor, ligand-binding, core
tae-miR9659-3p	ENSGALG00000007011	290	-34.85	147	-18.86	52190	22	3798	1235 781	BTB/POZ-like
tae-miR9659-3p	ENSGALG00000008708	288	-34.66	147	-19.82	44372	22	1946	969 1146	NUC153
tae-miR9659-3p	ENSGALG00000008614	288	-31.34	148	-16.23	44623	22	4233	30 2669	Tubulin-tyrosine ligase/Tubulin polyglutamylase
tae-miR9659-3p	ENSGALG00000014335	288	-35.19	148	-20.21	44958	22	1829	385 5	FG-GAP repeat
tae-miR9659-3p	ENSGALG00000028227	285	-37.69	145	-22.92	50889	22	4515	3370 2593	Mitochondrial substrate/solute carrier
tae-miR9659-3p	ENSGALG00000006599	176	-28.38	176	-28.38	43291	22	2276	1526	Zinc finger, PHD-type
tae-miR9659-3p	ENSGALG00000028885	175	-29.2	175	-29.2	48526	22	3328	2153	Cytochrome c oxidase, subunit VIIa
tae-miR9659-3p	ENSGALG00000026424	174	-30.93	174	-30.93	50886	22	1360	1240	Torsin
tae-miR9659-3p	ENSGALG00000006525	172	-21.24	172	-21.24	42973	22	4927	2397	Condensin-2 complex subunit G2
tae-miR9659-3p	ENSGALG00000010201	171	-23.14	171	-23.14	43594	22	2701	2559	Protein of unknown function DUF2048
tae-miR9659-3p	ENSGALG00000004487	170	-27.92	170	-27.92	42745	22	2179	499	Sushi/SCR/CCP domain
tae-miR9659-3p	ENSGALG00000008725	168	-18.32	168	-18.32	43858	22	1396	1153	Phox homologous domain
tae-miR164	ENSGALG00000001417	755	-107.67	153	-24.93	52700	21	2172	1175 1916 1290 505 986	Cytochrome P450, E-class, group I
tae-miR164	ENSGALG00000026263	619	-82.24	170	-28.91	58931	21	4802	1516 3126 3780 4252	RGS domain
tae-miR164	ENSGALG00000007561	619	-92.35	161	-27.83	60361	21	1183	145 501 895 460	Chloride channel, core
tae-miR164	ENSGALG00000011353	614	-79.87	166	-22.83	55337	21	4953	2813 3677 4025 3267	Ankyrin repeat
tae-miR164	ENSGALG00000015464	595	-73.37	151	-23.31	58197	21	3772	789 576 2305 115	Immunoglobulin-like domain
tae-miR164	ENSGALG00000009796	584	-63.82	153	-20.59	57138	21	4068	3402 3226 2808 1255	Phox homologous domain
tae-miR164	ENSGALG00000006149	482	-76.22	171	-30.33	53873	21	1103	462 922 237	MORN motif
tae-miR164	ENSGALG00000028168	471	-71.09	179	-30.89	63144	21	3979	862 3104 1788	STAS domain
tae-miR164	ENSGALG00000025735	469	-70.43	169	-31.54	58793	21	2846	238 1365 1010	Retinal cGMP phosphodiesterase, gamma subunit
tae-miR164	ENSGALG00000016702	464	-59.01	167	-23.09	57245	21	4244	2950 245 1353	EF-hand domain
tae-miR164	ENSGALG00000014971	463	-67.4	161	-26.03	56095	21	4693	2846 1013 485	Major facilitator superfamily domain
tae-miR164	ENSGALG00000020479	462	-76.01	158	-25.45	55668	21	2027	1218 991 443	Major facilitator superfamily domain
tae-miR164	ENSGALG00000027639	458	-65.38	154	-29.22	58959	21	3065	1095 2867 879	Repulsive guidance molecule, N-terminal
tae-miR164	ENSGALG00000016255	457	-62.21	155	-21.3	55966	21	4666	2219 1422 1940	Regulator of chromosome condensation, RCC1
tae-miR164	ENSGALG00000014459	457	-59.98	159	-22.1	56516	21	3874	1456 662 823	Zinc finger, C2H2
tae-miR164	ENSGALG00000029157	457	-56.61	162	-22.95	58444	21	7622	5851 7107 3652	Zinc finger, CCCH-type
tae-miR164	ENSGALG00000029157	457	-56.61	162	-22.95	58704	21	7656	5885 7141 3686	Zinc finger, CCCH-type
tae-miR164	ENSGALG00000023773	456	-65.39	159	-24.74	55757	21	2495	1237 1879 885	0
tae-miR164	ENSGALG00000016517	455	-66.21	155	-23.51	56688	21	4266	1514 2357 2273	Ras-association
tae-miR164	ENSGALG00000027376	453	-60.34	161	-20.67	58800	21	2741	33 2278 1538	FUN14
tae-miR164	ENSGALG00000020956	453	-57.44	158	-25.52	61225	21	1776	1302 368 835	Epidermal growth factor-like domain
tae-miR164	ENSGALG00000013366	451	-63.68	155	-23.59	58318	21	4362	752 638 3412	LisH dimerisation motif
tae-miR164	ENSGALG00000028696	450	-56.44	157	-21.51	58817	21	4583	2635 82 561	Ferritin/DPS protein domain
tae-miR164	ENSGALG00000000628	450	-63.38	158	-23.39	61574	21	4875	2808 4760 4533	Kinesin motor domain
tae-miR164	ENSGALG00000004421	447	-46.88	157	-18.7	53047	21	3662	3561 3427 2596	GPI mannosyltransferase
tae-miR164	ENSGALG00000026181	447	-63.64	161	-24.94	59078	21	3544	2531 2896 1342	Protein of unknown function DUF3402
tae-miR164	ENSGALG00000000710	447	-59.43	156	-20.83	61565	21	4245	278 906 2971	Zinc finger, B-box
tae-miR164	ENSGALG00000025898	445	-60.8	150	-21.3	58702	21	3933	2414 2756 1862	SMAD domain, Dwarfin-type
tae-miR164	ENSGALG00000004793	445	-52.7	151	-19.74	60379	21	997	344 731 119	Alkyl hydroperoxide reductase subunit C/ Thiol specific antioxidant
tae-miR164	ENSGALG00000002602	444	-54.18	153	-23.81	62058	21	4190	1617 3315 616	CUB domain
tae-miR164	ENSGALG00000010186	441	-56.15	151	-20.84	54258	21	1225	191 225 1001	Peptidase C2, calpain, catalytic domain
tae-miR164	ENSGALG00000002755	439	-53.37	152	-21.15	59835	21	4892	3068 870 4000	Zinc finger, RING-type
tae-miR164	ENSGALG00000014168	436	-56.16	149	-21.97	62959	21	3280	1807 1364 1680	Nrap protein
tae-miR164	ENSGALG00000013146	435	-54.27	149	-19.94	56754	21	4110	3391 2093 1168	Plexin, cytoplasmic RasGAP domain
tae-miR164	ENSGALG00000027210	435	-44.38	149	-16.09	60656	21	3291	792 378 443	0
tae-miR164	ENSGALG00000005128	433	-46.49	148	-17.69	60947	21	3079	2198 2189 2744	Dual specificity phosphatase, subgroup, catalytic domain
tae-miR164	ENSGALG00000027913	431	-53.6	147	-22.93	59084	21	3700	2491 749 2989	G protein-coupled receptor, rhodopsin-like
tae-miR164	ENSGALG00000016442	326	-48.06	170	-25.59	56810	21	810	548 282	Ribonucleotide reductase small subunit
tae-miR164	ENSGALG00000003882	324	-47.94	163	-24.55	63163	21	3588	2711 2624	High mobility group box domain
tae-miR164	ENSGALG00000008623	321	-50.12	166	-29.89	60747	21	860	628 493	Torsin
tae-miR164	ENSGALG00000028539	319	-52.4	170	-29.59	58842	21	2270	1241 885	Transport protein particle (TRAPP) component
tae-miR164	ENSGALG00000026870	319	-42.12	160	-21.46	58981	21	690	288 37	Protein of unknown function DUF2371, TMEM200
tae-miR164	ENSGALG00000006722	318	-47.68	171	-32.19	62293	21	2880	269 981	Zinc finger, B-box
tae-miR164	ENSGALG00000024286	318	-48.83	160	-25.02	62547	21	999	341 313	MRVI1
tae-miR164	ENSGALG00000027326	318	-46.6	160	-24.47	62638	21	2681	2382 1520	Microfibril-associated glycoprotein
tae-miR164	ENSGALG00000002506	317	-45.04	167	-28.38	61939	21	2002	254 1879	SPRY domain
tae-miR164	ENSGALG00000026728	315	-45.99	164	-30.38	58664	21	3413	1995 1150	AMMECR1 domain
tae-miR164	ENSGALG00000012265	314	-42.34	160	-22.58	56082	21	3181	2631 585	Calponin homology domain
tae-miR164	ENSGALG00000012497	313	-47.97	161	-27.15	56622	21	3740	1993 1560	Na/K/Cl co-transporter superfamily
tae-miR164	ENSGALG00000013244	312	-45.89	157	-23.14	55768	21	2461	1390 2284	AAA+ ATPase domain
tae-miR9678-3p	ENSGALG00000013883	173	-29.71	173	-29.71	73104	22	408	165	Domain of unknown function DUF1777
tae-miR9678-3p	ENSGALG00000008632	168	-21.44	168	-21.44	65602	22	1600	667	AMP-dependent synthetase/ligase
tae-miR9678-3p	ENSGALG00000016296	167	-30.45	167	-30.45	67496	22	1819	206	GDNF/GAS1
tae-miR9678-3p	ENSGALG00000015388	167	-26.09	167	-26.09	68660	22	2558	182	SET domain
tae-miR9678-3p	ENSGALG00000004589	164	-24.8	164	-24.8	63670	22	2091	253	Pleckstrin homology domain
tae-miR9678-3p	ENSGALG00000005600	164	-28.8	164	-28.8	63744	22	2541	523	FAST kinase leucine-rich
tae-miR9678-3p	ENSGALG00000020679	163	-24.08	163	-24.08	68253	22	2588	1834	Pleckstrin homology domain
tae-miR9678-3p	ENSGALG00000029083	163	-22.97	163	-22.97	69305	22	2199	1551	Neurexophilin/NXPE
tae-miR9678-3p	ENSGALG00000001492	163	-30.02	163	-30.02	69804	22	1664	816	NDRG
tae-miR9678-3p	ENSGALG00000014407	162	-26.49	162	-26.49	66481	22	1762	1705	GPCR, family 3, C-terminal
tae-miR9678-3p	ENSGALG00000013255	162	-25.11	162	-25.11	67171	22	2819	225	Transcription factor, MADS-box
tae-miR9678-3p	ENSGALG00000003951	161	-24.59	161	-24.59	66668	22	915	214	Sterile alpha motif domain
tae-miR9678-3p	ENSGALG00000022926	159	-18.79	159	-18.79	66883	22	345	90	GPCR, rhodopsin-like, 7TM
tae-miR9678-3p	ENSGALG00000016929	158	-26.63	158	-26.63	68650	22	2851	948	0
tae-miR9678-3p	ENSGALG00000027471	158	-20.72	158	-20.72	68950	22	4681	956	Microfibril-associated glycoprotein
tae-miR9678-3p	ENSGALG00000015799	158	-24.39	158	-24.39	73630	22	2490	1718	Splicing factor ELAV/HuD
tae-miR9678-3p	ENSGALG00000000305	157	-19.9	157	-19.9	69659	22	4240	2789	Nicotinamide N-methyltransferase-like
tae-miR9678-3p	ENSGALG00000000356	157	-24.71	157	-24.71	72037	22	189	1	Major facilitator superfamily domain
tae-miR9678-3p	ENSGALG00000006252	156	-23.63	156	-23.63	69381	22	3229	251	Zinc finger, LIM-type
tae-miR9678-3p	ENSGALG00000001099	156	-24.15	156	-24.15	71363	22	1765	1635	Ankyrin repeat
tae-miR9678-3p	ENSGALG00000028131	156	-24.38	156	-24.38	71764	22	882	295	GINS complex
tae-miR9678-3p	ENSGALG00000023338	156	-26.08	156	-26.08	71796	22	398	294	Chromo domain-like
tae-miR9678-3p	ENSGALG00000002087	156	-25.06	156	-25.06	72345	22	1578	941	MIF4G-like, type 2
tae-miR9678-3p	ENSGALG00000016166	155	-16.9	155	-16.9	66313	22	3303	3209	Major facilitator superfamily
tae-miR9678-3p	ENSGALG00000016516	155	-23.09	155	-23.09	66716	22	383	60	Zinc finger, C2H2
tae-miR9678-3p	ENSGALG00000013362	155	-24.08	155	-24.08	71667	22	472	170	EF-hand domain
tae-miR9678-3p	ENSGALG00000006496	154	-23.62	154	-23.62	64451	22	2399	214	Peptidase C48, SUMO/Sentrin/Ubl1
tae-miR9678-3p	ENSGALG00000010987	154	-23.3	154	-23.3	64824	22	357	175	BEACH domain
tae-miR9678-3p	ENSGALG00000026437	154	-26.45	154	-26.45	69434	22	1318	785	Sulfotransferase domain
tae-miR9678-3p	ENSGALG00000027627	154	-25.84	154	-25.84	71393	22	3468	2102	Zinc finger, LIM-type
tae-miR9678-3p	ENSGALG00000006408	153	-22.7	153	-22.7	63977	22	318	227	Glycosylphosphatidylinositol-mannosyltransferase I, PIG-X/PBN1
tae-miR9678-3p	ENSGALG00000004089	153	-20.17	153	-20.17	72506	22	4635	636	SET domain
tae-miR9678-3p	ENSGALG00000027401	152	-19.91	152	-19.91	71368	22	872	321	0
tae-miR9678-3p	ENSGALG00000011738	151	-21.11	151	-21.11	66224	22	618	355	RHO protein GDP dissociation inhibitor
tae-miR9678-3p	ENSGALG00000001264	151	-23.17	151	-23.17	72193	22	4366	487	Sema domain
tae-miR9678-3p	ENSGALG00000027932	151	-15.32	151	-15.32	73547	22	4614	302	Ankyrin repeat
tae-miR9678-3p	ENSGALG00000002522	150	-22.23	150	-22.23	63256	22	4247	1654	Concentrative nucleoside transporter C-terminal domain
tae-miR9678-3p	ENSGALG00000005870	150	-16.23	150	-16.23	63447	22	2975	1591	Replication factor Mcm10
tae-miR9678-3p	ENSGALG00000027886	150	-19.49	150	-19.49	69595	22	3413	3374	Uncharacterised protein family UPF0016
tae-miR9678-3p	ENSGALG00000028567	150	-17.92	150	-17.92	71157	22	2031	1974	EF-hand domain
tae-miR9678-3p	ENSGALG00000001443	150	-22.21	150	-22.21	72147	22	3496	1	Fibronectin type III
tae-miR9678-3p	ENSGALG00000002945	149	-17.96	149	-17.96	63481	22	4112	1148	0
tae-miR9678-3p	ENSGALG00000017139	149	-16.75	149	-16.75	68576	22	3173	1999	Zinc finger, MYM-type
tae-miR9678-3p	ENSGALG00000008584	148	-22.41	148	-22.41	64866	22	993	341	0
tae-miR9678-3p	ENSGALG00000014925	148	-23.54	148	-23.54	66717	22	2397	2098	GPCR, family 3, C-terminal
tae-miR9678-3p	ENSGALG00000008837	148	-17.61	148	-17.61	68897	22	1887	1311	Pellino family
tae-miR9678-3p	ENSGALG00000028164	148	-15.83	148	-15.83	69248	22	1734	908	Clathrin adaptor, gamma-adaptin, appendage
tae-miR9678-3p	ENSGALG00000004040	148	-17.98	148	-17.98	70291	22	3318	1051	Immunoglobulin-like domain
tae-miR9678-3p	ENSGALG00000004040	148	-17.98	148	-17.98	71565	22	3957	1051	Immunoglobulin-like domain
tae-miR9678-3p	ENSGALG00000003385	148	-20.83	148	-20.83	72582	22	1241	255	Ribonucleoprotein LSM domain, eukaryotic/archaea-type
tae-N1	ENSGALG00000002969	425	-50.18	145	-17.85	83225	19	4739	2220 3377 4594	Cohesin loading factor
tae-N1	ENSGALG00000017329	304	-41.69	157	-23.75	78393	19	4527	289 674	FCH domain
tae-N1	ENSGALG00000003299	299	-43.26	151	-21.91	83248	19	2608	1853 1238	AWS domain
tae-N1	ENSGALG00000027240	298	-36.55	150	-19.86	80030	19	3120	1302 1100	Tetraspanin/Peripherin
tae-N1	ENSGALG00000009975	297	-39.37	156	-22.05	75248	19	4470	4409 2588	T-complex protein 1, beta subunit
tae-N1	ENSGALG00000001439	295	-39.17	153	-21.72	80298	19	3768	350 3537	B30.2/SPRY domain
tae-N1	ENSGALG00000000551	295	-36.17	148	-19.49	83454	19	4539	4393 4196	0
tae-N1	ENSGALG00000011224	290	-38.36	150	-19.86	75159	19	3679	1697 3044	Bicarbonate transporter, eukaryotic
tae-N1	ENSGALG00000001071	290	-37.39	150	-22.42	80305	19	692	84 511	Tropoelastin
tae-N1	ENSGALG00000000982	289	-39.15	146	-19.64	82839	19	4133	3024 3811	0
tae-N1	ENSGALG00000016810	288	-32.61	144	-16.58	78928	19	3729	412 3054	SH3 domain
tae-N1	ENSGALG00000000921	286	-36.27	146	-19.01	82798	19	4479	1890 2523	Na+/H+ exchanger
tae-N1	ENSGALG00000008099	283	-34.77	142	-18.88	74888	19	2215	1644 1465	Zinc finger, RING-type
tae-N1	ENSGALG00000023536	282	-38.37	142	-20.14	78617	19	1015	798 67	Frizzled domain
tae-N1	ENSGALG00000018810	169	-28.98	169	-28.98	83324	19	676	397	Peptidase S9, prolyl oligopeptidase, catalytic domain
tae-N1	ENSGALG00000008378	165	-25.38	165	-25.38	81924	19	4118	3120	Rho GTPase-activating protein domain
tae-N1	ENSGALG00000010369	164	-25.54	164	-25.54	75158	19	2192	878	Immunoglobulin I-set
tae-N1	ENSGALG00000028148	163	-27.26	163	-27.26	83847	19	3730	3331	Zinc finger, PHD-finger
tae-N1	ENSGALG00000028567	161	-24.85	161	-24.85	81685	19	2031	751	EF-hand domain
tae-N1	ENSGALG00000003663	160	-19.52	160	-19.52	82146	19	1611	1277	Retinoblastoma-associated protein, A-box
tae-N1	ENSGALG00000000710	160	-21.26	160	-21.26	82621	19	4245	1637	Zinc finger, B-box
tae-N1	ENSGALG00000008466	159	-23.86	159	-23.86	75739	19	2914	1515	0
tae-N1	ENSGALG00000005206	157	-24.16	157	-24.16	74158	19	564	460	AMP-dependent synthetase/ligase
tae-N1	ENSGALG00000009354	157	-22.15	157	-22.15	75967	19	2865	2041	Adenylyl cyclase class-3/4/guanylyl cyclase
tae-N1	ENSGALG00000010903	157	-20.39	157	-20.39	76125	19	1318	348	Ras guanine-nucleotide exchange factors catalytic domain
tae-N1	ENSGALG00000016327	157	-22.69	157	-22.69	78910	19	3299	720	Zinc finger, C2H2
tae-N1	ENSGALG00000007911	157	-20.87	157	-20.87	82138	19	3048	395	Fibronectin type III
tae-N1	ENSGALG00000001328	157	-19.4	157	-19.4	82847	19	953	284	Immunoglobulin I-set
tae-N1	ENSGALG00000009252	156	-28.32	156	-28.32	75336	19	4473	3062	Pleckstrin homology domain
tae-N1	ENSGALG00000011745	156	-19.22	156	-19.22	75544	19	1898	1777	WW domain binding protein 11
tae-N1	ENSGALG00000028415	156	-23.44	156	-23.44	79983	19	3906	2761	Orange
tae-N1	ENSGALG00000002447	156	-20.9	156	-20.9	80669	19	1858	377	Vinculin/alpha-catenin
tae-N1	ENSGALG00000002919	156	-26.39	156	-26.39	80885	19	983	265	Vacuolar fusion protein MON1
tae-N1	ENSGALG00000014627	156	-22.73	156	-22.73	81777	19	1563	527	FERM domain
tae-N1	ENSGALG00000001399	156	-23.26	156	-23.26	82684	19	2361	2118	Zinc finger, RING-type
tae-N1	ENSGALG00000003994	155	-22.18	155	-22.18	74043	19	855	317	Ankyrin repeat
tae-N1	ENSGALG00000006039	155	-21.7	155	-21.7	74753	19	1547	1093	Epidermal growth factor-like domain
tae-N1	ENSGALG00000028708	155	-24.6	155	-24.6	80009	19	3240	2662	Protein of unknown function DUF1151
tae-N1	ENSGALG00000007099	155	-21.85	155	-21.85	81562	19	314	187	Liver-expressed antimicrobial peptide 2
tae-N1	ENSGALG00000008436	154	-20.16	154	-20.16	75346	19	1940	722	DNA photolyase, FAD-binding/Cryptochrome, C-terminal
tae-N1	ENSGALG00000009799	154	-19.79	154	-19.79	75519	19	3609	202	Homeobox domain
tae-N1	ENSGALG00000011705	154	-20.24	154	-20.24	75745	19	4301	1477	Zinc finger, TFIIB-type
tae-N1	ENSGALG00000005045	154	-19.87	154	-19.87	81323	19	1361	1239	Protein kinase domain
tae-N1	ENSGALG00000007623	154	-21.04	154	-21.04	81669	19	3313	456	Ion transport domain
tae-N1	ENSGALG00000005502	154	-22.65	154	-22.65	82318	19	702	141	Ion transport domain
tae-N1	ENSGALG00000014865	154	-19.88	154	-19.88	83340	19	407	52	0
tae-N1	ENSGALG00000006221	153	-21.93	153	-21.93	74518	19	2174	1730	Kinesin motor domain
tae-N1	ENSGALG00000011084	153	-21.43	153	-21.43	76019	19	1085	407	0
tae-N1	ENSGALG00000010669	153	-19.58	153	-19.58	76067	19	2908	531	Tyrosyl-DNA phosphodiesterase I
tae-N1	ENSGALG00000014170	153	-18.55	153	-18.55	77564	19	1184	4	Diacylglycerol acyltransferase
tae-N2	ENSGALG00000007973	736	-97.13	156	-24.8	85210	19	4145	2951 3014 3201 3074 265	Nuclear respiratory factor 1, NLS/DNA-binding, dimerisation domain
tae-N2	ENSGALG00000003371	313	-49.64	165	-26.66	93511	19	2399	298 451	RNA polymerase II elongation factor ELL
tae-N2	ENSGALG00000000430	300	-32.1	158	-19.36	93116	19	3573	2721 20	Peptidase A22B, signal peptide peptidase
tae-N2	ENSGALG00000009373	297	-35.23	150	-18.65	85968	19	2263	481 1291	Peptidase C1A, papain C-terminal
tae-N2	ENSGALG00000027164	287	-34.79	146	-18.78	94291	19	4362	4181 4196	Ankyrin repeat
tae-N2	ENSGALG00000016817	286	-33.02	143	-16.81	89808	19	1783	726 892	C2 domain
tae-N2	ENSGALG00000003267	286	-35.39	146	-19.05	93764	19	1913	1507 120	SH2 domain
tae-N2	ENSGALG00000002342	284	-31.57	144	-18.21	84360	19	3911	2086 59	Glypican
tae-N2	ENSGALG00000006857	282	-30.46	141	-18.15	91713	19	4251	1211 2349	Domain of unknown function DUF255
tae-N2	ENSGALG00000007412	160	-20.54	160	-20.54	93992	19	1909	1058	Immunoglobulin-like domain
tae-N2	ENSGALG00000021397	160	-26.11	160	-26.11	94362	19	836	758	Uncharacterised protein family SERF
tae-N2	ENSGALG00000006938	159	-21.99	159	-21.99	91830	19	2974	985	HEAT
tae-N2	ENSGALG00000003950	158	-21.07	158	-21.07	91263	19	2047	333	Ribonuclease CAF1
tae-N2	ENSGALG00000008011	158	-21.31	158	-21.31	92583	19	751	330	Mitochondrial substrate/solute carrier
tae-N2	ENSGALG00000027603	157	-23.13	157	-23.13	92921	19	465	71	Homeobox domain
tae-N2	ENSGALG00000005243	156	-19.58	156	-19.58	84814	19	500	61	Calcineurin-like phosphoesterase domain, apaH type
tae-N2	ENSGALG00000008942	156	-19.56	156	-19.56	85696	19	2276	543	Transcription factor, fork head
tae-N2	ENSGALG00000011708	156	-22.52	156	-22.52	86009	19	1917	697	Fibronectin type III
tae-N2	ENSGALG00000015025	156	-21.94	156	-21.94	88325	19	4213	1006	Strabismus
tae-N2	ENSGALG00000005243	156	-19.58	156	-19.58	88526	19	2034	61	Calcineurin-like phosphoesterase domain, apaH type
tae-N2	ENSGALG00000027737	156	-21.73	156	-21.73	90505	19	3576	1707	CIDE-N domain
tae-N2	ENSGALG00000009825	155	-19.08	155	-19.08	86605	19	3065	2137	FCH domain
tae-N2	ENSGALG00000012122	155	-20.4	155	-20.4	87384	19	4486	1328	Voltage-dependent calcium channel, T-type, alpha-1 subunit
tae-N2	ENSGALG00000007772	155	-20.81	155	-20.81	92418	19	1107	829	Complement C1q protein
tae-N2	ENSGALG00000013809	155	-15.6	155	-15.6	93645	19	2350	1798	Ubiquitin-associated/translation elongation factor EF1B, N-terminal, eukaryote
tae-N2	ENSGALG00000009258	154	-20.6	154	-20.6	86379	19	4089	1	0
tae-N2	ENSGALG00000028501	153	-12.89	153	-12.89	90331	19	3899	3	Deoxynucleoside kinase
tae-N2	ENSGALG00000010088	152	-26.86	152	-26.86	86879	19	2761	1765	Rap GTPase activating protein domain
tae-N2	ENSGALG00000016804	152	-20.38	152	-20.38	87257	19	3913	3	Sodium/solute symporter
tae-N2	ENSGALG00000000681	151	-16.92	151	-16.92	84265	19	4415	2591	CRIB domain
tae-N2	ENSGALG00000003814	151	-13.79	151	-13.79	84550	19	281	180	0
tae-N2	ENSGALG00000016572	151	-12.99	151	-12.99	87118	19	431	302	P-loop containing nucleoside triphosphate hydrolase
tae-N2	ENSGALG00000007959	151	-18.06	151	-18.06	87161	19	105	74	Sulphate transporter
tae-N2	ENSGALG00000014827	151	-17.68	151	-17.68	88129	19	3315	2760	0
tae-N2	ENSGALG00000014505	151	-12.83	151	-12.83	88468	19	398	145	FGF binding 1
tae-N2	ENSGALG00000006252	151	-20.11	151	-20.11	90437	19	3229	562	Zinc finger, LIM-type
tae-N2	ENSGALG00000007366	151	-20.46	151	-20.46	91877	19	2901	992	RNA recognition motif domain
tae-N2	ENSGALG00000002150	150	-18.6	150	-18.6	84376	19	1993	1173	RNA recognition motif domain
tae-N2	ENSGALG00000005703	150	-16.92	150	-16.92	84719	19	2173	906	Cation efflux protein
tae-N2	ENSGALG00000011096	150	-20.65	150	-20.65	85978	19	731	523	ABC transporter-like
tae-N2	ENSGALG00000010083	150	-13.31	150	-13.31	89727	19	1283	230	Glycosyl transferase, family 29
tae-N2	ENSGALG00000027719	150	-18.31	150	-18.31	90116	19	1818	973	Alpha crystallin/Hsp20 domain
tae-N2	ENSGALG00000004589	149	-20.73	149	-20.73	84726	19	2091	402	Pleckstrin homology domain
tae-N2	ENSGALG00000008491	149	-16.13	149	-16.13	86947	19	190	56	Baculoviral inhibition of apoptosis protein repeat
tae-N2	ENSGALG00000023969	149	-16.7	149	-16.7	87920	19	93	1	0
tae-N2	ENSGALG00000014398	149	-19.77	149	-19.77	88968	19	3837	820	RNA recognition motif domain
tae-N2	ENSGALG00000013911	149	-13.79	149	-13.79	89328	19	1713	700	WWE domain
tae-N2	ENSGALG00000016282	149	-16.69	149	-16.69	89586	19	2395	2235	Zinc finger, C2H2
tae-N2	ENSGALG00000026243	149	-15.29	149	-15.29	90166	19	3559	3058	Homeobox domain
tae-N2	ENSGALG00000026484	149	-12.41	149	-12.41	90522	19	4396	4239	Runt domain
tae-N3	ENSGALG00000012769	480	-44.58	164	-17.2	101127	24	1943	309 1777 1014	CDP-alcohol phosphatidyltransferase
tae-N3a, b	ENSGALG00000013697	467	-33.47	159	-11.94	99412	24	1695	1181 210 1226	Peptidase M20
tae-N3a, b	ENSGALG00000017062	461	-39	156	-15.67	100087	24	2745	1886 2212 2115	BEACH domain
tae-N3a, b	ENSGALG00000011692	454	-37.25	157	-15.74	96696	24	1237	1084 957 262	SERTA domain
tae-N3a, b	ENSGALG00000008434	453	-39.68	155	-14.58	97226	24	4174	1335 1844 7	PKD domain
tae-N3a, b	ENSGALG00000010444	337	-40.45	178	-26.11	96150	24	1937	729 76	ATP11
tae-N3a, b	ENSGALG00000006829	323	-33.36	170	-17.67	102450	24	1176	301 501	PIK-related kinase
tae-N3a, b	ENSGALG00000027109	321	-27.33	165	-16.27	100935	24	4145	2554 1145	Spondin, N-terminal
tae-N3a, b	ENSGALG00000015764	319	-33.01	173	-20.58	100207	24	843	11 260	Lipocalin/cytosolic fatty-acid binding domain
tae-N3a, b	ENSGALG00000012824	318	-27.46	161	-14.96	98566	24	2121	781 404	Alpha/beta hydrolase fold-1
tae-N3a, b	ENSGALG00000005891	317	-26.72	168	-15.64	102422	24	2675	896 1054	Low-density lipoprotein (LDL) receptor class A repeat
tae-N3a, b	ENSGALG00000026041	317	-32.06	172	-20.19	105108	24	4730	2835 882	0
tae-N3a, b	ENSGALG00000016941	316	-40.33	158	-21.66	97523	24	4432	1303 3958	Cadherin
tae-N3a, b	ENSGALG00000008569	316	-28.03	159	-14.27	100271	24	1851	505 282	EF-hand domain
tae-N3a, b	ENSGALG00000027793	315	-32.46	158	-18.24	96899	24	3532	1005 1828	IQ motif, EF-hand binding site
tae-N3a, b	ENSGALG00000015094	315	-32.6	166	-18.87	100185	24	1071	405 301	BTB/POZ-like
tae-N3a, b	ENSGALG00000029011	315	-29.69	163	-15.12	100613	24	4609	4025 1094	Solute carrier family 35 member SLC35F1/F2/F6
tae-N3a, b	ENSGALG00000000899	315	-31.15	158	-17.19	101306	24	3094	777 2884	Pleckstrin homology domain
tae-N3a, b	ENSGALG00000003580	315	-28.25	166	-14.31	101851	24	3737	887 1121	Fibronectin, type II, collagen-binding
tae-N3a, b	ENSGALG00000005283	314	-30.34	158	-15.93	95139	24	4021	248 565	Mitochondrial substrate/solute carrier
tae-N3a, b	ENSGALG00000010714	314	-23.62	157	-12.53	97252	24	3826	1626 3467	Zinc finger, PHD-finger
tae-N3a, b	ENSGALG00000012208	313	-37.54	163	-22.33	99266	24	1697	305 802	Actin-depolymerising factor homology domain
tae-N3a, b	ENSGALG00000011581	312	-29.55	156	-14.97	97422	24	1666	769 1564	Kinesin motor domain
tae-N3a, b	ENSGALG00000026422	312	-22.69	157	-11.57	101095	24	5207	3655 2779	0
tae-N3a, b	ENSGALG00000001312	312	-32.5	158	-16.55	101345	24	3917	245 3302	Target SNARE coiled-coil domain
tae-N3a, b	ENSGALG00000011104	311	-33.92	159	-17.53	96758	24	2936	39 1542	Glucagon/GIP/secretin/VIP
tae-N3a, b	ENSGALG00000015061	311	-26.9	158	-13.87	100199	24	4949	2781 4502	G-protein beta WD-40 repeat
tae-N3a, b	ENSGALG00000005935	309	-28.38	157	-16.98	96078	24	4229	2393 2786	Rab-GTPase-TBC domain
tae-N3a, b	ENSGALG00000007541	309	-22.69	157	-11.77	102284	24	1922	1410 255	Target SNARE coiled-coil domain
tae-N3a, b	ENSGALG00000028186	308	-23.45	156	-11.73	100548	24	4384	998 1043	Small GTP-binding protein domain
tae-N3a, b	ENSGALG00000028333	308	-28.13	158	-17.22	100842	24	4836	2277 4236	IQ motif, EF-hand binding site
tae-N3a, b	ENSGALG00000012593	308	-27.63	156	-16.16	104899	24	4262	2016 4182	Concentrative nucleoside transporter, metazoan/bacterial
tae-N3a, b	ENSGALG00000006525	307	-23.89	165	-13.62	95613	24	4927	1974 1476	Condensin-2 complex subunit G2
tae-N3a, b	ENSGALG00000014516	307	-23.25	154	-12.44	98210	24	3740	412 2827	RNA recognition motif domain
tae-N3a, b	ENSGALG00000012256	307	-28.29	157	-15.79	98617	24	3924	2212 38	Calponin homology domain
tae-N3a, b	ENSGALG00000026516	307	-27.43	156	-17.3	100944	24	1919	1509 1160	Protein of unknown function DUF866, eukaryotic
tae-N3a, b	ENSGALG00000013929	306	-32.3	157	-18.18	95203	24	3852	553 1304	Protein kinase domain
tae-N3a, b	ENSGALG00000008109	306	-31.49	158	-17.8	95899	24	3346	2347 2075	Cadherin
tae-N3a, b	ENSGALG00000026998	306	-26.2	155	-14.24	101090	24	4685	2446 968	GPCR, rhodopsin-like, 7TM
tae-N3a, b	ENSGALG00000027187	306	-25.2	162	-14.41	103382	24	7637	5726 5323	GPCR, family 2, extracellular hormone receptor domain
tae-N3a, b	ENSGALG00000003235	306	-23.01	156	-12.97	104047	24	3614	188 2392	DZF domain
tae-N3a, b	ENSGALG00000014851	306	-30.58	161	-18.75	104646	24	1732	1573 861	F-box domain
tae-N3a, b	ENSGALG00000011689	305	-27.25	153	-16.45	96312	24	1137	641 1090	Thioredoxin domain
tae-N3a, b	ENSGALG00000020554	305	-31.15	155	-15.96	104324	24	4826	2417 1754	PLAC
tae-N3a, b	ENSGALG00000015164	305	-23.79	154	-12.35	104893	24	1157	821 968	LPXTG cell wall anchor domain
tae-N3a, b	ENSGALG00000011312	304	-26.4	153	-15.94	96785	24	4056	2677 2572	3-oxoacyl-[acyl-carrier-protein] synthase 2
tae-N3a, b	ENSGALG00000014222	304	-31.85	153	-16.54	99758	24	3759	875 1567	Nuclear pore complex, NUP2/50/61
tae-N3a, b	ENSGALG00000015478	303	-31.84	158	-16.23	99742	24	4807	3318 3490	Zinc finger, UBP-type
tae-N3a, b	ENSGALG00000010770	301	-26.5	151	-13.66	96959	24	2499	1486 1052	Gelsolin-like domain
tae-N3a, b	ENSGALG00000014746	301	-26.47	152	-14.62	99418	24	2518	443 2370	Ankyrin repeat
tae-N4a,b,c,d,e,f,g	ENSGALG00000002342	590	-61.98	162	-19.79	105416	18	3911	1328 1310 1 2578	Glypican
tae-N4a,b,c,d,e,f,g	ENSGALG00000011705	584	-67.29	158	-20.73	107329	18	4301	423 740 1946 3082	Zinc finger, TFIIB-type
tae-N4a,b,c,d,e,f,g	ENSGALG00000001318	583	-67.3	152	-17.87	105307	18	4884	1728 1749 1902 3080	SH2 domain
tae-N4a,b,c,d,e,f,g	ENSGALG00000009078	583	-62.01	154	-17.9	107140	18	4770	41 1939 2218 2270	Ricin B lectin domain
tae-N4a,b,c,d,e,f,g	ENSGALG00000006791	576	-67.6	149	-19.26	112750	18	2015	1475 671 1765 1962	Armadillo-type fold
tae-N4a,b,c,d,e,f,g	ENSGALG00000001420	455	-50.94	163	-17.77	113536	18	4992	2078 3816 3257	Rap GTPase activating protein domain
tae-N4a,b,c,d,e,f,g	ENSGALG00000006859	448	-55.28	154	-21.99	106402	18	4859	865 3449 170	Major facilitator superfamily domain
tae-N4a,b,c,d,e,f,g	ENSGALG00000027655	448	-48.91	155	-22.32	111680	18	4166	1261 2668 2355	Superantigen toxin, C-terminal
tae-N4a,b,c,d,e,f,g	ENSGALG00000015607	446	-43.76	151	-15.19	110349	18	3532	1187 1240 1751	PAS domain
tae-N4a,b,c,d,e,f,g	ENSGALG00000008347	445	-48.22	155	-19	106031	18	2981	2260 2094 2962	Autophagy-related protein 13
tae-N4a,b,c,d,e,f,g	ENSGALG00000000834	443	-46.72	150	-19.16	114398	18	2578	1095 6 737	Ras-association
tae-N4a,b,c,d,e,f,g	ENSGALG00000000584	441	-53.8	150	-20.63	114228	18	2676	339 1731 1705	Fibronectin type III
tae-N4a,b,c,d,e,f,g	ENSGALG00000000921	438	-52.73	146	-17.58	114382	18	4479	1518 1698 1821	Na+/H+ exchanger
tae-N4a,b,c,d,e,f,g	ENSGALG00000027730	437	-44.25	148	-16.12	111712	18	2624	2101 1750 163	DnaJ domain
tae-N4a,b,c,d,e,f,g	ENSGALG00000027624	436	-53.97	150	-20.05	111520	18	3698	1823 1799 1437	GPCR, rhodopsin-like, 7TM
tae-N4a,b,c,d,e,f,g	ENSGALG00000016413	435	-38.84	150	-14.15	110472	18	4464	1492 3799 30	DEP domain
tae-N4a,b,c,d,e,f,g	ENSGALG00000023562	433	-44.09	145	-16.83	109056	18	3860	3797 82 2040	0
tae-N4a,b,c,d,e,f,g	ENSGALG00000012299	433	-50.37	147	-18.55	109684	18	3003	1197 2682 1684	Ankyrin repeat
tae-N4a,b,c,d,e,f,g	ENSGALG00000027191	433	-44.87	147	-21.33	113407	18	5704	3545 269 196	0
tae-N4a,b,c,d,e,f,g	ENSGALG00000006915	432	-50.87	145	-22.06	112832	18	3727	1408 3372 2905	SH3 domain
tae-N4a,b,c,d,e,f,g	ENSGALG00000015084	427	-43.25	146	-16.97	109325	18	3095	1264 2447 521	Immunoglobulin-like domain
tae-N4a,b,c,d,e,f,g	ENSGALG00000029023	317	-33.5	162	-16.88	111343	18	4228	2416 3250	DM DNA-binding domain
tae-N4a,b,c,d,e,f,g	ENSGALG00000028186	316	-35.7	163	-21.1	111076	18	4384	3043 1930	Small GTP-binding protein domain
tae-N4a,b,c,d,e,f,g	ENSGALG00000009057	315	-37.74	166	-22.15	107652	18	3414	3027 1601	Peptidase T2, asparaginase 2
tae-N4a,b,c,d,e,f,g	ENSGALG00000006796	313	-35.77	160	-20.66	106386	18	518	179 309	Hyalin
tae-N4a,b,c,d,e,f,g	ENSGALG00000008814	313	-36.77	159	-19.78	106665	18	4059	2673 1615	Ankyrin repeat
tae-N4a,b,c,d,e,f,g	ENSGALG00000013837	312	-36.58	156	-21.47	105310	18	4295	99 2592	LisH dimerisation motif
tae-N4a,b,c,d,e,f,g	ENSGALG00000005076	312	-33.86	160	-17.13	105956	18	3389	108 771	Adenylyl cyclase class-3/4/guanylyl cyclase
tae-N4a,b,c,d,e,f,g	ENSGALG00000013837	312	-36.58	156	-21.47	108506	18	3138	215 2708	LisH dimerisation motif
tae-N4a,b,c,d,e,f,g	ENSGALG00000016255	312	-39.29	163	-20.04	108606	18	4666	4424 2574	Regulator of chromosome condensation, RCC1
tae-N4a,b,c,d,e,f,g	ENSGALG00000021399	309	-37.63	159	-19.03	112733	18	3068	1039 781	ABC transporter-like
tae-N4a,b,c,d,e,f,g	ENSGALG00000007040	308	-34.65	156	-18.13	106273	18	3624	977 1538	Ankyrin repeat
tae-N4a,b,c,d,e,f,g	ENSGALG00000004743	308	-31.24	159	-18.38	112835	18	502	305 340	Serine/threonine/dual specificity protein kinase, catalytic domain
tae-N4a,b,c,d,e,f,g	ENSGALG00000028131	308	-33.56	155	-18.38	113876	18	882	595 795	GINS complex
tae-N4a,b,c,d,e,f,g	ENSGALG00000026081	308	-31.7	156	-17.83	113990	18	1765	1067 1434	0
tae-N4a,b,c,d,e,f,g	ENSGALG00000006608	306	-43.43	156	-24.1	106265	18	924	675 322	5-nucleotidase
tae-N4a,b,c,d,e,f,g	ENSGALG00000007667	306	-37.11	155	-20.19	106283	18	4188	1444 2183	GPCR, family 3, C-terminal
tae-N4a,b,c,d,e,f,g	ENSGALG00000015241	305	-35.02	156	-21.62	108234	18	1098	658 102	Zinc finger, C2H2
tae-N4a,b,c,d,e,f,g	ENSGALG00000009683	304	-32.77	154	-16.62	108155	18	1612	1160 847	Serine/threonine/dual specificity protein kinase, catalytic domain
tae-N4a,b,c,d,e,f,g	ENSGALG00000028125	304	-33.47	154	-17.99	113956	18	3471	3116 832	PMP-22/EMP/MP20/Claudin superfamily
tae-N4a,b,c,d,e,f,g	ENSGALG00000026091	304	-33.47	154	-17.99	113976	18	3651	3116 832	PMP-22/EMP/MP20/Claudin superfamily
tae-N4a,b,c,d,e,f,g	ENSGALG00000002419	304	-32.82	155	-16.79	114994	18	2974	749 2485	0
tae-N4a,b,c,d,e,f,g	ENSGALG00000026182	304	-35.4	156	-18.27	115613	18	3164	2736 568	Cortactin-binding protein-2, N-terminal
tae-N4a,b,c,d,e,f,g	ENSGALG00000007952	303	-35.83	152	-19.62	106318	18	3540	2896 3450	Angiomotin, C-terminal
tae-N4a,b,c,d,e,f,g	ENSGALG00000016495	303	-40.22	160	-25.12	109735	18	4322	2556 3259	BTB/POZ-like
tae-N4a,b,c,d,e,f,g	ENSGALG00000006220	302	-37.95	154	-19.96	106349	18	2481	498 374	Ion transport domain
tae-N4a,b,c,d,e,f,g	ENSGALG00000000099	301	-40.6	151	-21.9	114068	18	3988	739 1261	Tetraspanin/Peripherin
tae-N4a,b,c,d,e,f,g	ENSGALG00000002942	300	-37.31	155	-21.87	105461	18	3641	2935 153	JmjC domain
tae-N4a,b,c,d,e,f,g	ENSGALG00000020410	300	-27.66	153	-14.51	108988	18	716	537 265	GOLD
tae-N4a,b,c,d,e,f,g	ENSGALG00000007142	300	-30.99	151	-16.83	110012	18	4722	100 3362	ABC transporter-like
tae-N5	ENSGALG00000027085	435	-49.06	147	-17.84	126114	20	3630	984 3383 3553	0
tae-N5	ENSGALG00000028438	315	-43.69	167	-27.06	122049	20	775	305 356	Protein kinase domain
tae-N5	ENSGALG00000000623	311	-49.38	169	-30.1	124771	20	1217	589 380	C2 domain
tae-N5	ENSGALG00000003309	309	-46.13	163	-25.9	122692	20	4391	1487 697	EF-hand domain
tae-N5	ENSGALG00000012122	304	-38.95	155	-19.88	118968	20	4486	3999 2639	Voltage-dependent calcium channel, T-type, alpha-1 subunit
tae-N5	ENSGALG00000011677	300	-34.43	155	-18.16	117781	20	1142	544 853	JmjC domain
tae-N5	ENSGALG00000013348	300	-40.96	154	-24.02	125395	20	924	492 383	Ovarian tumour, otubain
tae-N5	ENSGALG00000029152	297	-38.72	149	-21.64	122158	20	2987	296 792	Brix domain
tae-N5	ENSGALG00000014696	297	-43.21	150	-25.11	125731	20	3754	2373 3666	BTB/POZ-like
tae-N5	ENSGALG00000025821	296	-37.06	150	-19.36	122233	20	2803	1625 2198	Claudin-16
tae-N5	ENSGALG00000000117	296	-40.82	149	-21.9	122277	20	657	449 270	B30.2/SPRY domain
tae-N5	ENSGALG00000028295	293	-45.49	148	-25.66	121831	20	2418	1605 1368	Micro-fibrillar-associated protein 1, C-terminal
tae-N5	ENSGALG00000007973	292	-38.73	150	-20.47	116794	20	4145	3823 3397	Nuclear respiratory factor 1, NLS/DNA-binding, dimerisation domain
tae-N5	ENSGALG00000027283	292	-47.28	151	-24.8	121599	20	2757	1731 2729	Amino acid permease/ SLC12A domain
tae-N5	ENSGALG00000001255	292	-40.55	148	-26.25	122465	20	3443	1992 3421	BAR domain
tae-N5	ENSGALG00000026899	292	-38.48	149	-21.37	126203	20	4848	1976 3134	Chondroitin N-acetylgalactosaminyltransferase
tae-N5	ENSGALG00000027913	291	-42.92	150	-24.03	122252	20	3700	2853 108	G protein-coupled receptor, rhodopsin-like
tae-N5	ENSGALG00000000478	290	-37.57	150	-20.29	124741	20	4125	254 2821	0
tae-N5	ENSGALG00000026214	289	-39.74	149	-20.87	121581	20	3752	433 3552	Leucine-rich repeat-containing N-terminal
tae-N5	ENSGALG00000009381	288	-35.49	145	-17.88	117785	20	3474	891 3191	Protein of unknown function DUF3401
tae-N5	ENSGALG00000016979	288	-33.28	147	-17.33	120607	20	838	277 310	Mitochondrial substrate/solute carrier
tae-N5	ENSGALG00000004227	286	-34.32	146	-18.94	116201	20	3518	806 3347	Domain of unknown function DUF1193
tae-N5	ENSGALG00000026450	286	-37.82	146	-19.62	121650	20	1926	1297 949	Pleckstrin homology domain
tae-N5	ENSGALG00000004526	286	-34.62	146	-18.25	122022	20	4617	2125 2917	Fibronectin type III
tae-N5	ENSGALG00000006624	285	-35.45	145	-19.1	118894	20	997	828 802	Transglutaminase-like
tae-N5	ENSGALG00000002986	285	-35.47	145	-19.41	125209	20	1919	421 353	Protein kinase domain
tae-N5	ENSGALG00000000673	283	-33.09	143	-16.58	124729	20	4563	1540 580	Predicted transmembrane/coiled-coil 2 protein
tae-N5	ENSGALG00000025842	283	-39.71	142	-20.92	126288	20	658	329 499	Tropomyosin
tae-N5	ENSGALG00000016639	282	-35.2	142	-18.58	119438	20	4189	2337 8	CAP Gly-rich domain
tae-N5	ENSGALG00000012544	280	-39.03	140	-19.98	120079	20	2720	1104 2304	Nucleotide-diphospho-sugar transferases
tae-N5	ENSGALG00000028466	280	-36.87	140	-20.16	124055	20	1355	821 988	Interleukin-34
tae-N5	ENSGALG00000008059	173	-38.02	173	-38.02	124052	20	575	117	Ubiquitin system component Cue
tae-N5	ENSGALG00000002152	170	-23.49	170	-23.49	122661	20	2152	1200	Neurotransmitter-gated ion-channel
tae-N5	ENSGALG00000004155	170	-31.87	170	-31.87	125055	20	1843	687	Fibronectin type III
tae-N5	ENSGALG00000015836	168	-25.96	168	-25.96	120555	20	1552	137	0
tae-N5	ENSGALG00000014878	166	-23.04	166	-23.04	121405	20	3990	3481	Glycoside hydrolase, family 47
tae-N5	ENSGALG00000004440	166	-24.31	166	-24.31	123528	20	265	62	Sec1-like protein
tae-N5	ENSGALG00000010246	165	-23.38	165	-23.38	118107	20	3732	3589	Pleckstrin homology domain
tae-N5	ENSGALG00000010485	165	-27.22	165	-27.22	118119	20	1001	652	0
tae-N5	ENSGALG00000003999	164	-23.71	164	-23.71	121541	20	3589	946	Calponin homology domain
tae-N5	ENSGALG00000002470	163	-34.16	163	-34.16	115957	20	680	477	Cytochrome P450
tae-N5	ENSGALG00000010797	162	-22.69	162	-22.69	121721	20	3714	3053	Cystine knot, C-terminal
tae-N5	ENSGALG00000003199	162	-22.11	162	-22.11	125339	20	1553	632	Myc-type, basic helix-loop-helix (bHLH) domain
tae-N5	ENSGALG00000016817	161	-19.74	161	-19.74	121392	20	1783	411	C2 domain
tae-N5	ENSGALG00000015071	160	-26.67	160	-26.67	125952	20	973	461	Protein of unknown function DUF3028
tae-N5	ENSGALG00000005135	159	-22.38	159	-22.38	116251	20	647	31	Serpin domain
tae-N5	ENSGALG00000007960	159	-25.87	159	-25.87	116739	20	1193	1091	Adenosylhomocysteinase
tae-N5	ENSGALG00000002618	159	-19.66	159	-19.66	122932	20	2735	448	Potassium channel tetramerisation-type BTB domain
tae-N5	ENSGALG00000005595	159	-21.83	159	-21.83	123142	20	1058	697	0
tae-N5	ENSGALG00000010363	158	-21.73	158	-21.73	117721	20	3658	2136	HECT
tae-N10	ENSGALG00000028567	461	-77.97	160	-32.38	134325	19	2031	9 549 577	EF-hand domain
tae-N10	ENSGALG00000011435	448	-73.56	155	-27.96	128479	19	1517	1 818 1275	Ets domain
tae-N10	ENSGALG00000005533	323	-69.21	162	-35.38	126942	19	1183	942 272	Zinc finger, MYM-type
tae-N10	ENSGALG00000005768	310	-50.56	155	-25.94	127228	19	3431	927 1536	Ets domain
tae-N10	ENSGALG00000000710	308	-56.47	162	-30.24	135261	19	4245	3681 3209	Zinc finger, B-box
tae-N10	ENSGALG00000003115	307	-62.7	155	-32.32	126566	19	4712	4217 4624	Collagen IV, non-collagenous
tae-N10	ENSGALG00000004561	307	-49	155	-24.88	134158	19	2334	879 534	Bromo adjacent homology (BAH) domain
tae-N10	ENSGALG00000008138	307	-56.72	157	-28.58	134806	19	4692	2023 2031	Clathrin/coatomer adaptor, adaptin-like, N-terminal
tae-N10	ENSGALG00000020943	302	-51.39	157	-29.76	131116	19	3016	2128 1982	Aminotransferase class V domain
tae-N10	ENSGALG00000005844	299	-51.7	151	-28.48	133692	19	1473	49 87	Ankyrin repeat
tae-N10	ENSGALG00000017335	298	-50.38	151	-28.2	130641	19	2601	2411 1217	Ankyrin repeat
tae-N10	ENSGALG00000022850	296	-52.18	153	-28.92	130229	19	965	188 156	Protein of unknown function DUF2359, TMEM214
tae-N10	ENSGALG00000002199	296	-53.22	152	-28.64	135594	19	2581	1956 373	BTB/POZ-like
tae-N10	ENSGALG00000000950	295	-45.72	150	-23.39	132909	19	4288	3213 183	FAM125
tae-N10	ENSGALG00000006604	295	-43.21	151	-22.32	134808	19	3521	1109 3312	Kinesin motor domain
tae-N10	ENSGALG00000001417	293	-43.89	147	-22.32	126396	19	2172	1227 791	Cytochrome P450, E-class, group I
tae-N10	ENSGALG00000009403	291	-53.12	151	-30.24	127820	19	4248	4112 1780	RGS domain
tae-N10	ENSGALG00000010547	291	-55.93	146	-31.7	128558	19	3464	3141 3321	Yip1 domain
tae-N10	ENSGALG00000016689	291	-52.62	147	-30.24	131569	19	3130	3086 3034	O-methyltransferase, family 2
tae-N10	ENSGALG00000005868	291	-50.05	148	-25.06	133929	19	2450	151 1248	Rap GTPase activating protein domain
tae-N10	ENSGALG00000006000	290	-46.13	145	-24.55	133945	19	4393	1526 2763	PLAC
tae-N10	ENSGALG00000007875	289	-49.75	145	-27.47	127074	19	3742	3259 56	Peptidase M13, N-terminal domain
tae-N10	ENSGALG00000011094	289	-49.24	149	-26.92	128210	19	1767	721 1111	HD/PDEase domain
tae-N10	ENSGALG00000003739	288	-48.94	145	-26.55	133229	19	2541	2056 1889	Zinc finger, C2H2
tae-N10	ENSGALG00000017627	284	-46.32	144	-23.75	131724	19	584	174 557	DNA helicase, DnaB-like, C-terminal
tae-N10	ENSGALG00000007837	280	-44.23	140	-22.15	127598	19	2229	1840 2127	Immunoglobulin-like domain
tae-N10	ENSGALG00000023904	280	-45.1	140	-25.77	129133	19	846	54 210	0
tae-N10	ENSGALG00000019175	177	-43.64	177	-43.64	131612	19	198	20	CBS domain
tae-N10	ENSGALG00000003579	171	-35.78	171	-35.78	135666	19	2547	1174	Serine-threonine/tyrosine-protein kinase catalytic domain
tae-N10	ENSGALG00000025740	167	-35.54	167	-35.54	132172	19	3338	2789	Homeobox domain
tae-N10	ENSGALG00000025954	166	-36.53	166	-36.53	136373	19	2625	2112	OAR domain
tae-N10	ENSGALG00000004686	165	-26.78	165	-26.78	126958	19	1578	65	Acyl-CoA dehydrogenase/oxidase C-terminal
tae-N10	ENSGALG00000007479	164	-31.75	164	-31.75	127644	19	595	181	Mitochondrial substrate/solute carrier
tae-N10	ENSGALG00000010638	164	-28.95	164	-28.95	132176	19	4750	3223	Peptidase C14, caspase domain
tae-N10	ENSGALG00000003371	164	-30.76	164	-30.76	135623	19	2399	1214	RNA polymerase II elongation factor ELL
tae-N10	ENSGALG00000011000	163	-35.72	163	-35.72	128950	19	2025	1981	tRNA/rRNA methyltransferase, SpoU type
tae-N10	ENSGALG00000016427	163	-34.45	163	-34.45	129847	19	452	1	Blood coagulation inhibitor, Disintegrin
tae-N10	ENSGALG00000026269	163	-27.84	163	-27.84	134903	19	3705	3356	ABC transporter-like
tae-N10	ENSGALG00000026450	162	-32.26	162	-32.26	132178	19	1926	1121	Pleckstrin homology domain
tae-N10	ENSGALG00000015127	161	-35.8	161	-35.8	129583	19	837	748	GRAM domain
tae-N10	ENSGALG00000016535	161	-28.55	161	-28.55	130242	19	580	248	Small GTP-binding protein domain
tae-N10	ENSGALG00000016676	161	-27.25	161	-27.25	131391	19	840	416	Mini-chromosome maintenance, DNA-dependent ATPase
tae-N10	ENSGALG00000006938	161	-31.46	161	-31.46	133942	19	2974	1772	HEAT
tae-N10	ENSGALG00000001398	160	-39.71	160	-39.71	126389	19	4963	1303	Zinc finger, B-box
tae-N10	ENSGALG00000009927	160	-22.62	160	-22.62	128694	19	4069	2892	Small GTP-binding protein domain
tae-N10	ENSGALG00000007840	160	-29.34	160	-29.34	134449	19	201	59	CRAL-TRIO domain
tae-N10	ENSGALG00000011822	160	-27.93	160	-27.93	134723	19	1188	439	Apyrase
tae-N10	ENSGALG00000003962	159	-27.11	159	-27.11	126605	19	1526	750	Zinc finger, DHHC-type, palmitoyltransferase
tae-N10	ENSGALG00000011957	159	-28.62	159	-28.62	130971	19	2602	2196	Anti-proliferative protein
tae-N10	ENSGALG00000006448	159	-32.95	159	-32.95	134167	19	2419	826	Interferon regulatory factor-3
tae-N6	ENSGALG00000005316	466	-50.5	164	-17.17	146408	24	4163	3394 2706 620	Bud-site selection protein, BUD22
tae-N6	ENSGALG00000027876	463	-49.74	164	-20.1	143327	24	4435	2381 1675 3796	Peptidase S26A, signal peptidase I
tae-N6	ENSGALG00000025941	459	-55.09	162	-23.29	143267	24	3326	2997 330 1564	RGS domain
tae-N6	ENSGALG00000010361	458	-46.65	154	-18.76	138601	24	2546	738 884 2244	Zinc finger, CCCH-type
tae-N6	ENSGALG00000010361	458	-46.65	154	-18.76	142783	24	2571	763 909 2269	Zinc finger, CCCH-type
tae-N6	ENSGALG00000011549	447	-39.24	150	-13.61	139365	24	2289	755 1405 1097	Ankyrin repeat
tae-N6	ENSGALG00000014256	445	-36.63	151	-12.61	140692	24	2858	1374 2324 669	Mannose-6-phosphate receptor
tae-N6	ENSGALG00000009502	438	-38.24	150	-14.91	138469	24	3260	3160 2488 1872	Arginine-tRNA-protein transferase, C-terminal
tae-N6	ENSGALG00000011696	433	-47.74	148	-21.6	141616	24	2933	2221 79 2504	Epidermal growth factor-like domain
tae-N6	ENSGALG00000009638	431	-40.57	144	-16.25	139356	24	4684	1453 1948 1914	Anoctamin
tae-N6	ENSGALG00000006193	348	-44.23	183	-26.48	144638	24	2511	2347 2421	Thioredoxin/glutathione reductase selenoprotein
tae-N6	ENSGALG00000011722	336	-46.73	181	-26.07	139971	24	3344	2499 2041	0
tae-N6	ENSGALG00000011645	323	-39.1	168	-20.66	139560	24	1272	278 304	HEAT, type 2
tae-N6	ENSGALG00000003782	322	-34.1	166	-18.93	146695	24	2491	323 1050	Paired domain
tae-N6	ENSGALG00000006036	319	-34.87	172	-23.27	137551	24	2575	2523 1794	PWWP domain
tae-N6	ENSGALG00000014226	317	-41.55	163	-21.28	140518	24	4568	2245 97	Protein of unknown function DUF2045
tae-N6	ENSGALG00000013902	317	-37.75	169	-21.64	141837	24	4314	1397 3684	Protein-tyrosine phosphatase, receptor/non-receptor type
tae-N6	ENSGALG00000000551	317	-39.67	161	-21.67	146622	24	4539	1938 659	0
tae-N6	ENSGALG00000026422	315	-38.3	159	-19.84	143207	24	5207	463 3792	0
tae-N6	ENSGALG00000012338	314	-34.66	158	-18.46	140185	24	1447	1346 904	Short-chain dehydrogenase/reductase SDR
tae-N6	ENSGALG00000027444	314	-29.2	164	-14.94	142907	24	2370	1669 2182	Zinc finger, DBF-type
tae-N6	ENSGALG00000003195	314	-32.56	164	-18.38	143834	24	4404	2888 3277	Death domain
tae-N6	ENSGALG00000015478	312	-35.79	156	-18.21	141854	24	4807	1195 1505	Zinc finger, UBP-type
tae-N6	ENSGALG00000028130	312	-25.01	164	-13.62	142636	24	4955	3559 861	0
tae-N6	ENSGALG00000005076	310	-44.27	157	-25.22	137540	24	3389	277 3133	Adenylyl cyclase class-3/4/guanylyl cyclase
tae-N6	ENSGALG00000012473	310	-30.68	165	-17.92	140331	24	4541	4026 1154	Methylmalonic aciduria and homocystinuria type D protein
tae-N6	ENSGALG00000027545	310	-30.43	156	-16.44	143073	24	4205	3480 1234	Inositol monophosphatase
tae-N6	ENSGALG00000016495	308	-35.73	155	-18.33	141319	24	4322	3497 1639	BTB/POZ-like
tae-N6	ENSGALG00000007653	308	-32.34	163	-19.54	144279	24	4184	395 3850	WD40 repeat
tae-N6	ENSGALG00000004548	308	-25.52	160	-14.13	145601	24	683	271 586	Nucleoporin Nup188
tae-N6	ENSGALG00000009665	307	-40.13	161	-22.86	138570	24	2760	785 18	ARID DNA-binding domain
tae-N6	ENSGALG00000027472	307	-30.26	157	-18.92	147385	24	4907	820 3506	TRIC channel
tae-N6	ENSGALG00000008517	306	-35.47	153	-22.53	139291	24	1598	1140 1309	Uncharacterised domain CHP00451
tae-N6	ENSGALG00000012405	306	-29.39	156	-16.1	140053	24	4856	1271 3169	SANT/Myb domain
tae-N6	ENSGALG00000016594	306	-28.42	163	-16.29	140129	24	2419	98 1644	FERM domain
tae-N6	ENSGALG00000012363	306	-33.38	161	-22.06	141111	24	4698	1726 325	Protein kinase domain
tae-N6	ENSGALG00000002618	305	-33.24	159	-17.34	143988	24	2735	1787 879	Potassium channel tetramerisation-type BTB domain
tae-N6	ENSGALG00000019397	304	-29.25	161	-15.87	139749	24	2640	999 53	Diacylglycerol kinase, catalytic domain
tae-N6	ENSGALG00000012147	304	-22.83	159	-12.11	139899	24	4960	3858 3479	DEAD/DEAH box helicase domain
tae-N6	ENSGALG00000003627	304	-28.86	154	-15.34	144050	24	1654	114 1236	Zinc finger, PHD-finger
tae-N6	ENSGALG00000001278	304	-29.6	158	-15.67	146020	24	2732	1702 2085	SET domain
tae-N6	ENSGALG00000027184	303	-28.24	161	-17.11	143294	24	3996	2475 3833	Olfactomedin-like
tae-N6	ENSGALG00000000305	303	-26.6	153	-13.71	143355	24	4240	3055 233	Nicotinamide N-methyltransferase-like
tae-N6	ENSGALG00000007554	303	-31.41	154	-16.87	144532	24	4241	510 1619	Small GTPase superfamily
tae-N6	ENSGALG00000008490	303	-31.37	153	-16.47	145020	24	2865	903 2442	Thyrotropin-releasing hormone
tae-N6	ENSGALG00000011215	301	-25.25	153	-12.63	139058	24	4429	1021 1241	WD40 repeat
tae-N6	ENSGALG00000015944	301	-26.6	156	-14.6	139747	24	3199	1170 278	C2 domain
tae-N6	ENSGALG00000012760	301	-31.36	154	-18.2	140598	24	1665	1028 898	WASH complex, subunit CCDC53
tae-N6	ENSGALG00000006871	301	-30.92	155	-18.92	141682	24	4170	115 3475	Organic anion transporter polypeptide OATP
tae-N6	ENSGALG00000012433	301	-36.62	152	-19.21	142307	24	1567	1163 180	Adenylyl cyclase class-3/4/guanylyl cyclase
tae-N11a,b	ENSGALG00000007952	445	-51.88	156	-21.9	148430	19	3540	2099 508 3415	Angiomotin, C-terminal
tae-N11a,b	ENSGALG00000008890	445	-44.76	149	-15.3	150121	19	2931	1376 2792 573	GPCR, family 2, secretin-like
tae-N11a,b	ENSGALG00000015084	441	-42.5	151	-15.56	151437	19	3095	2696 2982 659	Immunoglobulin-like domain
tae-N11a,b	ENSGALG00000011266	437	-46.36	157	-23.2	149235	19	2683	2153 532 740	Protein phosphatase 2C (PP2C)-like domain
tae-N11a,b	ENSGALG00000016278	437	-40.89	147	-15.33	151364	19	4425	18 3476 1183	DNA primase large subunit, eukaryotic/archaeal
tae-N11a,b	ENSGALG00000016382	436	-43.7	147	-17.62	151832	19	3430	1118 2976 1545	PDZ domain
tae-N11a,b	ENSGALG00000015478	435	-42.24	145	-15.93	152382	19	4807	111 2718 3509	Zinc finger, UBP-type
tae-N11a,b	ENSGALG00000008602	432	-45.83	145	-17.49	149246	19	3125	3019 812 2241	Zinc/iron permease
tae-N11a,b	ENSGALG00000004983	316	-42.6	161	-23.28	155118	19	2629	2143 804	Ubiquitin specific protease domain
tae-N11a,b	ENSGALG00000015002	312	-45.18	167	-26.29	157065	19	3965	355 2061	Pentatricopeptide repeat
tae-N11a,b	ENSGALG00000016614	311	-42.47	161	-24.79	150680	19	3314	508 2030	PDZ domain
tae-N11a,b	ENSGALG00000010234	310	-32.53	157	-19.64	149551	19	2078	1064 729	0
tae-N11a,b	ENSGALG00000013872	309	-40.34	164	-27.32	151705	19	1847	947 392	WD40 repeat
tae-N11a,b	ENSGALG00000003220	309	-37.81	157	-19.45	156915	19	2378	571 2245	RNA helicase UPF1, UPF2-interacting domain
tae-N11a,b	ENSGALG00000007642	307	-37.29	159	-21.64	155333	19	3281	2421 1215	D-isomer specific 2-hydroxyacid dehydrogenase, NAD-binding domain
tae-N11a,b	ENSGALG00000005246	306	-36.96	155	-18.55	147880	19	3428	381 2898	Homeobox domain
tae-N11a,b	ENSGALG00000007410	306	-38.01	156	-20.67	148380	19	4304	1615 3803	Fibronectin type III
tae-N11a,b	ENSGALG00000007480	305	-38.9	159	-24.76	154630	19	1847	325 729	RGS domain
tae-N11a,b	ENSGALG00000027854	305	-39.27	155	-21.55	155512	19	3560	2619 2161	Rab-GTPase-TBC domain
tae-N11a,b	ENSGALG00000027609	305	-41.74	164	-28.63	156077	19	2779	1182 797	Small GTP-binding protein domain
tae-N11a,b	ENSGALG00000012265	304	-35.31	160	-20.71	150834	19	3181	353 406	Calponin homology domain
tae-N11a,b	ENSGALG00000014698	303	-36.03	161	-22.58	150474	19	1828	1566 998	CARD domain
tae-N11a,b	ENSGALG00000015444	303	-39.65	153	-20.35	152853	19	3480	938 2699	BEACH domain
tae-N11a,b	ENSGALG00000013529	302	-39.67	161	-22.11	157609	19	3128	1636 262	Bacterial Ig-like, group 2
tae-N11a,b	ENSGALG00000014330	300	-34.73	153	-17.69	151788	19	2078	1521 1493	Adaptin ear-binding coat-associated protein 1 NECAP-1
tae-N11a,b	ENSGALG00000016003	300	-33.93	152	-17.03	152510	19	1165	351 212	DDRGK domain containing protein
tae-N11a,b	ENSGALG00000016130	300	-34.47	160	-24.46	152544	19	3454	846 913	Pyrroline-5-carboxylate reductase
tae-N11a,b	ENSGALG00000002862	300	-32.79	155	-18.57	155418	19	1238	408 658	RNA polymerase I specific transcription initiation factor RRN3
tae-N11a,b	ENSGALG00000007829	299	-28.19	151	-14.21	148564	19	4393	2115 3470	Class II aldolase/adducin N-terminal
tae-N11a,b	ENSGALG00000014961	299	-37.56	154	-20.76	153083	19	4042	2839 1509	0
tae-N11a,b	ENSGALG00000028298	299	-32.68	151	-19.55	157803	19	4628	835 373	0
tae-N11a,b	ENSGALG00000020180	298	-37.71	152	-19.6	149490	19	3279	2274 1403	Serum albumin, N-terminal
tae-N11a,b	ENSGALG00000012697	298	-33.4	149	-18.46	151405	19	1813	520 1536	SLC41 divalent cation transporters, integral membrane domain
tae-N11a,b	ENSGALG00000029019	298	-33.4	149	-18.46	153395	19	2585	520 1536	SLC41 divalent cation transporters, integral membrane domain
tae-N11a,b	ENSGALG00000012697	298	-33.4	149	-18.46	153715	19	3579	520 1536	SLC41 divalent cation transporters, integral membrane domain
tae-N11a,b	ENSGALG00000012027	297	-35.9	151	-19.62	152300	19	2991	1129 16	Reeler domain
tae-N11a,b	ENSGALG00000026484	297	-32.03	151	-18.11	153690	19	4396	644 1180	Runt domain
tae-N11a,b	ENSGALG00000013203	296	-34.2	149	-18.17	152893	19	4522	1374 1749	WD40 repeat
tae-N11a,b	ENSGALG00000028227	296	-31.54	153	-18.86	156169	19	4515	163 864	Mitochondrial substrate/solute carrier
tae-N11a,b	ENSGALG00000009443	295	-32.23	149	-18.09	149585	19	1371	1317 687	0
tae-N11a,b	ENSGALG00000014235	295	-31.04	155	-18.85	153650	19	4851	2264 726	Wnt
tae-N11a,b	ENSGALG00000009268	294	-40.27	150	-22.54	148882	19	1977	1327 273	Fibrinogen, alpha/beta/gamma chain, C-terminal globular domain
tae-N11a,b	ENSGALG00000014228	294	-34.07	152	-21.9	151763	19	4402	3676 1048	RecF/RecN/SMC, N-terminal
tae-N11a,b	ENSGALG00000027633	294	-32.27	152	-21.34	153185	19	4570	1921 1238	Ras-association
tae-N11a,b	ENSGALG00000004363	294	-30.56	149	-15.71	153685	19	3353	168 2103	SAC3/GANP/Nin1/mts3/eIF-3 p25
tae-N11a,b	ENSGALG00000004086	293	-27.85	152	-15.85	147927	19	659	114 30	Snf7 family
tae-N11a,b	ENSGALG00000006264	293	-34.53	147	-21.8	148237	19	3709	983 2093	SET domain
tae-N11a,b	ENSGALG00000008512	293	-28.17	153	-16.23	149785	19	3093	2534 171	Ionotropic glutamate receptor
tae-N11a,b	ENSGALG00000012783	293	-29.94	147	-16.27	150724	19	4160	1240 1622	Fibronectin type III
tae-N11a,b	ENSGALG00000012941	293	-34.04	151	-18.85	152784	19	4446	634 3605	Cadherin
tae-N7	ENSGALG00000008461	459	-49.02	162	-18.68	162984	21	4077	466 1054 657	Apple-like
tae-N7	ENSGALG00000027444	459	-40.59	158	-17.7	163963	21	2370	1166 1674 2182	Zinc finger, DBF-type
tae-N7	ENSGALG00000027187	451	-33.67	156	-13.14	166550	21	7637	3656 399 194	GPCR, family 2, extracellular hormone receptor domain
tae-N7	ENSGALG00000013929	320	-25.16	164	-12.65	158371	21	3852	1000 1849	Protein kinase domain
tae-N7	ENSGALG00000012472	318	-27.72	167	-14.37	163000	21	1523	954 1229	Fibronectin type III
tae-N7	ENSGALG00000006871	316	-25.7	159	-14.15	162738	21	4170	3482 3645	Organic anion transporter polypeptide OATP
tae-N7	ENSGALG00000026080	313	-26.72	159	-15.28	166305	21	3493	1775 623	Leucine-rich repeat
tae-N7	ENSGALG00000008455	312	-33.51	158	-16.95	159696	21	3611	1150 2505	Sema domain
tae-N7	ENSGALG00000028142	311	-24.14	158	-13.23	168246	21	3359	764 139	Protein-tyrosine phosphatase-like, PTPLA
tae-N7	ENSGALG00000026169	309	-23.43	158	-12.74	168319	21	962	745 300	Immunoglobulin-like domain
tae-N7	ENSGALG00000006038	308	-35.45	155	-20	162097	21	3681	1897 383	Zona pellucida domain
tae-N7	ENSGALG00000002169	307	-25.14	158	-13.73	158061	21	3522	1875 3053	Pleckstrin homology domain
tae-N7	ENSGALG00000011165	307	-25.76	156	-13.67	163741	21	2087	1095 813	WD40 repeat
tae-N7	ENSGALG00000027240	307	-25.94	162	-14.88	164254	21	3120	504 2947	Tetraspanin/Peripherin
tae-N7	ENSGALG00000020199	306	-26.07	154	-15.36	160925	21	3011	1272 54	Myelin proteolipid protein PLP
tae-N7	ENSGALG00000028333	305	-28.95	156	-14.79	164010	21	4836	2458 2402	IQ motif, EF-hand binding site
tae-N7	ENSGALG00000015157	302	-33.19	152	-21.9	161096	21	806	564 292	0
tae-N7	ENSGALG00000010363	301	-21.75	154	-11.4	159833	21	3658	1684 3320	HECT
tae-N7	ENSGALG00000009309	301	-25.59	161	-13.73	161863	21	1269	524 935	Translation elongation factor, IF5A C-terminal
tae-N7	ENSGALG00000026422	301	-26.06	153	-15.05	164263	21	5207	3930 3461	0
tae-N7	ENSGALG00000014188	300	-26.94	152	-15.04	162181	21	1752	190 408	EF-hand domain
tae-N7	ENSGALG00000029157	300	-24.64	155	-12.69	163724	21	7622	6710 175	Zinc finger, CCCH-type
tae-N7	ENSGALG00000029157	300	-24.64	155	-12.69	163984	21	7656	6744 209	Zinc finger, CCCH-type
tae-N7	ENSGALG00000026674	299	-25.27	156	-13.58	164257	21	4459	92 2376	EF-hand domain
tae-N7	ENSGALG00000010543	297	-23.49	155	-12.32	159689	21	1762	511 1307	EF-hand domain
tae-N7	ENSGALG00000016083	295	-29.21	150	-15.97	163330	21	4639	1498 3931	Fibrinogen, alpha/beta/gamma chain, C-terminal globular domain
tae-N7	ENSGALG00000001698	295	-23.67	155	-12	164610	21	2522	1065 1624	Neurotransmitter-gated ion-channel ligand-binding domain
tae-N7	ENSGALG00000010253	294	-22.04	153	-11.78	159677	21	3722	195 2296	Ankyrin repeat
tae-N7	ENSGALG00000009759	294	-26.92	149	-13.92	160009	21	4091	925 1522	Monocarboxylate transporter
tae-N7	ENSGALG00000011254	291	-26.68	150	-15.1	163688	21	1425	59 1402	Homeobox domain
tae-N7	ENSGALG00000014699	290	-22.49	148	-12.08	167585	21	4414	2390 659	Epidermal growth factor-like domain
tae-N7	ENSGALG00000027572	289	-21.5	148	-11.22	168386	21	3010	1961 2043	GPCR, rhodopsin-like, 7TM
tae-N7	ENSGALG00000011604	288	-23.47	145	-12.72	160261	21	4543	3986 2328	Bicarbonate transporter, eukaryotic
tae-N7	ENSGALG00000008978	288	-22.51	146	-12.27	160360	21	2416	1677 528	Integrin alpha-2
tae-N7	ENSGALG00000008654	285	-22.44	144	-11.51	159877	21	4876	2234 3845	SH3 domain
tae-N7	ENSGALG00000002262	282	-21.18	142	-10.75	164767	21	2042	1317 329	Peptide chain release factor eRF1/aRF1
tae-N7	ENSGALG00000012802	183	-24.16	183	-24.16	163618	21	2942	1066	Transglutaminase, C-terminal
tae-N7	ENSGALG00000026998	173	-21.12	173	-21.12	164258	21	4685	2356	GPCR, rhodopsin-like, 7TM
tae-N7	ENSGALG00000015340	171	-16.08	171	-16.08	160987	21	3280	2031	RNA cap guanine-N2 methyltransferase
tae-N7	ENSGALG00000000177	169	-13.91	169	-13.91	157926	21	3833	337	Zinc finger, C2H2
tae-N7	ENSGALG00000027887	169	-18.22	169	-18.22	168314	21	2866	2495	Complement C1q protein
tae-N7	ENSGALG00000010320	168	-14.36	168	-14.36	160662	21	616	239	0
tae-N7	ENSGALG00000005882	167	-14.98	167	-14.98	158716	21	1141	59	Leucine-rich repeat, typical subtype
tae-N7	ENSGALG00000014787	167	-14.83	167	-14.83	167676	21	3602	697	Cation efflux protein
tae-N7	ENSGALG00000013703	166	-11.19	166	-11.19	160934	21	1512	483	FAM69, protein-kinase domain
tae-N7	ENSGALG00000011870	166	-15.76	166	-15.76	163270	21	4089	3324	PAS domain
tae-N7	ENSGALG00000027719	166	-16.51	166	-16.51	163812	21	1818	153	Alpha crystallin/Hsp20 domain
tae-N7	ENSGALG00000007721	166	-19.05	166	-19.05	163909	21	4185	2404	PDZ domain
tae-N7	ENSGALG00000004325	165	-14.09	165	-14.09	158414	21	3523	2134	Prolyl 4-hydroxylase alpha-subunit, N-terminal
tae-N7	ENSGALG00000011406	165	-19.1	165	-19.1	160659	21	4392	1299	EGF-like, laminin
tae-N8	ENSGALG00000007302	468	-48.75	176	-21.17	176479	22	4192	625 552 131	SCA7 domain
tae-N8	ENSGALG00000001527	455	-33.46	158	-11.84	177545	22	3025	257 265 2555	Fibronectin type III
tae-N8	ENSGALG00000012405	453	-39.26	158	-14.46	171637	22	4856	4146 295 771	SANT/Myb domain
tae-N8	ENSGALG00000006313	448	-41.02	155	-16.69	177043	22	3247	1674 1232 110	Interleukin-4 receptor alpha, N-terminal
tae-N8	ENSGALG00000012122	445	-31.37	152	-10.64	171608	22	4486	1948 1315 99	Voltage-dependent calcium channel, T-type, alpha-1 subunit
tae-N8	ENSGALG00000026364	445	-34.12	151	-12.6	174424	22	4869	1458 3246 1470	Choloylglycine hydrolase/NAAA C-terminal
tae-N8	ENSGALG00000027444	426	-35.83	146	-13.29	174491	22	2370	2005 1097 2105	Zinc finger, DBF-type
tae-N8	ENSGALG00000002268	334	-38.86	176	-25.49	168595	22	2208	99 1884	Transmembrane protein 194
tae-N8	ENSGALG00000014142	323	-27.25	167	-15.65	173253	22	1571	1369 177	MSP domain
tae-N8	ENSGALG00000009437	322	-23.91	162	-13.49	171173	22	2920	2891 873	SET domain
tae-N8	ENSGALG00000011957	321	-27.14	162	-16.91	173083	22	2602	2133 1739	Anti-proliferative protein
tae-N8	ENSGALG00000029023	321	-28.88	164	-14.75	174511	22	4228	2517 3933	DM DNA-binding domain
tae-N8	ENSGALG00000005552	320	-25.81	165	-13.99	169073	22	4258	940 1668	RNA recognition motif domain
tae-N8	ENSGALG00000008494	320	-25.06	164	-13.52	170559	22	4278	1721 759	Coactivator CBP, pKID
tae-N8	ENSGALG00000014582	320	-31.19	161	-16.5	178055	22	2815	583 1482	Immunoglobulin I-set
tae-N8	ENSGALG00000009332	318	-23.98	168	-13.05	170915	22	1412	1181 872	PWI domain
tae-N8	ENSGALG00000012593	318	-32	167	-17.55	178595	22	4262	2227 865	Concentrative nucleoside transporter, metazoan/bacterial
tae-N8	ENSGALG00000005073	317	-25.93	163	-15.43	168831	22	956	466 616	Phosducin, thioredoxin-like domain
tae-N8	ENSGALG00000005758	317	-30.75	164	-16.94	169466	22	2857	1085 810	Peptidase A22B, signal peptide peptidase
tae-N8	ENSGALG00000009759	317	-23	166	-11.77	170537	22	4091	560 2269	Monocarboxylate transporter
tae-N8	ENSGALG00000008431	317	-34.33	162	-23.96	170985	22	4717	4592 752	Helicase superfamily 1/2, ATP-binding domain
tae-N8	ENSGALG00000027564	317	-30.74	166	-19.94	178105	22	3901	1594 1909	0
tae-N8	ENSGALG00000010698	314	-24.09	162	-13.19	171043	22	2867	1270 1090	Protein kinase domain
tae-N8	ENSGALG00000028130	314	-25.76	166	-14.73	174220	22	4955	171 1813	0
tae-N8	ENSGALG00000007161	313	-27.36	162	-16.55	169395	22	635	504 580	Protein kinase domain
tae-N8	ENSGALG00000020561	313	-24.96	162	-14.13	178196	22	3435	1808 3235	Laminin G domain
tae-N8	ENSGALG00000008335	312	-28.82	162	-15.42	169367	22	2119	1046 1497	Transcription factor homeodomain, male germ-cell
tae-N8	ENSGALG00000016160	311	-25.44	156	-13.06	171902	22	2717	1172 32	GPS motif
tae-N8	ENSGALG00000012719	311	-23.48	160	-12.08	172033	22	2817	2611 1607	Glycosyl transferase, family 8
tae-N8	ENSGALG00000008765	311	-23.65	160	-13	174352	22	1569	374 1401	Sas10/Utp3/C1D
tae-N8	ENSGALG00000027095	311	-25.97	156	-13.11	174900	22	4204	2059 1092	HAD-like domain
tae-N8	ENSGALG00000001018	311	-31.19	165	-17.7	177505	22	1084	983 621	0
tae-N8	ENSGALG00000027156	310	-29.27	163	-15.24	176875	22	3484	1924 2535	Nucleophile aminohydrolases, N-terminal
tae-N8	ENSGALG00000027133	309	-25.45	155	-15.06	174462	22	3981	3870 2144	Immunoglobulin-like domain
tae-N8	ENSGALG00000009843	308	-27.5	157	-17.38	170143	22	1035	305 903	Armadillo-type fold
tae-N8	ENSGALG00000012256	308	-26.1	161	-14.62	172313	22	3924	2810 2944	Calponin homology domain
tae-N8	ENSGALG00000027409	308	-23.47	154	-12.07	174242	22	3616	983 2939	CS domain
tae-N8	ENSGALG00000015376	308	-22.54	156	-11.47	178521	22	2921	1319 175	Glycoside hydrolase, family 39
tae-N8	ENSGALG00000008266	307	-22.3	156	-12.03	169513	22	2663	550 1	Collagen triple helix repeat
tae-N8	ENSGALG00000006819	307	-26.29	156	-15.18	169544	22	2386	415 2210	Peptidase M14, carboxypeptidase A
tae-N8	ENSGALG00000013825	307	-25.16	156	-13.25	173693	22	3128	1176 1094	Zinc finger, CCHC-type
tae-N8	ENSGALG00000020201	306	-22.36	154	-11.68	172759	22	4737	1020 519	0
tae-N8	ENSGALG00000029084	306	-23.37	155	-11.83	174317	22	3957	2735 1692	0
tae-N8	ENSGALG00000013821	305	-23.91	155	-12.12	174030	22	290	157 131	Gemin6
tae-N8	ENSGALG00000015342	305	-26.89	155	-14.65	174102	22	4677	774 184	IQ motif, EF-hand binding site
tae-N8	ENSGALG00000028075	304	-22.44	154	-11.22	174916	22	4454	794 48	Immunoglobulin-like domain
tae-N8	ENSGALG00000005707	303	-25.5	153	-14.25	176258	22	1345	628 1170	0
tae-N8	ENSGALG00000007183	302	-24.39	151	-12.94	169643	22	1967	109 1045	Endoplasmic reticulum vesicle transporter, C-terminal
tae-N8	ENSGALG00000011046	302	-25.09	152	-13.38	170287	22	2278	2044 1001	Phox homologous domain
tae-N8	ENSGALG00000014463	302	-27.34	152	-16.9	173159	22	2450	545 1172	Calponin homology domain
tae-N9	ENSGALG00000012697	456	-58.96	168	-25.87	185299	20	3579	3356 2985 3525	SLC41 divalent cation transporters, integral membrane domain
tae-N9	ENSGALG00000003663	454	-59.54	155	-25.75	187426	20	1611	1180 450 376	Retinoblastoma-associated protein, A-box
tae-N9	ENSGALG00000025967	428	-59.14	143	-20.73	189353	20	212	115 168 32	0
tae-N9	ENSGALG00000026991	316	-49.29	168	-29.1	189354	20	4678	1118 2237	Glycosyl transferase, family 29
tae-N9	ENSGALG00000000276	315	-40.2	159	-23.78	187788	20	4432	3035 3519	F-box domain
tae-N9	ENSGALG00000009303	312	-41.12	162	-22.07	181301	20	4001	1135 1609	WH1/EVH1 domain
tae-N9	ENSGALG00000009650	311	-42.93	161	-22.3	180787	20	4587	747 3489	Immunoglobulin-like domain
tae-N9	ENSGALG00000012289	309	-40.04	158	-25.86	183909	20	3980	3866 3963	Zinc finger, RING-type
tae-N9	ENSGALG00000007554	309	-41.69	159	-21.03	186644	20	4241	2884 2572	Small GTPase superfamily
tae-N9	ENSGALG00000004096	307	-39.89	155	-20.5	179432	20	3406	2859 597	Neurotransmitter-gated ion-channel
tae-N9	ENSGALG00000007100	307	-48.41	158	-26.6	180065	20	4144	3573 2091	Transcription factor, MADS-box
tae-N9	ENSGALG00000008292	306	-36.26	154	-18.65	180027	20	3044	2015 713	Low-density lipoprotein (LDL) receptor class A repeat
tae-N9	ENSGALG00000010642	306	-39.94	156	-21.83	183138	20	1044	160 127	Interferon regulatory factor DNA-binding domain
tae-N9	ENSGALG00000027524	306	-41.75	158	-21.85	184994	20	2175	1599 1311	0
tae-N9	ENSGALG00000015253	305	-39.7	153	-21.67	182349	20	1654	662 1451	Complement C1q protein
tae-N9	ENSGALG00000003818	305	-38.13	163	-23.45	185963	20	3976	3472 1329	Cytoplasmic FMR1-interacting
tae-N9	ENSGALG00000027187	304	-44.03	159	-26.49	187606	20	7637	4160 5665	GPCR, family 2, extracellular hormone receptor domain
tae-N9	ENSGALG00000013907	302	-42.52	156	-23.85	181875	20	3582	2970 380	Protein kinase domain
tae-N9	ENSGALG00000016759	302	-35.74	151	-20.49	182090	20	1034	77 886	MIT
tae-N9	ENSGALG00000006809	302	-41.07	156	-24.15	188715	20	1906	1678 1403	POU, class 2, associating factor 1
tae-N9	ENSGALG00000028936	301	-36.78	161	-20.74	184955	20	4560	1298 881	Aldehyde dehydrogenase domain
tae-N9	ENSGALG00000009098	300	-41.34	154	-22.28	181454	20	1761	623 1541	0
tae-N9	ENSGALG00000015961	300	-39.81	156	-24.94	183033	20	2369	515 1979	Succinyl-CoA ligase, alpha subunit
tae-N9	ENSGALG00000004562	300	-40.95	151	-22.73	186302	20	5165	2330 795	Ion transport domain
tae-N9	ENSGALG00000004783	299	-38.1	152	-19.07	186863	20	1406	382 313	Uncharacterised protein family UPF0184
tae-N9	ENSGALG00000015478	298	-42.18	149	-21.78	182480	20	3822	229 1797	Zinc finger, UBP-type
tae-N9	ENSGALG00000016713	298	-34.05	152	-19.62	182703	20	3634	2471 3013	Platelet-activating factor acetylhydrolase
tae-N9	ENSGALG00000006090	297	-34.33	152	-17.29	179818	20	2762	432 2068	Pleckstrin homology domain
tae-N9	ENSGALG00000008233	297	-35.6	151	-18.24	180229	20	1348	1076 487	Protein kinase domain
tae-N9	ENSGALG00000016702	297	-29.5	154	-16.86	183581	20	4244	3170 3770	EF-hand domain
tae-N9	ENSGALG00000011913	297	-39.22	152	-20	184455	20	934	381 740	Septin-type guanine nucleotide-binding (G) domain
tae-N9	ENSGALG00000027471	297	-38.22	157	-21.54	184758	20	4681	1876 2414	Microfibril-associated glycoprotein
tae-N9	ENSGALG00000006337	297	-34.03	149	-19.16	185131	20	4124	1226 1266	DNA/RNA non-specific endonuclease
tae-N9	ENSGALG00000007570	296	-26.67	150	-13.4	179682	20	2562	1924 627	Zinc finger, C2H2
tae-N9	ENSGALG00000007747	296	-35.11	152	-20.23	187253	20	3219	2567 127	Amino acid transporter, transmembrane
tae-N9	ENSGALG00000015001	295	-38.48	150	-19.74	181902	20	2995	840 1599	EGF-like, laminin
tae-N9	ENSGALG00000009689	295	-35.74	152	-19.86	183595	20	2667	2609 2321	Arylesterase
tae-N9	ENSGALG00000002466	295	-36.92	151	-19.31	188425	20	4144	710 3429	Sugar/inositol transporter
tae-N9	ENSGALG00000005687	294	-39.2	153	-20.13	179480	20	3184	797 428	Ubiquitin system component Cue
tae-N9	ENSGALG00000016293	294	-37.03	150	-19.94	184601	20	4865	1265 688	Transforming growth factor-beta, C-terminal
tae-N9	ENSGALG00000003691	294	-31.14	149	-17.11	186035	20	2821	1406 1431	0
tae-N9	ENSGALG00000000781	294	-35.57	152	-21.36	187929	20	1276	870 601	0
tae-N9	ENSGALG00000029003	294	-42.85	154	-22.96	189336	20	1051	223 697	Dual specificity phosphatase, catalytic domain
tae-N9	ENSGALG00000008058	293	-33.69	151	-21.17	179828	20	1099	20 451	CRIB domain
tae-N9	ENSGALG00000012365	293	-38.74	148	-19.59	184532	20	4329	1171 1943	Glycogen/starch/alpha-glucan phosphorylase
tae-N9	ENSGALG00000001864	293	-30.27	153	-17.08	188482	20	2608	2015 1134	0
tae-N9	ENSGALG00000026182	293	-35.09	147	-18.07	189309	20	3164	327 924	Cortactin-binding protein-2, N-terminal
tae-N9	ENSGALG00000001797	292	-30.06	149	-16.49	185789	20	1958	1307 247	GoLoco motif
tae-N9	ENSGALG00000000478	292	-36.35	152	-22.3	187909	20	4125	2550 3599	0
tae-N9	ENSGALG00000003782	292	-40.09	152	-21.78	188807	20	2491	14 1614	Paired domain
tae-miR396c-N12a,b	ENSGALG00000016549	763	-95.41	163	-24.85	203721	21	4390	2928 1419 1331 2467 1888	CTP synthase
tae-miR396c-N12a,b	ENSGALG00000006313	708	-68.78	142	-14.93	208627	21	3247	934 988 1042 1096 880	Interleukin-4 receptor alpha, N-terminal
tae-miR396c-N12a,b	ENSGALG00000016326	610	-70.6	166	-27.71	203824	21	2683	1291 1856 1748 2577	Organic solute transporter subunit alpha/Transmembrane protein 184
tae-miR396c-N12a,b	ENSGALG00000027133	604	-67.15	162	-19.95	206046	21	3981	788 1017 2298 3755	Immunoglobulin-like domain
tae-miR396c-N12a,b	ENSGALG00000008138	594	-69.96	152	-20.09	208502	21	4692	3709 3763 3829 1553	Clathrin/coatomer adaptor, adaptin-like, N-terminal
tae-miR396c-N12a,b	ENSGALG00000017335	476	-63.85	172	-25.96	204337	21	2601	2198 724 1670	Ankyrin repeat
tae-miR396c-N12a,b	ENSGALG00000010180	462	-54.64	162	-23.77	209802	21	4820	2079 2856 4099	Zinc finger, C2H2
tae-miR396c-N12a,b	ENSGALG00000009927	460	-52.88	161	-20.13	202390	21	4069	544 947 2510	Small GTP-binding protein domain
tae-miR396c-N12a,b	ENSGALG00000008560	459	-55.79	168	-23.98	202544	21	3439	2151 2179 2449	0
tae-miR396c-N12a,b	ENSGALG00000016851	452	-50.11	155	-18.61	203822	21	3359	2940 172 1039	Calponin homology domain
tae-miR396c-N12a,b	ENSGALG00000006496	450	-42.19	158	-14.67	201315	21	2399	9 1408 1318	Peptidase C48, SUMO/Sentrin/Ubl1
tae-miR396c-N12a,b	ENSGALG00000005947	449	-53.73	160	-21.33	201049	21	3191	1564 2454 453	Death domain
tae-miR396c-N12a,b	ENSGALG00000005947	449	-53.73	160	-21.33	205808	21	3503	1794 2684 683	Death domain
tae-miR396c-N12a,b	ENSGALG00000023130	449	-51.48	165	-21.73	206442	21	2176	954 2139 2000	Homeobox domain
tae-miR396c-N12a,b	ENSGALG00000008942	448	-50.36	164	-23.79	201504	21	2276	1306 1711 1870	Transcription factor, fork head
tae-miR396c-N12a,b	ENSGALG00000028940	448	-54.93	154	-19.76	206090	21	3548	1152 1376 1437	Nucleoside diphosphate pyrophosphatase
tae-miR396c-N12a,b	ENSGALG00000007775	448	-57.4	152	-19.78	208061	21	1262	1139 1115 1131	Ankyrin repeat
tae-miR396c-N12a,b	ENSGALG00000005857	446	-43.65	157	-21.88	201240	21	4069	2072 3779 1996	PLAT/LH2 domain
tae-miR396c-N12a,b	ENSGALG00000014013	443	-47.44	152	-20.73	203737	21	2386	886 964 1144	Rho GTPase-activating protein domain
tae-miR396c-N12a,b	ENSGALG00000014329	442	-50.39	154	-17.97	204019	21	3122	539 1997 1926	Transcription factor, fork head
tae-miR396c-N12a,b	ENSGALG00000003748	438	-52.09	148	-20.97	200366	21	3394	665 358 867	Anoctamin
tae-miR396c-N12a,b	ENSGALG00000009567	438	-50.24	154	-18.3	201890	21	3000	2475 1268 1326	Peptidase, metallopeptidase
tae-miR396c-N12a,b	ENSGALG00000028648	438	-39.14	158	-14.21	206463	21	2528	25 594 614	rRNA processing
tae-miR396c-N12a,b	ENSGALG00000027377	430	-41.28	148	-14.91	206006	21	3280	650 1535 2496	Na,K-Atpase Interacting protein
tae-miR396c-N12a,b	ENSGALG00000027955	425	-44.57	145	-17.16	208604	21	2578	1290 492 1857	Immunoglobulin-like domain
tae-miR396c-N12a,b	ENSGALG00000016560	338	-47.79	172	-25.96	203853	21	4122	3197 2709	CDP-alcohol phosphatidyltransferase
tae-miR396c-N12a,b	ENSGALG00000013615	329	-40.39	166	-21.1	204537	21	1994	1179 1078	0
tae-miR396c-N12a,b	ENSGALG00000028879	325	-37.33	169	-23.03	206461	21	3427	2931 7	Ribosomal protein S27/S33, mitochondrial
tae-miR396c-N12a,b	ENSGALG00000028187	321	-37.69	164	-19.79	206306	21	2820	781 1711	FUN14
tae-miR396c-N12a,b	ENSGALG00000002152	319	-33.93	164	-21.47	206885	21	2152	1122 172	Neurotransmitter-gated ion-channel
tae-miR396c-N12a,b	ENSGALG00000001809	317	-39.6	162	-22.68	206728	21	4988	2459 613	Armadillo-type fold
tae-miR396c-N12a,b	ENSGALG00000008208	316	-33.78	162	-17.83	201354	21	1021	388 304	0
tae-miR396c-N12a,b	ENSGALG00000025745	315	-39.95	164	-22.41	209750	21	815	566 578	Pleckstrin homology domain
tae-miR396c-N12a,b	ENSGALG00000026316	315	-36.54	158	-20.26	210397	21	1530	1329 124	TRAM/LAG1/CLN8 homology domain
tae-miR396c-N12a,b	ENSGALG00000011722	314	-36.09	161	-22.01	203139	21	3344	309 552	0
tae-miR396c-N12a,b	ENSGALG00000025954	314	-42.04	161	-22.73	210069	21	2625	1105 1251	OAR domain
tae-miR396c-N12a,b	ENSGALG00000008701	313	-37.4	158	-19.68	202622	21	2690	2338 2242	Xanthine dehydrogenase, molybdopterin binding subunit
tae-miR396c-N12a,b	ENSGALG00000008078	313	-35.7	161	-18.63	203008	21	2788	1767 2497	SH3 domain
tae-miR396c-N12a,b	ENSGALG00000009866	312	-36.74	158	-21.46	201530	21	3418	1763 22	Protein kinase domain
tae-miR396c-N12a,b	ENSGALG00000023401	312	-41.78	163	-25.66	205282	21	3226	1401 610	Ovarian tumour, otubain
tae-miR396c-N12a,b	ENSGALG00000001672	312	-37.32	162	-19.97	206706	21	4577	747 1421	Serine/threonine/dual specificity protein kinase, catalytic domain
tae-miR396c-N12a,b	ENSGALG00000000644	311	-41.29	162	-24.68	208970	21	4401	2718 615	Fibronectin type III
tae-miR396c-N12a,b	ENSGALG00000003404	311	-43.74	158	-23.06	209534	21	1683	1491 1111	Basic helix-loop-helix leucine zipper transcrition factor MiT/TFE
tae-miR396c-N12a,b	ENSGALG00000016438	311	-36.53	156	-18.83	209671	21	834	646 420	Protein kinase domain
tae-miR396c-N12a,b	ENSGALG00000020793	310	-29.44	157	-15.7	203779	21	2469	675 611	Ubiquitin-conjugating enzyme E2
tae-miR396c-N12a,b	ENSGALG00000017254	309	-36.29	165	-21.22	203295	21	4074	1597 1280	PDZ domain
tae-miR396c-N12a,b	ENSGALG00000028015	309	-33.85	159	-18.86	206148	21	2916	1092 2783	Orange
tae-miR396c-N12a,b	ENSGALG00000028304	309	-37.98	159	-20.81	206198	21	2956	1307 1379	Ricin B lectin domain
tae-miR396c-N12a,b	ENSGALG00000027275	309	-39.07	158	-20.37	206255	21	3816	2118 2160	Putative phosphatase regulatory subunit
tae-miR396c-N12a,b	ENSGALG00000026192	309	-36.19	156	-19.08	210307	21	3322	31 2858	Glycosyl transferase, family 29
tae-miR164c-N13	ENSGALG00000001417	755	-109.24	153	-26.16	210620	21	2172	1175 1916 1290 505 986	Cytochrome P450, E-class, group I
tae-miR164c-N13	ENSGALG00000001417	755	-109.24	153	-26.16	221148	21	2172	1175 1916 1290 505 986	Cytochrome P450, E-class, group I
tae-miR164c-N13	ENSGALG00000026263	619	-81.06	170	-27.73	216851	21	4802	1516 3126 3780 4252	RGS domain
tae-miR164c-N13	ENSGALG00000007561	619	-92.05	161	-27.83	218281	21	1183	145 501 895 460	Chloride channel, core
tae-miR164c-N13	ENSGALG00000026263	619	-81.06	170	-27.73	227379	21	4802	1516 3126 3780 4252	RGS domain
tae-miR164c-N13	ENSGALG00000007561	619	-92.05	161	-27.83	228809	21	1183	145 501 895 460	Chloride channel, core
tae-miR164c-N13	ENSGALG00000011353	614	-79.45	166	-22.83	213257	21	4953	2813 3677 4025 3267	Ankyrin repeat
tae-miR164c-N13	ENSGALG00000011353	614	-79.45	166	-22.83	223785	21	4953	2813 3677 4025 3267	Ankyrin repeat
tae-miR164c-N13	ENSGALG00000015464	595	-72.25	151	-22.19	216117	21	3772	789 576 2305 115	Immunoglobulin-like domain
tae-miR164c-N13	ENSGALG00000015464	595	-72.25	151	-22.19	226645	21	3772	789 576 2305 115	Immunoglobulin-like domain
tae-miR164c-N13	ENSGALG00000009796	584	-64.01	153	-20.68	215058	21	4068	3402 3226 2808 1255	Phox homologous domain
tae-miR164c-N13	ENSGALG00000009796	584	-64.01	153	-20.68	225586	21	4068	3402 3226 2808 1255	Phox homologous domain
tae-miR164c-N13	ENSGALG00000006149	482	-76.56	171	-30.67	211793	21	1103	462 922 237	MORN motif
tae-miR164c-N13	ENSGALG00000006149	482	-76.56	171	-30.67	222321	21	1103	462 922 237	MORN motif
tae-miR164c-N13	ENSGALG00000028168	471	-71.93	179	-30.89	221064	21	3979	862 3104 1788	STAS domain
tae-miR164c-N13	ENSGALG00000028168	471	-71.93	179	-30.89	231592	21	3979	862 3104 1788	STAS domain
tae-miR164c-N13	ENSGALG00000025735	469	-67.07	169	-30.42	216713	21	2846	238 1365 1010	Retinal cGMP phosphodiesterase, gamma subunit
tae-miR164c-N13	ENSGALG00000025735	469	-67.07	169	-30.42	227241	21	2846	238 1365 1010	Retinal cGMP phosphodiesterase, gamma subunit
tae-miR164c-N13	ENSGALG00000016702	464	-59.01	167	-23.09	215165	21	4244	2950 245 1353	EF-hand domain
tae-miR164c-N13	ENSGALG00000016702	464	-59.01	167	-23.09	225693	21	4244	2950 245 1353	EF-hand domain
tae-miR164c-N13	ENSGALG00000014971	463	-67.4	161	-26.03	214015	21	4693	2846 1013 485	Major facilitator superfamily domain
tae-miR164c-N13	ENSGALG00000014971	463	-67.4	161	-26.03	224543	21	4693	2846 1013 485	Major facilitator superfamily domain
tae-miR164c-N13	ENSGALG00000020479	462	-77.29	158	-26.68	213588	21	2027	1218 991 443	Major facilitator superfamily domain
tae-miR164c-N13	ENSGALG00000020479	462	-77.29	158	-26.68	224116	21	2027	1218 991 443	Major facilitator superfamily domain
tae-miR164c-N13	ENSGALG00000027639	458	-64.18	154	-28.1	216879	21	3065	1095 2867 879	Repulsive guidance molecule, N-terminal
tae-miR164c-N13	ENSGALG00000027639	458	-64.18	154	-28.1	227407	21	3065	1095 2867 879	Repulsive guidance molecule, N-terminal
tae-miR164c-N13	ENSGALG00000016255	457	-62.21	155	-21.3	213886	21	4666	2219 1422 1940	Regulator of chromosome condensation, RCC1
tae-miR164c-N13	ENSGALG00000014459	457	-59.69	159	-22.1	214436	21	3874	1456 662 823	Zinc finger, C2H2
tae-miR164c-N13	ENSGALG00000029157	457	-56.28	162	-23.04	216364	21	7622	5851 7107 3652	Zinc finger, CCCH-type
tae-miR164c-N13	ENSGALG00000029157	457	-56.28	162	-23.04	216624	21	7656	5885 7141 3686	Zinc finger, CCCH-type
tae-miR164c-N13	ENSGALG00000016255	457	-62.21	155	-21.3	224414	21	4666	2219 1422 1940	Regulator of chromosome condensation, RCC1
tae-miR164c-N13	ENSGALG00000014459	457	-59.69	159	-22.1	224964	21	3874	1456 662 823	Zinc finger, C2H2
tae-miR164c-N13	ENSGALG00000029157	457	-56.28	162	-23.04	226892	21	7622	5851 7107 3652	Zinc finger, CCCH-type
tae-miR164c-N13	ENSGALG00000029157	457	-56.28	162	-23.04	227152	21	7656	5885 7141 3686	Zinc finger, CCCH-type
tae-miR164c-N13	ENSGALG00000023773	456	-64.37	159	-24.84	213677	21	2495	1237 1879 885	0
tae-miR164c-N13	ENSGALG00000023773	456	-64.37	159	-24.84	224205	21	2495	1237 1879 885	0
tae-miR164c-N13	ENSGALG00000016517	455	-64.25	155	-23.09	214608	21	4266	1514 2357 2273	Ras-association
tae-miR164c-N13	ENSGALG00000016517	455	-64.25	155	-23.09	225136	21	4266	1514 2357 2273	Ras-association
tae-miR164c-N13	ENSGALG00000027376	453	-59.11	161	-20.67	216720	21	2741	33 2278 1538	FUN14
tae-miR164c-N13	ENSGALG00000020956	453	-56.34	158	-24.4	219145	21	1776	1302 368 835	Epidermal growth factor-like domain
tae-miR164c-N13	ENSGALG00000027376	453	-59.11	161	-20.67	227248	21	2741	33 2278 1538	FUN14
tae-miR164c-N13	ENSGALG00000020956	453	-56.34	158	-24.4	229673	21	1776	1302 368 835	Epidermal growth factor-like domain
tae-miR164c-N13	ENSGALG00000013366	451	-62.84	155	-23.17	216238	21	4362	752 638 3412	LisH dimerisation motif
tae-miR164c-N13	ENSGALG00000013366	451	-62.84	155	-23.17	226766	21	4362	752 638 3412	LisH dimerisation motif
tae-miR164c-N13	ENSGALG00000028696	450	-54.64	157	-21.51	216737	21	4583	2635 82 561	Ferritin/DPS protein domain
tae-miR164c-N13	ENSGALG00000000628	450	-63.6	158	-22.27	219494	21	4875	2808 4760 4533	Kinesin motor domain
tae-miR164c-N13	ENSGALG00000028696	450	-54.64	157	-21.51	227265	21	4583	2635 82 561	Ferritin/DPS protein domain
tae-miR164c-N13	ENSGALG00000000628	450	-63.6	158	-22.27	230022	21	4875	2808 4760 4533	Kinesin motor domain
tae-miR164c-N13	ENSGALG00000004421	447	-46.88	157	-18.7	210967	21	3662	3561 3427 2596	GPI mannosyltransferase
tae-miR164c-N13	ENSGALG00000026181	447	-62.52	161	-24.94	216998	21	3544	2531 2896 1342	Protein of unknown function DUF3402
tae-miR827-N14	ENSGALG00000004562	456	-31.92	161	-11.51	249470	21	5165	4986 1103 3637	Ion transport domain
tae-miR827-N14	ENSGALG00000015057	440	-35.35	152	-14.61	245830	21	1305	1093 258 1273	FAD dependent oxidoreductase
tae-miR827-N14	ENSGALG00000014228	313	-34.29	168	-19.83	246515	21	4402	1943 661	RecF/RecN/SMC, N-terminal
tae-miR827-N14	ENSGALG00000004283	307	-27.88	154	-14.44	247712	21	927	459 287	Enolase C-terminal domain-like
tae-miR827-N14	ENSGALG00000011493	303	-27.86	153	-14.68	247813	21	1280	187 31	0
tae-miR827-N14	ENSGALG00000005700	301	-24.48	153	-12.99	249916	21	2696	2024 452	LisH dimerisation motif
tae-miR827-N14	ENSGALG00000012209	298	-24.17	155	-13.33	247007	21	1056	2 27	Ribonucleoprotein LSM domain
tae-miR827-N14	ENSGALG00000015667	294	-25.71	154	-14.74	246082	21	4957	3433 4370	Cullin repeat-like-containing domain
tae-miR827-N14	ENSGALG00000011104	280	-21.25	140	-10.85	244150	21	2936	168 1890	Glucagon/GIP/secretin/VIP
tae-miR827-N14	ENSGALG00000002152	169	-21.75	169	-21.75	248997	21	2152	43	Neurotransmitter-gated ion-channel
tae-miR827-N14	ENSGALG00000005077	166	-12.59	166	-12.59	247222	21	243	169	Coagulation factor 5/8 C-terminal type domain
tae-miR827-N14	ENSGALG00000028264	166	-15.49	166	-15.49	248444	21	2527	14	Transmembrane protein 55A/B
tae-miR827-N14	ENSGALG00000014184	166	-19.84	166	-19.84	252106	21	2453	783	MAD homology, MH1
tae-miR827-N14	ENSGALG00000019514	165	-19.97	165	-19.97	245484	21	612	245	Peptidase M20
tae-miR827-N14	ENSGALG00000015693	165	-18.22	165	-18.22	247360	21	4927	3715	Ubiquitin interacting motif
tae-miR827-N14	ENSGALG00000007168	165	-15.35	165	-15.35	249759	21	577	232	Cilia/flagella-associated protein 20
tae-miR827-N14	ENSGALG00000015763	164	-20.73	164	-20.73	245608	21	2689	2295	Pointed domain
tae-miR827-N14	ENSGALG00000016336	164	-13.31	164	-13.31	247048	21	668	480	Complex 1 LYR protein
tae-miR827-N14	ENSGALG00000003803	164	-21.46	164	-21.46	251359	21	1727	103	PTB/PI domain
tae-miR827-N14	ENSGALG00000014196	163	-13.15	163	-13.15	250558	21	1860	746	Nucleoside diphosphate kinase
tae-miR827-N14	ENSGALG00000027927	163	-18.48	163	-18.48	252611	21	4742	3064	Riboflavin kinase domain, bacterial/eukaryotic
tae-miR827-N14	ENSGALG00000003958	162	-17.31	162	-17.31	242383	21	3556	1589	Ribosomal L11 methyltransferase, PrmA
tae-miR827-N14	ENSGALG00000005571	162	-18.93	162	-18.93	242631	21	2220	2162	Cytochrome c/c1 haem-lyase
tae-miR827-N14	ENSGALG00000008322	162	-16.99	162	-16.99	243243	21	1260	724	Protein-tyrosine/Dual specificity phosphatase
tae-miR827-N14	ENSGALG00000009748	162	-15.82	162	-15.82	244866	21	1221	256	Asparagine synthase
tae-miR827-N14	ENSGALG00000010006	162	-16.48	162	-16.48	247874	21	2606	2429	Bile acid:sodium symporter/arsenical resistance protein Acr3
tae-miR827-N14	ENSGALG00000027913	162	-17.39	162	-17.39	248588	21	3700	3230	G protein-coupled receptor, rhodopsin-like
tae-miR827-N14	ENSGALG00000014976	161	-14.47	161	-14.47	244962	21	245	175	Zinc finger, GATA-type
tae-miR827-N14	ENSGALG00000015717	161	-13.53	161	-13.53	246000	21	3224	2375	Protein of unknown function DUF2043
tae-miR827-N14	ENSGALG00000017020	161	-18.7	161	-18.7	246065	21	3040	157	Short-chain dehydrogenase/reductase SDR
tae-miR827-N14	ENSGALG00000012295	161	-21.92	161	-21.92	247838	21	3897	1114	Protein kinase domain
tae-miR827-N14	ENSGALG00000006319	161	-15.43	161	-15.43	249679	21	974	559	EMI domain
tae-miR827-N14	ENSGALG00000026080	161	-20.18	161	-20.18	250529	21	3493	2463	Leucine-rich repeat
tae-miR827-N14	ENSGALG00000004887	161	-12.06	161	-12.06	250814	21	1128	734	HAT (Half-A-TPR) repeat
tae-miR827-N14	ENSGALG00000005552	160	-14.81	160	-14.81	242769	21	4258	2412	RNA recognition motif domain
tae-miR827-N14	ENSGALG00000008332	160	-13.54	160	-13.54	243111	21	1139	580	Gamma-carboxyglutamic acid-rich (GLA) domain
tae-miR827-N14	ENSGALG00000012852	160	-13.91	160	-13.91	246977	21	1349	264	Zinc finger, RING-type
tae-miR827-N14	ENSGALG00000015403	160	-13.96	160	-13.96	247541	21	4925	2456	Fibronectin type III
tae-miR827-N14	ENSGALG00000003500	160	-19.31	160	-19.31	249190	21	994	481	Hamartin
tae-miR827-N14	ENSGALG00000011530	159	-16.1	159	-16.1	243643	21	1291	735	AIG2-like
tae-miR827-N14	ENSGALG00000011262	159	-18.16	159	-18.16	243771	21	550	458	PAS domain
tae-miR827-N14	ENSGALG00000011435	159	-19.33	159	-19.33	244287	21	1517	1131	Ets domain
tae-miR827-N14	ENSGALG00000010175	159	-12.3	159	-12.3	244447	21	431	205	Heat shock protein Hsp90 family
tae-miR827-N14	ENSGALG00000008978	159	-13.17	159	-13.17	244584	21	2416	1090	Integrin alpha-2
tae-miR827-N14	ENSGALG00000016262	159	-16.06	159	-16.06	246973	21	3102	294	Transport protein XK
tae-miR827-N14	ENSGALG00000016384	159	-15.34	159	-15.34	247303	21	2653	2231	Myelin transcription factor 1
tae-miR827-N14	ENSGALG00000026727	159	-16.75	159	-16.75	248413	21	4377	177	Cation efflux protein
tae-miR827-N14	ENSGALG00000027095	159	-14.93	159	-14.93	248596	21	4204	1359	HAD-like domain
tae-miR827-N14	ENSGALG00000003631	159	-16.56	159	-16.56	251686	21	2695	256	0
tae-miR827-N14	ENSGALG00000003748	158	-20.27	158	-20.27	242478	21	3394	675	Anoctamin
tae-miR396g-N15	ENSGALG00000026379	770	-102.22	163	-22.37	263190	21	4592	1830 1883 1936 1664 1256	G protein-coupled receptor, rhodopsin-like
tae-miR396g-N15	ENSGALG00000008292	583	-65.22	153	-20.84	253723	21	3044	753 1733 1372 1888	Low-density lipoprotein (LDL) receptor class A repeat
tae-miR396g-N15	ENSGALG00000000379	572	-72.24	151	-21.77	261535	21	1068	999 739 757 1026	Integrin beta subunit, N-terminal
tae-miR396g-N15	ENSGALG00000014696	572	-61.66	145	-17.83	262595	21	3754	1616 3478 3302 2154	BTB/POZ-like
tae-miR396g-N15	ENSGALG00000027854	463	-62.79	162	-23.91	260792	21	3560	2476 3067 3021	Rab-GTPase-TBC domain
tae-miR396g-N15	ENSGALG00000006313	453	-53.42	153	-18.02	261267	21	3247	888 997 1051	Interleukin-4 receptor alpha, N-terminal
tae-miR396g-N15	ENSGALG00000001944	453	-60.86	158	-23.12	262177	21	4113	1718 2349 609	Rab-GTPase-TBC domain
tae-miR396g-N15	ENSGALG00000009078	443	-55.25	151	-19.76	254532	21	4770	949 2135 2614	Ricin B lectin domain
tae-miR396g-N15	ENSGALG00000011241	443	-54.13	163	-22.3	258813	21	3228	2404 1145 2756	0
tae-miR396g-N15	ENSGALG00000026279	440	-54.83	150	-20.76	258833	21	2971	2381 2717 1898	HCaRG
tae-miR396g-N15	ENSGALG00000009567	439	-59.68	156	-20.4	254530	21	3000	2475 1267 1325	Peptidase, metallopeptidase
tae-miR396g-N15	ENSGALG00000026390	437	-57.05	148	-21.95	259036	21	3682	422 2353 155	Bromo adjacent homology (BAH) domain
tae-miR396g-N15	ENSGALG00000003706	437	-53.68	157	-20.27	259638	21	2510	1385 72 2232	Dual specificity phosphatase, catalytic domain
tae-miR396g-N15	ENSGALG00000008207	437	-55.07	147	-18.91	260968	21	1989	1031 257 1726	F-box domain
tae-miR396g-N15	ENSGALG00000002968	437	-55.17	157	-19.53	261001	21	3366	2746 337 2968	Zinc finger, C2H2
tae-miR396g-N15	ENSGALG00000000883	436	-48.56	150	-18.23	261829	21	4079	356 3992 3478	Protein kinase domain
tae-miR396g-N15	ENSGALG00000008560	435	-55.79	155	-23.1	255184	21	3439	2176 2448 3226	0
tae-miR396g-N15	ENSGALG00000002577	431	-54.62	149	-21.28	259703	21	1043	673 87 962	START domain
tae-miR396g-N15	ENSGALG00000012122	427	-57.15	146	-23.75	255832	21	4486	2056 3406 2931	Voltage-dependent calcium channel, T-type, alpha-1 subunit
tae-miR396g-N15	ENSGALG00000015464	324	-45.95	173	-28.67	258229	21	3772	2450 3176	Immunoglobulin-like domain
tae-miR396g-N15	ENSGALG00000004949	322	-38.23	161	-19.42	260231	21	2490	459 974	0
tae-miR396g-N15	ENSGALG00000015876	318	-37.8	166	-21.5	258613	21	4563	899 933	ELO family
tae-miR396g-N15	ENSGALG00000011581	316	-41.95	158	-22.62	255342	21	1666	1331 1510	Kinesin motor domain
tae-miR396g-N15	ENSGALG00000010847	314	-43.2	170	-24.87	255345	21	3974	88 813	PDGF/VEGF domain
tae-miR396g-N15	ENSGALG00000011283	312	-35.67	159	-18.54	255128	21	4297	1798 2783	Zinc finger, double-stranded RNA binding
tae-miR396g-N15	ENSGALG00000016549	312	-41.73	158	-21.27	256361	21	4390	1418 1912	CTP synthase
tae-miR396g-N15	ENSGALG00000015086	312	-38.9	162	-22.63	257196	21	1065	3 657	Ankyrin repeat
tae-miR396g-N15	ENSGALG00000023130	311	-40.32	169	-24.57	258870	21	2145	954 1999	Homeobox domain
tae-miR396g-N15	ENSGALG00000023130	311	-40.32	169	-24.57	259082	21	2176	954 1999	Homeobox domain
tae-miR396g-N15	ENSGALG00000010014	310	-43.54	158	-22.65	255390	21	2038	828 1781	PDZ-binding protein, CRIPT
tae-miR396g-N15	ENSGALG00000001055	310	-42.3	170	-22.65	261807	21	1478	346 933	ATPase, AAA-type, core
tae-miR396g-N15	ENSGALG00000026452	309	-38.47	155	-19.78	258802	21	2973	2639 1422	0
tae-miR396g-N15	ENSGALG00000015216	309	-33.59	162	-17.08	262385	21	2354	1226 657	SH2 domain
tae-miR396g-N15	ENSGALG00000015216	309	-33.59	162	-17.08	262792	21	2679	1226 657	SH2 domain
tae-miR396g-N15	ENSGALG00000012576	309	-41.85	155	-26.47	262884	21	3768	1755 2999	EF-hand domain
tae-miR396g-N15	ENSGALG00000020793	308	-38.01	158	-19.5	256419	21	2469	675 611	Ubiquitin-conjugating enzyme E2
tae-miR396g-N15	ENSGALG00000011224	307	-43.5	167	-26.27	254135	21	3679	243 1105	Bicarbonate transporter, eukaryotic
tae-miR396g-N15	ENSGALG00000008871	307	-31.17	157	-16.27	255266	21	3050	398 92	GPS motif
tae-miR396g-N15	ENSGALG00000008871	307	-31.17	157	-16.27	256612	21	4616	1168 862	GPS motif
tae-miR396g-N15	ENSGALG00000004664	307	-32.45	156	-18.25	260245	21	1678	1085 383	Zinc finger, DHHC-type, palmitoyltransferase
tae-miR396g-N15	ENSGALG00000015002	307	-37.1	157	-19.28	262345	21	3965	1209 246	Pentatricopeptide repeat
tae-miR396g-N15	ENSGALG00000005903	306	-44.94	155	-24.45	253766	21	2254	1518 1157	Aspartic peptidase, DDI1-type
tae-miR396g-N15	ENSGALG00000009927	306	-36.48	165	-22.09	255030	21	4069	544 92	Small GTP-binding protein domain
tae-miR396g-N15	ENSGALG00000028872	306	-37.24	159	-18.73	258530	21	4189	1089 4053	Translationally controlled tumour protein
tae-miR396g-N15	ENSGALG00000002317	305	-41.78	156	-21.77	252763	21	2009	211 1358	Alcohol dehydrogenase, C-terminal
tae-miR396g-N15	ENSGALG00000011645	305	-34.79	155	-18.61	255368	21	1272	1073 419	HEAT, type 2
tae-miR396g-N15	ENSGALG00000004063	305	-43.58	154	-25.18	255582	21	1232	850 321	Mitochondrial substrate/solute carrier
tae-miR396g-N15	ENSGALG00000003957	305	-41.39	159	-23.97	259557	21	4263	2621 3745	Sushi/SCR/CCP domain
tae-miR396g-N15	ENSGALG00000005713	305	-40.98	157	-21.35	260046	21	1365	810 1208	Domain of unknown function DUF2013
tae-miR396g-N15	ENSGALG00000003517	305	-36.31	162	-19.96	262135	21	1021	459 840	Archease domain
tae-miR166a-N16	ENSGALG00000010382	173	-31.49	173	-31.49	265063	19	398	151	Leucine-rich repeat, ribonuclease inhibitor subtype
tae-miR166a-N16	ENSGALG00000005621	167	-24.28	167	-24.28	271004	19	224	3	Protein kinase domain
tae-miR166a-N16	ENSGALG00000011623	164	-22.71	164	-22.71	265195	19	1194	29	PLAC
tae-miR166a-N16	ENSGALG00000001238	161	-21.36	161	-21.36	269790	19	573	548	Target SNARE coiled-coil domain
tae-miR166a-N16	ENSGALG00000010313	157	-19.07	157	-19.07	265823	19	4721	455	PDZ domain
tae-miR166a-N16	ENSGALG00000029019	157	-23.05	157	-23.05	269368	19	1869	487	SLC41 divalent cation transporters, integral membrane domain
tae-miR166a-N16	ENSGALG00000006000	157	-18.42	157	-18.42	270809	19	4393	4311	PLAC
tae-miR166a-N16	ENSGALG00000005932	157	-21.58	157	-21.58	270841	19	3089	788	Myelin transcription factor 1
tae-miR166a-N16	ENSGALG00000016809	156	-17.67	156	-17.67	266566	19	2351	670	Death domain
tae-miR166a-N16	ENSGALG00000015958	156	-20.08	156	-20.08	267621	19	2799	2228	Protein kinase domain
tae-miR166a-N16	ENSGALG00000015985	155	-17.93	155	-17.93	266413	19	1218	912	Cyclin, N-terminal
tae-miR166a-N16	ENSGALG00000006950	155	-25.39	155	-25.39	270479	19	1785	315	Zinc finger, LIM-type
tae-miR166a-N16	ENSGALG00000007839	154	-21.56	154	-21.56	273312	19	3427	2552	Fibronectin type III
tae-miR166a-N16	ENSGALG00000007697	153	-16.04	153	-16.04	263932	19	820	563	Beta-N-acetylglucosaminidase
tae-miR166a-N16	ENSGALG00000016255	153	-21.75	153	-21.75	266526	19	4666	2373	Regulator of chromosome condensation, RCC1
tae-miR166a-N16	ENSGALG00000001925	153	-20.75	153	-20.75	269934	19	1471	1014	WD40 repeat
tae-miR166a-N16	ENSGALG00000011384	152	-18.87	152	-18.87	265578	19	525	353	SANT/Myb domain
tae-miR166a-N16	ENSGALG00000013021	152	-23.2	152	-23.2	268607	19	2275	1591	Zinc finger, C3HC4 RING-type
tae-miR166a-N16	ENSGALG00000008317	152	-23.32	152	-23.32	271596	19	4445	2119	Tryptophan synthase beta subunit-like PLP-dependent enzyme
tae-miR166a-N16	ENSGALG00000002677	152	-21.81	152	-21.81	272446	19	1040	316	Dymeclin
tae-miR166a-N16	ENSGALG00000002677	152	-21.81	152	-21.81	272780	19	2089	316	Dymeclin
tae-miR166a-N16	ENSGALG00000001619	151	-20.99	151	-20.99	263243	19	1398	42	WD40 repeat
tae-miR166a-N16	ENSGALG00000011806	151	-17.13	151	-17.13	265876	19	1236	351	SEA domain
tae-miR166a-N16	ENSGALG00000028629	151	-20.78	151	-20.78	269107	19	2396	246	L6 membrane
tae-miR166a-N16	ENSGALG00000028420	151	-21.59	151	-21.59	269338	19	228	118	Sterile alpha motif domain
tae-miR166a-N16	ENSGALG00000006092	151	-17.09	151	-17.09	270537	19	1197	974	G-patch domain
tae-miR166a-N16	ENSGALG00000014829	150	-23.78	150	-23.78	266006	19	861	526	Thrombospondin, type 1 repeat
tae-miR166a-N16	ENSGALG00000004063	150	-25.41	150	-25.41	266110	19	1232	684	Mitochondrial substrate/solute carrier
tae-miR166a-N16	ENSGALG00000016718	150	-23.32	150	-23.32	268247	19	2663	1886	Immunoglobulin subtype
tae-miR166a-N16	ENSGALG00000001463	150	-21.99	150	-21.99	272234	19	896	547	Protein kinase domain
tae-miR166a-N16	ENSGALG00000028850	150	-23.32	150	-23.32	273218	19	3982	1828	Ankyrin repeat
tae-miR166a-N16	ENSGALG00000001662	149	-18.28	149	-18.28	269985	19	1963	1722	P-type ATPase, subfamily IV
tae-miR166a-N16	ENSGALG00000007480	149	-18.4	149	-18.4	270438	19	1847	995	RGS domain
tae-miR166a-N16	ENSGALG00000003371	149	-21.42	149	-21.42	272487	19	2399	2117	RNA polymerase II elongation factor ELL
tae-miR166a-N16	ENSGALG00000004111	148	-19.9	148	-19.9	263741	19	1261	267	GPCR, rhodopsin-like, 7TM
tae-miR166a-N16	ENSGALG00000012288	148	-19.51	148	-19.51	267824	19	362	133	Major facilitator superfamily domain
tae-miR166a-N16	ENSGALG00000029145	148	-21.66	148	-21.66	269457	19	4536	189	Potentiating neddylation domain
tae-miR166a-N16	ENSGALG00000002318	148	-17.15	148	-17.15	272695	19	2350	723	Peptidase M1, membrane alanine aminopeptidase, N-terminal
tae-miR166a-N16	ENSGALG00000010925	147	-21.61	147	-21.61	265829	19	1807	1161	Hyccin
tae-miR166a-N16	ENSGALG00000015310	147	-17.5	147	-17.5	266042	19	395	66	0
tae-miR166a-N16	ENSGALG00000007345	147	-18.06	147	-18.06	271399	19	2632	347	PMP-22/EMP/MP20/Claudin superfamily
tae-miR166a-N16	ENSGALG00000003726	147	-21.63	147	-21.63	272473	19	1222	286	Epidermal growth factor-like domain
tae-miR166a-N16	ENSGALG00000006081	147	-18.11	147	-18.11	272915	19	121	17	Peptidase S1
tae-miR166a-N16	ENSGALG00000028898	147	-24.01	147	-24.01	273149	19	1527	35	Glycolipid transfer protein domain
tae-miR166a-N16	ENSGALG00000009586	146	-19.2	146	-19.2	264638	19	1468	653	Protein kinase domain
tae-miR166a-N16	ENSGALG00000011476	146	-18.42	146	-18.42	265527	19	2399	223	Septin-type guanine nucleotide-binding (G) domain
tae-miR166a-N16	ENSGALG00000015491	146	-18.11	146	-18.11	266554	19	3419	3013	Abscisic acid G-protein coupled receptor-like domain
tae-miR166a-N16	ENSGALG00000016702	146	-17.5	146	-17.5	267805	19	4244	2330	EF-hand domain
tae-miR166a-N16	ENSGALG00000027983	146	-19.39	146	-19.39	268979	19	891	203	SH3 domain
tae-miR166a-N16	ENSGALG00000026095	146	-19.93	146	-19.93	271439	19	510	179	Anaphase-promoting complex, subunit CDC26

## Sheet: ALL
Targets of 23 differentially expressed miRNAs predicted in chicken
miRNA	target_gene	Total_Score	Total_Energy	Max_Score	Max_Energy	Strand	Len1	Len2	Positions	Interpro Description
tae-miR167c-5p	ENSGALG00000013837	158	-20.11	158	-20.11	30	22	4295	1145	LisH dimerisation motif
tae-miR167c-5p	ENSGALG00000013789	140	-13.24	140	-13.24	34	22	2238	1007	Galactokinase
tae-miR167c-5p	ENSGALG00000001678	156	-22.82	156	-22.82	46	22	755	492	Association with the SNF1 complex (ASC) domain
tae-miR167c-5p	ENSGALG00000001589	157	-24.25	157	-24.25	56	22	1964	1083	SH2 domain
tae-miR167c-5p	ENSGALG00000001417	142	-15.78	142	-15.78	60	22	2172	705	Cytochrome P450, E-class, group I
tae-miR167c-5p	ENSGALG00000001615	147	-20.68	147	-20.68	67	22	1505	327	Glycoside hydrolase family 38, N-terminal domain
tae-miR167c-5p	ENSGALG00000001729	142	-13.15	142	-13.15	70	22	3740	2225	Immunoglobulin subtype
tae-miR167c-5p	ENSGALG00000002522	149	-20.27	149	-20.27	88	22	4247	1416	Concentrative nucleoside transporter C-terminal domain
tae-miR167c-5p	ENSGALG00000002317	156	-20.97	156	-20.97	91	22	2009	1963	Alcohol dehydrogenase, C-terminal
tae-miR167c-5p	ENSGALG00000002248	150	-19.57	150	-19.57	100	22	2433	1705	NAB co-repressor, domain
tae-miR167c-5p	ENSGALG00000002182	147	-15.48	147	-15.48	117	22	2334	850	Zinc finger, nuclear hormone receptor-type
tae-miR167c-5p	ENSGALG00000028772	147	-22.36	147	-22.36	129	22	1212	741	ORMDL family
tae-miR167c-5p	ENSGALG00000002338	145	-13.19	145	-13.19	139	22	237	97	Calponin homology domain
tae-miR167c-5p	ENSGALG00000002169	285	-24.49	144	-12.36	141	22	3522	1379 2337	Pleckstrin homology domain
tae-miR167c-5p	ENSGALG00000002117	140	-13.15	140	-13.15	143	22	3166	2185	Poly(ADP-ribose) glycohydrolase
tae-miR167c-5p	ENSGALG00000002066	167	-25.22	167	-25.22	144	22	1589	986	Nuclear coactivator
tae-miR167c-5p	ENSGALG00000002638	145	-13.66	145	-13.66	159	22	3505	354	Tryptophan synthase beta subunit-like PLP-dependent enzyme
tae-miR167c-5p	ENSGALG00000012137	440	-50.95	153	-18.78	167	22	4001	3076 1090 2175	tRNA-binding arm
tae-miR167c-5p	ENSGALG00000002942	148	-11.66	148	-11.66	181	22	3641	3200	JmjC domain
tae-miR167c-5p	ENSGALG00000023749	140	-14.31	140	-14.31	183	22	963	649	Aminoacyl-tRNA synthetase, class II
tae-miR167c-5p	ENSGALG00000003570	140	-17.13	140	-17.13	184	22	229	55	AICARFT/IMPCHase bienzyme
tae-miR167c-5p	ENSGALG00000002763	140	-13.02	140	-13.02	200	22	1021	354	Frizzled domain
tae-miR167c-5p	ENSGALG00000002892	140	-13.15	140	-13.15	218	22	1777	1109	Major facilitator superfamily domain
tae-miR167c-5p	ENSGALG00000002734	152	-17.48	152	-17.48	223	22	3128	3015	RNA recognition motif domain
tae-miR167c-5p	ENSGALG00000003115	289	-28.23	149	-14.34	230	22	4712	2225 73	Collagen IV, non-collagenous
tae-miR167c-5p	ENSGALG00000003689	146	-15.72	146	-15.72	252	22	3008	2432	Sulphate adenylyltransferase
tae-miR167c-5p	ENSGALG00000003899	149	-18.02	149	-18.02	260	22	834	537	Small GTPase superfamily
tae-miR167c-5p	ENSGALG00000002909	140	-15.66	140	-15.66	268	22	1064	192	Cystine knot, C-terminal
tae-miR167c-5p	ENSGALG00000002925	314	-50.43	158	-26.75	280	22	2613	2178 1811	Electron transfer flavoprotein, alpha/beta-subunit, N-terminal
tae-miR167c-5p	ENSGALG00000002761	162	-18.65	162	-18.65	288	22	4302	4193	Sirtuin family
tae-miR167c-5p	ENSGALG00000002896	142	-14.81	142	-14.81	291	22	1641	1398	Somatomedin B domain
tae-miR167c-5p	ENSGALG00000003578	154	-13.91	154	-13.91	300	22	793	147	Fibronectin type III
tae-miR167c-5p	ENSGALG00000002655	144	-14.57	144	-14.57	306	22	358	324	Integrin alpha beta-propellor
tae-miR167c-5p	ENSGALG00000002789	282	-25.88	142	-13.25	321	22	4799	2908 2471	MAP2/Tau projection
tae-miR167c-5p	ENSGALG00000003429	144	-15.13	144	-15.13	331	22	3005	2045	Homeobox domain
tae-miR167c-5p	ENSGALG00000003748	149	-17.25	149	-17.25	334	22	3394	73	Anoctamin
tae-miR167c-5p	ENSGALG00000004156	140	-12.63	140	-12.63	340	22	540	37	KIF-1 binding protein
tae-miR167c-5p	ENSGALG00000005242	145	-12.65	145	-12.65	356	22	1953	534	GPCR, family 2, extracellular hormone receptor domain
tae-miR167c-5p	ENSGALG00000004850	153	-21.39	153	-21.39	362	22	490	141	Zinc finger, MIZ-type
tae-miR167c-5p	ENSGALG00000005283	140	-13.15	140	-13.15	387	22	4021	2678	Mitochondrial substrate/solute carrier
tae-miR167c-5p	ENSGALG00000004227	140	-15.34	140	-15.34	393	22	3518	1455	Domain of unknown function DUF1193
tae-miR167c-5p	ENSGALG00000005181	140	-13.15	140	-13.15	402	22	1990	697	Sec23/Sec24, trunk domain
tae-miR167c-5p	ENSGALG00000005573	157	-24.87	157	-24.87	405	22	2059	108	LisH dimerisation motif
tae-miR167c-5p	ENSGALG00000005107	146	-12.65	146	-12.65	418	22	2432	2384	Heparan sulphate-N-deacetylase
tae-miR167c-5p	ENSGALG00000005698	147	-15.22	147	-15.22	460	22	3498	2857	JmjC domain
tae-miR167c-5p	ENSGALG00000004823	146	-16.04	146	-16.04	472	22	2284	940	Zinc finger, C3HC4 RING-type
tae-miR167c-5p	ENSGALG00000004960	297	-32.07	151	-16.49	477	22	3049	2871 2980	EGF-like calcium-binding domain
tae-miR167c-5p	ENSGALG00000005475	148	-12.16	148	-12.16	479	22	1647	214	Small GTPase superfamily
tae-miR167c-5p	ENSGALG00000004511	148	-14.46	148	-14.46	499	22	2455	1914	Lipid transport protein, N-terminal
tae-miR167c-5p	ENSGALG00000004589	312	-46.47	162	-23.64	502	22	2091	1652 1015	Pleckstrin homology domain
tae-miR167c-5p	ENSGALG00000022808	140	-14.81	140	-14.81	503	22	2796	1289	Nucleolar, Nop52
tae-miR167c-5p	ENSGALG00000005071	144	-14.1	144	-14.1	528	22	1071	54	PDZ domain
tae-miR167c-5p	ENSGALG00000004205	147	-13.68	147	-13.68	554	22	3546	1375	Membrane bound O-acyl transferase, MBOAT
tae-miR167c-5p	ENSGALG00000005326	142	-16.52	142	-16.52	560	22	3437	2264	JAB1/MPN/MOV34 metalloenzyme domain
tae-miR167c-5p	ENSGALG00000004387	151	-15.77	151	-15.77	565	22	464	345	CS domain
tae-miR167c-5p	ENSGALG00000005550	161	-23.63	161	-23.63	571	22	570	525	Glycosyl transferase, family 29
tae-miR167c-5p	ENSGALG00000005600	155	-19.09	155	-19.09	576	22	2541	496	FAST kinase leucine-rich
tae-miR167c-5p	ENSGALG00000004641	145	-13.74	145	-13.74	587	22	1592	1565	Dilute
tae-miR167c-5p	ENSGALG00000004908	149	-12.77	149	-12.77	601	22	1738	1	Ribose-phosphate diphosphokinase
tae-miR167c-5p	ENSGALG00000005657	140	-14.34	140	-14.34	610	22	1514	1075	GPCR, family 2, secretin-like
tae-miR167c-5p	ENSGALG00000004169	155	-18.94	155	-18.94	645	22	2242	1043	Fibronectin type III
tae-miR167c-5p	ENSGALG00000004046	163	-17.14	163	-17.14	649	22	373	220	RNA-binding protein Lupus La
tae-miR167c-5p	ENSGALG00000004280	150	-19.52	150	-19.52	652	22	692	118	Anoctamin
tae-miR167c-5p	ENSGALG00000004341	156	-20.98	156	-20.98	663	22	442	310	Alcohol dehydrogenase, C-terminal
tae-miR167c-5p	ENSGALG00000004769	140	-14.81	140	-14.81	666	22	2261	661	Saposin type A
tae-miR167c-5p	ENSGALG00000005508	294	-34.38	154	-20.01	667	22	4042	2385 3454	AWS domain
tae-miR167c-5p	ENSGALG00000005076	302	-30.95	153	-18.32	676	22	3389	2395 597	Adenylyl cyclase class-3/4/guanylyl cyclase
tae-miR167c-5p	ENSGALG00000005188	296	-35.42	148	-19.19	682	22	4025	1619 3247	0
tae-miR167c-5p	ENSGALG00000004138	154	-18.32	154	-18.32	684	22	2347	651	Tudor domain
tae-miR167c-5p	ENSGALG00000007311	148	-12.96	148	-12.96	693	22	470	164	PMP-22/EMP/MP20/Claudin superfamily
tae-miR167c-5p	ENSGALG00000006059	140	-17.14	140	-17.14	716	22	4375	1355	Armadillo-type fold
tae-miR167c-5p	ENSGALG00000006410	151	-12.16	151	-12.16	736	22	2523	1959	RNA recognition motif domain
tae-miR167c-5p	ENSGALG00000005776	140	-14.81	140	-14.81	742	22	3167	1	3-oxo-5-alpha-steroid 4-dehydrogenase, C-terminal
tae-miR167c-5p	ENSGALG00000008347	618	-84.87	166	-30.84	751	22	2981	1668 1276 2724 2662	Autophagy-related protein 13
tae-miR167c-5p	ENSGALG00000006332	156	-16.3	156	-16.3	768	22	3960	1367	G-patch domain
tae-miR167c-5p	ENSGALG00000008168	154	-18.24	154	-18.24	773	22	1233	80	Ankyrin repeat
tae-miR167c-5p	ENSGALG00000008385	140	-13.28	140	-13.28	774	22	570	458	Histidine phosphatase superfamily
tae-miR167c-5p	ENSGALG00000007519	147	-13.61	147	-13.61	776	22	1946	1536	Acyl-CoA-binding protein, ACBP
tae-miR167c-5p	ENSGALG00000007817	146	-13.47	146	-13.47	777	22	1543	1322	Ets domain
tae-miR167c-5p	ENSGALG00000006542	152	-15.47	152	-15.47	786	22	2391	917	0
tae-miR167c-5p	ENSGALG00000007193	297	-29.87	150	-16.46	787	22	1402	1123 755	LRAT-like domain
tae-miR167c-5p	ENSGALG00000006617	170	-22.11	170	-22.11	788	22	370	294	0
tae-miR167c-5p	ENSGALG00000005882	147	-12.99	147	-12.99	796	22	1141	19	Leucine-rich repeat, typical subtype
tae-miR167c-5p	ENSGALG00000006126	150	-15.46	150	-15.46	817	22	970	525	von Willebrand factor, type A
tae-miR167c-5p	ENSGALG00000008350	145	-19.52	145	-19.52	818	22	2030	310	Zinc finger, C2H2-like
tae-miR167c-5p	ENSGALG00000007055	143	-16.73	143	-16.73	821	22	1809	1086	Neurotransmitter-gated ion-channel ligand-binding domain
tae-miR167c-5p	ENSGALG00000007511	282	-25.78	142	-13.15	826	22	924	587 786	Integrin beta subunit, N-terminal
tae-miR167c-5p	ENSGALG00000006525	143	-15.33	143	-15.33	861	22	4927	3172	Condensin-2 complex subunit G2
tae-miR167c-5p	ENSGALG00000007222	151	-17.62	151	-17.62	867	22	613	226	Urotensin II
tae-miR167c-5p	ENSGALG00000007753	154	-21.44	154	-21.44	883	22	2778	1905	BRCT domain
tae-miR167c-5p	ENSGALG00000007005	141	-13.15	141	-13.15	886	22	1558	98	Protein phosphatase inhibitor 2 (IPP-2)
tae-miR167c-5p	ENSGALG00000006671	298	-41.75	155	-21.68	898	22	4829	4713 1766	Prp18
tae-miR167c-5p	ENSGALG00000007572	140	-13.51	140	-13.51	902	22	339	55	MMS19, C-terminal
tae-miR167c-5p	ENSGALG00000008064	299	-27.54	154	-14.24	907	22	2942	2617 2178	ADP-ribosylation factor-like 2-binding protein, domain
tae-miR167c-5p	ENSGALG00000007731	145	-19.79	145	-19.79	935	22	104	33	0
tae-miR167c-5p	ENSGALG00000008166	143	-15.56	143	-15.56	953	22	4754	301	Toll/interleukin-1 receptor homology (TIR) domain
tae-miR167c-5p	ENSGALG00000006632	167	-24.53	167	-24.53	959	22	355	180	0
tae-miR167c-5p	ENSGALG00000005832	141	-19.84	141	-19.84	964	22	2783	1105	Leucine-rich repeat
tae-miR167c-5p	ENSGALG00000005777	145	-14.37	145	-14.37	979	22	296	35	Serine/threonine/dual specificity protein kinase, catalytic domain
tae-miR167c-5p	ENSGALG00000008141	154	-18.14	154	-18.14	981	22	4375	992	Collagen IV, non-collagenous
tae-miR167c-5p	ENSGALG00000006298	151	-14.24	151	-14.24	990	22	1766	416	Peptidase C54
tae-miR167c-5p	ENSGALG00000007680	147	-15.61	147	-15.61	1000	22	228	118	0
tae-miR167c-5p	ENSGALG00000005979	147	-15.93	147	-15.93	1004	22	3233	631	Protein kinase domain
tae-miR167c-5p	ENSGALG00000006016	148	-22.58	148	-22.58	1010	22	1953	1891	PAS domain
tae-miR167c-5p	ENSGALG00000005947	145	-14.91	145	-14.91	1017	22	3191	2471	Death domain
tae-miR167c-5p	ENSGALG00000005758	157	-20.04	157	-20.04	1018	22	2857	2010	Peptidase A22B, signal peptide peptidase
tae-miR167c-5p	ENSGALG00000005956	148	-14.81	148	-14.81	1021	22	1703	215	Annexin repeat
tae-miR167c-5p	ENSGALG00000008199	149	-16.66	149	-16.66	1025	22	2049	1551	NLI interacting factor
tae-miR167c-5p	ENSGALG00000008398	148	-16.42	148	-16.42	1026	22	415	154	L27
tae-miR167c-5p	ENSGALG00000007226	152	-16.42	152	-16.42	1032	22	899	640	Osteocrin
tae-miR167c-5p	ENSGALG00000006538	307	-38.19	155	-21.05	1033	22	1623	549 730	Rab-GTPase-TBC domain
tae-miR167c-5p	ENSGALG00000007564	178	-28.19	178	-28.19	1035	22	3245	1932	Uncharacterised protein family UPF0061
tae-miR167c-5p	ENSGALG00000007695	152	-17.88	152	-17.88	1048	22	1508	1380	0
tae-miR167c-5p	ENSGALG00000006039	159	-23.08	159	-23.08	1057	22	1547	526	Epidermal growth factor-like domain
tae-miR167c-5p	ENSGALG00000008043	144	-20.52	144	-20.52	1068	22	3863	1710	WD40 repeat
tae-miR167c-5p	ENSGALG00000006220	155	-14.38	155	-14.38	1069	22	2481	94	Ion transport domain
tae-miR167c-5p	ENSGALG00000006593	152	-12.89	152	-12.89	1074	22	2701	2080	PMP-22/EMP/MP20/Claudin superfamily
tae-miR167c-5p	ENSGALG00000007100	166	-22.1	166	-22.1	1089	22	4144	1633	Transcription factor, MADS-box
tae-miR167c-5p	ENSGALG00000007557	142	-17.04	142	-17.04	1101	22	2582	2334	RUN
tae-miR167c-5p	ENSGALG00000006796	295	-31.41	151	-17.01	1106	22	518	402 29	Hyalin
tae-miR167c-5p	ENSGALG00000007590	159	-20.52	159	-20.52	1116	22	4902	699	Myotubularin-like phosphatase domain
tae-miR167c-5p	ENSGALG00000007748	285	-33.69	145	-22.03	1121	22	1974	388 1806	Major facilitator superfamily
tae-miR167c-5p	ENSGALG00000006859	150	-17.06	150	-17.06	1122	22	4859	2733	Major facilitator superfamily domain
tae-miR167c-5p	ENSGALG00000005805	148	-14.88	148	-14.88	1138	22	4763	4146	EF-hand domain
tae-miR167c-5p	ENSGALG00000008313	151	-16.45	151	-16.45	1142	22	2511	1599	NSF attachment protein
tae-miR167c-5p	ENSGALG00000008109	160	-22.3	160	-22.3	1147	22	3346	328	Cadherin
tae-miR167c-5p	ENSGALG00000008179	306	-31.67	154	-16.34	1152	22	1365	1103 752	HAD-superfamily hydrolase, subfamily IG, 5'-nucleotidase
tae-miR167c-5p	ENSGALG00000008234	149	-14.98	149	-14.98	1166	22	1075	677	Origin recognition complex, subunit 2
tae-miR167c-5p	ENSGALG00000007829	141	-12.65	141	-12.65	1172	22	4393	3075	Class II aldolase/adducin N-terminal
tae-miR167c-5p	ENSGALG00000006491	144	-16.54	144	-16.54	1182	22	2763	1084	Ankyrin repeat
tae-miR167c-5p	ENSGALG00000008007	140	-14.81	140	-14.81	1183	22	3685	3315	von Willebrand factor, type A
tae-miR167c-5p	ENSGALG00000006336	145	-16.42	145	-16.42	1184	22	2566	2325	BRCT domain
tae-miR167c-5p	ENSGALG00000005998	150	-13.83	150	-13.83	1203	22	1378	644	Small GTP-binding protein domain
tae-miR167c-5p	ENSGALG00000005857	312	-35.35	168	-22.2	1208	22	4069	889 3605	PLAT/LH2 domain
tae-miR167c-5p	ENSGALG00000007814	140	-12.65	140	-12.65	1209	22	163	1	Alkaline phosphatase
tae-miR167c-5p	ENSGALG00000006100	151	-14.24	151	-14.24	1215	22	4600	3183	Zinc finger, C2H2
tae-miR167c-5p	ENSGALG00000007179	154	-14.39	154	-14.39	1226	22	447	405	P-type ATPase, subfamily V
tae-miR167c-5p	ENSGALG00000006539	160	-25.39	160	-25.39	1234	22	906	443	SART-1 protein
tae-miR167c-5p	ENSGALG00000008352	147	-17.16	147	-17.16	1260	22	93	17	ATP:guanido phosphotransferase, catalytic domain
tae-miR167c-5p	ENSGALG00000006726	141	-12.16	141	-12.16	1269	22	2726	1949	Zinc finger, GATA-type
tae-miR167c-5p	ENSGALG00000008175	140	-17.18	140	-17.18	1273	22	1611	1042	P-loop containing nucleoside triphosphate hydrolase
tae-miR167c-5p	ENSGALG00000005823	152	-14.33	152	-14.33	1287	22	1156	291	K Homology domain
tae-miR167c-5p	ENSGALG00000005964	290	-30.53	145	-15.33	1291	22	1005	142 879	Protein of unknown function DUF1075
tae-miR167c-5p	ENSGALG00000007903	147	-15.71	147	-15.71	1295	22	817	537	HCaRG
tae-miR167c-5p	ENSGALG00000008063	152	-16.84	152	-16.84	1298	22	2860	1800	EF-hand domain
tae-miR167c-5p	ENSGALG00000005982	146	-17.91	146	-17.91	1310	22	1749	955	Kelch repeat type 1
tae-miR167c-5p	ENSGALG00000008169	142	-12.9	142	-12.9	1311	22	2070	1170	GDP dissociation inhibitor
tae-miR167c-5p	ENSGALG00000006260	148	-13.05	148	-13.05	1325	22	552	308	BTB/POZ-like
tae-miR167c-5p	ENSGALG00000007240	154	-17.15	154	-17.15	1339	22	235	89	Tumour necrosis factor domain
tae-miR167c-5p	ENSGALG00000005842	148	-13.16	148	-13.16	1340	22	765	88	Glycerophosphodiester phosphodiesterase domain
tae-miR167c-5p	ENSGALG00000007151	151	-16.49	151	-16.49	1346	22	1594	249	Bromodomain
tae-miR167c-5p	ENSGALG00000006694	143	-15.45	143	-15.45	1352	22	3312	1219	MIF4G-like, type 3
tae-miR167c-5p	ENSGALG00000008707	157	-15.64	157	-15.64	1362	22	1666	1165	GNAT domain
tae-miR167c-5p	ENSGALG00000010105	298	-32.11	156	-16.64	1368	22	3950	2235 1461	Arfaptin homology (AH) domain
tae-miR167c-5p	ENSGALG00000020788	151	-16.54	151	-16.54	1378	22	1045	953	Immunoglobulin subtype
tae-miR167c-5p	ENSGALG00000009314	307	-33.88	162	-18.01	1383	22	1098	1 288	Cullin, N-terminal
tae-miR167c-5p	ENSGALG00000009505	140	-14.34	140	-14.34	1402	22	1980	676	Patatin/Phospholipase A2-related
tae-miR167c-5p	ENSGALG00000010643	169	-23.87	169	-23.87	1403	22	2557	2143	Armadillo-type fold
tae-miR167c-5p	ENSGALG00000009336	140	-14.81	140	-14.81	1407	22	3261	2310	AVL9/DENND6 domain
tae-miR167c-5p	ENSGALG00000010705	150	-16.79	150	-16.79	1421	22	2249	669	BTB/POZ-like
tae-miR167c-5p	ENSGALG00000010214	150	-13.16	150	-13.16	1428	22	403	202	Zinc finger, PHD-finger
tae-miR167c-5p	ENSGALG00000009728	145	-16.2	145	-16.2	1443	22	1028	490	EF-hand domain
tae-miR167c-5p	ENSGALG00000011224	305	-32.01	155	-16.53	1463	22	3679	3310 631	Bicarbonate transporter, eukaryotic
tae-miR167c-5p	ENSGALG00000009864	161	-20.63	161	-20.63	1485	22	2851	173	MATH
tae-miR167c-5p	ENSGALG00000009248	142	-12.13	142	-12.13	1488	22	2711	2371	0
tae-miR167c-5p	ENSGALG00000008803	148	-18.72	148	-18.72	1491	22	2208	153	0
tae-miR167c-5p	ENSGALG00000009866	302	-34.74	162	-18.98	1498	22	3418	1515 998	Protein kinase domain
tae-miR167c-5p	ENSGALG00000010654	144	-12.65	144	-12.65	1547	22	922	650	Foie gras liver health family 1
tae-miR167c-5p	ENSGALG00000009467	308	-31.72	156	-16.87	1548	22	2605	1908 748	0
tae-miR167c-5p	ENSGALG00000009975	452	-49.74	161	-21.6	1552	22	4470	2310 134 215	T-complex protein 1, beta subunit
tae-miR167c-5p	ENSGALG00000010829	154	-15.87	154	-15.87	1574	22	1990	1530	Zinc-finger domain of monoamine-oxidase A repressor R1
tae-miR167c-5p	ENSGALG00000011036	140	-15.83	140	-15.83	1579	22	503	55	RNA recognition motif domain
tae-miR167c-5p	ENSGALG00000010513	153	-15.64	153	-15.64	1590	22	81	37	GPCR, rhodopsin-like, 7TM
tae-miR167c-5p	ENSGALG00000009056	283	-25.78	142	-13.15	1593	22	3352	1125 499	Phospholipid/glycerol acyltransferase
tae-miR167c-5p	ENSGALG00000010985	145	-14.7	145	-14.7	1602	22	1057	818	Peptidase C54
tae-miR167c-5p	ENSGALG00000009415	156	-15.78	156	-15.78	1604	22	2232	1960	Thyroglobulin type-1
tae-miR167c-5p	ENSGALG00000010244	157	-20.05	157	-20.05	1624	22	471	404	NADP-dependent oxidoreductase domain
tae-miR167c-5p	ENSGALG00000020084	143	-15.59	143	-15.59	1630	22	2011	1568	EF-hand domain
tae-miR167c-5p	ENSGALG00000008449	149	-13.74	149	-13.74	1633	22	651	264	Fibronectin type III
tae-miR167c-5p	ENSGALG00000008595	294	-29.94	154	-15.33	1636	22	2742	1824 1973	Plus-3
tae-miR167c-5p	ENSGALG00000008509	153	-21.03	153	-21.03	1637	22	2541	1369	Sema domain
tae-miR167c-5p	ENSGALG00000008436	152	-21.29	152	-21.29	1650	22	1940	700	DNA photolyase, FAD-binding/Cryptochrome, C-terminal
tae-miR167c-5p	ENSGALG00000011709	155	-16.08	155	-16.08	1655	22	225	10	0
tae-miR167c-5p	ENSGALG00000010074	153	-16.42	153	-16.42	1658	22	1665	515	JmjN domain
tae-miR167c-5p	ENSGALG00000011118	151	-16.4	151	-16.4	1659	22	799	754	ELM2 domain
tae-miR167c-5p	ENSGALG00000010003	151	-18.85	151	-18.85	1668	22	1053	966	Reeler domain
tae-miR167c-5p	ENSGALG00000008469	291	-39.77	147	-22.98	1679	22	2321	1333 401	Proteinase inhibitor I2, Kunitz metazoa
tae-miR167c-5p	ENSGALG00000010089	142	-17.6	142	-17.6	1681	22	377	292	Diphthamide synthesis, DPH1/DPH2
tae-miR167c-5p	ENSGALG00000009128	145	-15.11	145	-15.11	1686	22	1162	1104	PUA-like domain
tae-miR167c-5p	ENSGALG00000008728	292	-24.35	147	-12.22	1687	22	2920	118 1436	Aryldialkylphosphatase
tae-miR167c-5p	ENSGALG00000010772	140	-13.71	140	-13.71	1690	22	214	175	DEP domain
tae-miR167c-5p	ENSGALG00000011152	150	-21.52	150	-21.52	1693	22	1649	1240	Tetratricopeptide repeat
tae-miR167c-5p	ENSGALG00000009665	151	-18.93	151	-18.93	1706	22	2760	2040	ARID DNA-binding domain
tae-miR167c-5p	ENSGALG00000010120	153	-16.22	153	-16.22	1709	22	4982	4017	Kinesin motor domain
tae-miR167c-5p	ENSGALG00000009265	285	-27.31	145	-15.15	1712	22	821	167 254	Two pore domain potassium channel domain
tae-miR167c-5p	ENSGALG00000009384	151	-18.38	151	-18.38	1716	22	1608	364	Ankyrin repeat
tae-miR167c-5p	ENSGALG00000010692	144	-16.72	144	-16.72	1718	22	3295	745	Low-density lipoprotein (LDL) receptor class A repeat
tae-miR167c-5p	ENSGALG00000008725	140	-13.29	140	-13.29	1746	22	1396	838	Phox homologous domain
tae-miR167c-5p	ENSGALG00000010448	140	-18.18	140	-18.18	1747	22	874	148	EGF-like calcium-binding domain
tae-miR167c-5p	ENSGALG00000008455	144	-12.63	144	-12.63	1776	22	3611	962	Sema domain
tae-miR167c-5p	ENSGALG00000011272	140	-13.57	140	-13.57	1778	22	1348	76	Small GTP-binding protein domain
tae-miR167c-5p	ENSGALG00000008497	448	-45.72	158	-16.64	1784	22	3225	3053 61 2498	Amino acid transporter, transmembrane
tae-miR167c-5p	ENSGALG00000009693	141	-16.17	141	-16.17	1787	22	1395	477	Coagulation factor 5/8 C-terminal type domain
tae-miR167c-5p	ENSGALG00000010419	148	-17.08	148	-17.08	1797	22	3589	1786	ABC transporter-like
tae-miR167c-5p	ENSGALG00000009650	162	-22.52	162	-22.52	1811	22	4587	3859	Immunoglobulin-like domain
tae-miR167c-5p	ENSGALG00000008515	302	-29.46	152	-15.1	1822	22	1860	1402 165	Guanylate-binding protein, N-terminal
tae-miR167c-5p	ENSGALG00000009737	145	-17.35	145	-17.35	1851	22	818	168	Protachykinin
tae-miR167c-5p	ENSGALG00000008602	310	-37.22	162	-24.57	1854	22	3125	856 2122	Zinc/iron permease
tae-miR167c-5p	ENSGALG00000010763	289	-36.72	146	-20.16	1857	22	3752	1920 3340	GRIP
tae-miR167c-5p	ENSGALG00000010227	158	-18.6	158	-18.6	1865	22	862	527	K Homology domain
tae-miR167c-5p	ENSGALG00000010213	149	-20.43	149	-20.43	1873	22	1371	1284	Homeobox domain
tae-miR167c-5p	ENSGALG00000008435	295	-35.6	149	-18.12	1884	22	2464	748 2080	Ubiquitin-like
tae-miR167c-5p	ENSGALG00000010182	147	-15.38	147	-15.38	1886	22	806	427	Equilibrative nucleoside transporter
tae-miR167c-5p	ENSGALG00000010566	146	-14.81	146	-14.81	1887	22	2011	1416	Epidermal growth factor-like domain
tae-miR167c-5p	ENSGALG00000009372	151	-13.04	151	-13.04	1893	22	3080	2528	Sterile alpha motif domain
tae-miR167c-5p	ENSGALG00000009700	149	-22.52	149	-22.52	1896	22	2997	2035	Signal transduction histidine kinase, core
tae-miR167c-5p	ENSGALG00000009954	145	-14.81	145	-14.81	1903	22	2144	317	Dynein family light intermediate chain
tae-miR167c-5p	ENSGALG00000009782	140	-12.42	140	-12.42	1914	22	1246	1152	Tetratricopeptide repeat
tae-miR167c-5p	ENSGALG00000011264	147	-13.8	147	-13.8	1920	22	3528	973	Sulfatase
tae-miR167c-5p	ENSGALG00000010192	313	-46.73	165	-23.7	1924	22	3133	2644 893	0
tae-miR167c-5p	ENSGALG00000011070	143	-15.69	143	-15.69	1931	22	3791	3747	Pleckstrin homology domain
tae-miR167c-5p	ENSGALG00000008470	155	-23.84	155	-23.84	1954	22	629	160	WD40 repeat
tae-miR167c-5p	ENSGALG00000010365	140	-15.02	140	-15.02	1958	22	4952	327	Zinc finger, nuclear hormone receptor-type
tae-miR167c-5p	ENSGALG00000008910	154	-19.72	154	-19.72	1961	22	4201	1777	Diacylglycerol kinase, catalytic domain
tae-miR167c-5p	ENSGALG00000010414	144	-15.8	144	-15.8	1997	22	3875	2910	Sec23/Sec24, trunk domain
tae-miR167c-5p	ENSGALG00000009493	140	-14.81	140	-14.81	2000	22	3358	2528	Protein of unknown function DUF1113, TMEM229
tae-miR167c-5p	ENSGALG00000011543	140	-15.7	140	-15.7	2017	22	1067	510	SDA1 domain
tae-miR167c-5p	ENSGALG00000010898	157	-18.87	157	-18.87	2024	22	2927	1448	Transforming growth factor-beta, C-terminal
tae-miR167c-5p	ENSGALG00000010899	149	-14.08	149	-14.08	2034	22	600	534	Phosphatidic acid phosphatase type 2/haloperoxidase
tae-miR167c-5p	ENSGALG00000008657	140	-12.65	140	-12.65	2048	22	366	180	Gamma-tubulin complex component protein
tae-miR167c-5p	ENSGALG00000009456	140	-12.65	140	-12.65	2061	22	1143	633	3'-5' exonuclease domain
tae-miR167c-5p	ENSGALG00000011278	154	-16.14	154	-16.14	2062	22	1795	863	Bromodomain
tae-miR167c-5p	ENSGALG00000009916	288	-30.57	148	-15.33	2066	22	580	420 69	Sec1-like protein
tae-miR167c-5p	ENSGALG00000009759	156	-16.38	156	-16.38	2089	22	4091	1717	Monocarboxylate transporter
tae-miR167c-5p	ENSGALG00000009037	155	-15.61	155	-15.61	2100	22	2259	1222	Aminotransferase, class I/classII
tae-miR167c-5p	ENSGALG00000008722	152	-24.52	152	-24.52	2107	22	3095	1663	Polycystin cation channel, PKD1/PKD2
tae-miR167c-5p	ENSGALG00000008494	140	-17.46	140	-17.46	2111	22	4278	2834	Coactivator CBP, pKID
tae-miR167c-5p	ENSGALG00000011717	154	-24.77	154	-24.77	2127	22	1029	659	Xanthine/uracil/vitamin C permease
tae-miR167c-5p	ENSGALG00000011040	140	-15.33	140	-15.33	2140	22	2051	861	IQ motif, EF-hand binding site
tae-miR167c-5p	ENSGALG00000008686	158	-22.81	158	-22.81	2142	22	1681	1608	C-5 cytosine methyltransferase
tae-miR167c-5p	ENSGALG00000009258	148	-20.46	148	-20.46	2155	22	4089	324	0
tae-miR167c-5p	ENSGALG00000009216	140	-15.57	140	-15.57	2158	22	188	142	0
tae-miR167c-5p	ENSGALG00000010234	294	-27.2	151	-14.57	2159	22	2078	754 117	0
tae-miR167c-5p	ENSGALG00000011668	143	-13.58	143	-13.58	2165	22	863	46	Chemokine interleukin-8-like domain
tae-miR167c-5p	ENSGALG00000008497	448	-45.72	158	-16.64	2187	22	3426	3254 262 2699	Amino acid transporter, transmembrane
tae-miR167c-5p	ENSGALG00000010770	290	-36.37	150	-18.91	2207	22	2499	7 681	Gelsolin-like domain
tae-miR167c-5p	ENSGALG00000010395	154	-21.04	154	-21.04	2212	22	894	743	Zinc finger, RING-type
tae-miR167c-5p	ENSGALG00000011742	157	-17.38	157	-17.38	2221	22	2068	321	NAD:arginine ADP-ribosyltransferase, ART
tae-miR167c-5p	ENSGALG00000010576	141	-12.13	141	-12.13	2255	22	4443	3281	Transcription factor IIA, alpha/beta subunit
tae-miR167c-5p	ENSGALG00000011259	146	-15.06	146	-15.06	2256	22	890	21	Carotenoid oxygenase
tae-miR167c-5p	ENSGALG00000008708	152	-17.38	152	-17.38	2260	22	1946	1458	NUC153
tae-miR167c-5p	ENSGALG00000010613	160	-24.88	160	-24.88	2261	22	2354	176	Zinc finger, FYVE-related
tae-miR167c-5p	ENSGALG00000011414	155	-20.52	155	-20.52	2265	22	4830	3674	Amidohydrolase 1
tae-miR167c-5p	ENSGALG00000011047	161	-28.81	161	-28.81	2270	22	3131	1324	Vacuolar protein sorting 55
tae-miR167c-5p	ENSGALG00000009677	148	-13.79	148	-13.79	2273	22	449	135	RNA-binding protein Lupus La
tae-miR167c-5p	ENSGALG00000009382	151	-14.03	151	-14.03	2275	22	1333	1174	Peptidase C2, calpain, catalytic domain
tae-miR167c-5p	ENSGALG00000011525	292	-26.1	149	-13.47	2288	22	3210	2267 2593	BAG domain
tae-miR167c-5p	ENSGALG00000008779	160	-14.3	160	-14.3	2289	22	2400	1742	Actin family
tae-miR167c-5p	ENSGALG00000011079	142	-14.81	142	-14.81	2294	22	2178	1548	Monothiol glutaredoxin-related
tae-miR167c-5p	ENSGALG00000009487	145	-17.09	145	-17.09	2331	22	203	1	0
tae-miR167c-5p	ENSGALG00000010162	140	-16.57	140	-16.57	2340	22	869	745	Alanyl-tRNA synthetase, class IIc, core domain
tae-miR167c-5p	ENSGALG00000011604	140	-13.15	140	-13.15	2341	22	4543	3317	Bicarbonate transporter, eukaryotic
tae-miR167c-5p	ENSGALG00000011252	152	-16.23	152	-16.23	2362	22	363	266	Protein kinase C-like, phorbol ester/diacylglycerol-binding domain
tae-miR167c-5p	ENSGALG00000009566	149	-17.15	149	-17.15	2364	22	2213	1736	Isoleucine-tRNA ligase
tae-miR167c-5p	ENSGALG00000009057	140	-14.45	140	-14.45	2372	22	3414	2442	Peptidase T2, asparaginase 2
tae-miR167c-5p	ENSGALG00000008749	146	-15.6	146	-15.6	2375	22	535	40	RNA polymerase Rpc34
tae-miR167c-5p	ENSGALG00000009041	140	-12.13	140	-12.13	2384	22	582	139	Ankyrin repeat
tae-miR167c-5p	ENSGALG00000009344	151	-14.51	151	-14.51	2387	22	2155	18	Serine-threonine/tyrosine-protein kinase catalytic domain
tae-miR167c-5p	ENSGALG00000008771	146	-15.62	146	-15.62	2391	22	2212	873	Leucine-rich repeat
tae-miR167c-5p	ENSGALG00000010291	300	-35.73	160	-23.08	2398	22	1902	1303 335	RNA recognition motif domain
tae-miR167c-5p	ENSGALG00000010978	290	-29.23	145	-16.08	2412	22	2379	733 1200	Fibrinogen, alpha/beta/gamma chain, C-terminal globular domain
tae-miR167c-5p	ENSGALG00000008797	154	-18.17	154	-18.17	2413	22	3291	2873	CRIB domain
tae-miR167c-5p	ENSGALG00000008517	149	-14.24	149	-14.24	2427	22	1598	806	Uncharacterised domain CHP00451
tae-miR167c-5p	ENSGALG00000010903	168	-19.07	168	-19.07	2429	22	1318	147	Ras guanine-nucleotide exchange factors catalytic domain
tae-miR167c-5p	ENSGALG00000010722	140	-15.33	140	-15.33	2430	22	2345	1	Epidermal growth factor-like domain
tae-miR167c-5p	ENSGALG00000009968	144	-12.63	144	-12.63	2436	22	4284	1701	Ovarian tumour, otubain
tae-miR167c-5p	ENSGALG00000009486	140	-17.74	140	-17.74	2442	22	3486	980	WD40 repeat
tae-miR167c-5p	ENSGALG00000011643	152	-13.72	152	-13.72	2447	22	902	358	Down-regulated-in-metastasis protein
tae-miR167c-5p	ENSGALG00000008821	144	-12.63	144	-12.63	2455	22	1639	164	ETC complex I subunit
tae-miR167c-5p	ENSGALG00000010836	144	-13.15	144	-13.15	2457	22	2627	1834	PAS domain
tae-miR167c-5p	ENSGALG00000009098	146	-14.81	146	-14.81	2478	22	1761	1120	0
tae-miR167c-5p	ENSGALG00000009638	290	-32.91	145	-16.49	2492	22	4684	3362 4613	Anoctamin
tae-miR167c-5p	ENSGALG00000010714	146	-15.08	146	-15.08	2500	22	3826	3230	Zinc finger, PHD-finger
tae-miR167c-5p	ENSGALG00000010337	140	-13.2	140	-13.2	2503	22	1965	793	GPCR, rhodopsin-like, 7TM
tae-miR167c-5p	ENSGALG00000009731	140	-12.63	140	-12.63	2504	22	870	219	Rho GTPase-activating protein domain
tae-miR167c-5p	ENSGALG00000008614	140	-12.63	140	-12.63	2511	22	4233	876	Tubulin-tyrosine ligase/Tubulin polyglutamylase
tae-miR167c-5p	ENSGALG00000008560	149	-16.79	149	-16.79	2512	22	3439	3102	0
tae-miR167c-5p	ENSGALG00000014551	156	-16.36	156	-16.36	2514	22	2149	1361	0
tae-miR167c-5p	ENSGALG00000010343	155	-13.85	155	-13.85	2517	22	632	573	Tetraspanin/Peripherin
tae-miR167c-5p	ENSGALG00000008431	148	-16.28	148	-16.28	2537	22	4717	2380	Helicase superfamily 1/2, ATP-binding domain
tae-miR167c-5p	ENSGALG00000009339	154	-17.34	154	-17.34	2550	22	2331	356	Ankyrin repeat
tae-miR167c-5p	ENSGALG00000009787	140	-12.55	140	-12.55	2553	22	1115	160	0
tae-miR167c-5p	ENSGALG00000009627	147	-14.64	147	-14.64	2560	22	3486	1360	G-patch domain
tae-miR167c-5p	ENSGALG00000009676	155	-17.59	155	-17.59	2566	22	817	515	Methyltransferase small domain
tae-miR167c-5p	ENSGALG00000010905	152	-17.34	152	-17.34	2567	22	4325	3417	Zinc finger, C2H2
tae-miR167c-5p	ENSGALG00000007714	140	-14.54	140	-14.54	2570	22	551	15	G protein-coupled receptor, rhodopsin-like
tae-miR167c-5p	ENSGALG00000010861	159	-22.23	159	-22.23	2578	22	1365	449	Peptidase M48
tae-miR167c-5p	ENSGALG00000009656	306	-36.16	158	-18.14	2580	22	3332	1376 2136	Acyl-CoA dehydrogenase/oxidase C-terminal
tae-miR167c-5p	ENSGALG00000008933	140	-14.16	140	-14.16	2583	22	1647	795	Peptidase C14, caspase non-catalytic subunit p10
tae-miR167c-5p	ENSGALG00000008536	140	-11.66	140	-11.66	2596	22	2596	1347	Kelch repeat type 1
tae-miR167c-5p	ENSGALG00000011475	140	-12.13	140	-12.13	2603	22	3070	227	Helicase superfamily 1/2, ATP-binding domain
tae-miR167c-5p	ENSGALG00000010910	140	-15.27	140	-15.27	2612	22	3412	1	DEP domain
tae-miR167c-5p	ENSGALG00000011000	292	-28.83	151	-14.71	2614	22	2025	1118 1841	tRNA/rRNA methyltransferase, SpoU type
tae-miR167c-5p	ENSGALG00000011551	160	-19.74	160	-19.74	2619	22	3090	1408	0
tae-miR167c-5p	ENSGALG00000011704	300	-35.46	151	-18.39	2620	22	3592	1006 817	Protein-tyrosine phosphatase-like, PTPLA
tae-miR167c-5p	ENSGALG00000010313	149	-17.1	149	-17.1	2623	22	4721	1107	PDZ domain
tae-miR167c-5p	ENSGALG00000010628	143	-15.03	143	-15.03	2628	22	1478	891	AMP-dependent synthetase/ligase
tae-miR167c-5p	ENSGALG00000010148	146	-16.79	146	-16.79	2630	22	1133	53	Protein-tyrosine/Dual specificity phosphatase
tae-miR167c-5p	ENSGALG00000010565	146	-17.02	146	-17.02	2633	22	2332	468	Peptidase M16, N-terminal
tae-miR167c-5p	ENSGALG00000010039	150	-13.45	150	-13.45	2646	22	4964	3791	Brain/reproductive organ-expressed protein
tae-miR167c-5p	ENSGALG00000010088	155	-23.4	155	-23.4	2655	22	2761	185	Rap GTPase activating protein domain
tae-miR167c-5p	ENSGALG00000008988	311	-38.37	158	-21.04	2656	22	4584	2608 112	Zinc finger, ZZ-type
tae-miR167c-5p	ENSGALG00000009068	150	-15.61	150	-15.61	2660	22	496	371	Inositol polyphosphate kinase
tae-miR167c-5p	ENSGALG00000008937	140	-17.19	140	-17.19	2663	22	1702	1595	Uncharacterised domain KLRAQ/TTKRSYEDQ, C-terminal
tae-miR167c-5p	ENSGALG00000010847	140	-14.81	140	-14.81	2673	22	3974	3557	PDGF/VEGF domain
tae-miR167c-5p	ENSGALG00000009036	154	-12.63	154	-12.63	2685	22	3371	1446	Glycoside hydrolase family 31
tae-miR167c-5p	ENSGALG00000010827	147	-17.78	147	-17.78	2688	22	5499	671	Inositol-tetrakisphosphate 1-kinase
tae-miR167c-5p	ENSGALG00000011353	456	-55.1	160	-22.91	2697	22	4953	2183 124 2659	Ankyrin repeat
tae-miR167c-5p	ENSGALG00000011026	140	-14.54	140	-14.54	2698	22	1897	679	RNA recognition motif domain
tae-miR167c-5p	ENSGALG00000008812	154	-19.09	154	-19.09	2705	22	870	45	T-complex protein 1, delta subunit
tae-miR167c-5p	ENSGALG00000010347	154	-17.96	154	-17.96	2714	22	3070	2137	Cyclin, N-terminal
tae-miR167c-5p	ENSGALG00000011406	140	-14.34	140	-14.34	2739	22	4392	810	EGF-like, laminin
tae-miR167c-5p	ENSGALG00000011232	142	-12.65	142	-12.65	2745	22	1856	1501	0
tae-miR167c-5p	ENSGALG00000010853	289	-26.89	145	-13.66	2746	22	1894	327 1151	Low-density lipoprotein (LDL) receptor class A repeat
tae-miR167c-5p	ENSGALG00000013725	144	-12.82	144	-12.82	2751	22	672	122	Peptidase S16, lon N-terminal
tae-miR167c-5p	ENSGALG00000016098	149	-15.27	149	-15.27	2753	22	2422	2333	Exocyst complex subunit Sec15-like
tae-miR167c-5p	ENSGALG00000015487	149	-19.88	149	-19.88	2763	22	1481	1412	Connexin, N-terminal
tae-miR167c-5p	ENSGALG00000013129	157	-19.07	157	-19.07	2767	22	1791	1120	RNA polymerase II-binding domain
tae-miR167c-5p	ENSGALG00000016569	148	-15.33	148	-15.33	2775	22	1665	1173	0
tae-miR167c-5p	ENSGALG00000012837	140	-15.52	140	-15.52	2805	22	3200	2636	Immunoglobulin E-set
tae-miR167c-5p	ENSGALG00000013200	306	-36.51	154	-18.3	2826	22	2499	1210 691	GPCR, family 3, C-terminal
tae-miR167c-5p	ENSGALG00000015310	145	-13.74	145	-13.74	2842	22	395	110	0
tae-miR167c-5p	ENSGALG00000015042	159	-20.74	159	-20.74	2844	22	947	516	Hydantoinase/dihydropyrimidinase
tae-miR167c-5p	ENSGALG00000017302	149	-13.69	149	-13.69	2863	22	1684	670	Major facilitator superfamily domain
tae-miR167c-5p	ENSGALG00000016719	140	-12.13	140	-12.13	2864	22	2227	446	Tumour necrosis factor receptor 21
tae-miR167c-5p	ENSGALG00000017064	297	-34.69	150	-17.39	2873	22	4501	2849 2243	DNA polymerase III, delta
tae-miR167c-5p	ENSGALG00000001774	159	-20.33	159	-20.33	2874	22	2796	2554	Neogenin, C-terminal
tae-miR167c-5p	ENSGALG00000022935	152	-16.32	152	-16.32	2876	22	1119	657	Transcription factor, fork head
tae-miR167c-5p	ENSGALG00000012048	143	-12.16	143	-12.16	2881	22	1020	952	RNA-binding protein Lupus La
tae-miR167c-5p	ENSGALG00000017312	289	-35.21	147	-19.93	2896	22	3514	511 476	Alpha/beta hydrolase fold-1
tae-miR167c-5p	ENSGALG00000013649	147	-16.42	147	-16.42	2913	22	1578	529	Ribonuclease CAF1
tae-miR167c-5p	ENSGALG00000012722	444	-46.59	158	-19.13	2918	22	3068	1492 2866 2820	Uracil-DNA glycosylase-like
tae-miR167c-5p	ENSGALG00000015409	156	-17.85	156	-17.85	2923	22	4106	2264	Epidermal growth factor-like domain
tae-miR167c-5p	ENSGALG00000015001	148	-17.28	148	-17.28	2926	22	2995	2151	EGF-like, laminin
tae-miR167c-5p	ENSGALG00000012392	144	-13.52	144	-13.52	2932	22	2512	688	Nitroreductase
tae-miR167c-5p	ENSGALG00000028773	146	-16.29	146	-16.29	2934	22	2370	1550	0
tae-miR167c-5p	ENSGALG00000015504	152	-18.5	152	-18.5	2950	22	2592	545	CRAL-TRIO domain
tae-miR167c-5p	ENSGALG00000015511	156	-18.59	156	-18.59	2963	22	537	271	Immunoglobulin I-set
tae-miR167c-5p	ENSGALG00000015556	145	-14.34	145	-14.34	2979	22	492	205	Pleckstrin homology domain
tae-miR167c-5p	ENSGALG00000016537	155	-15.02	155	-15.02	2980	22	4260	4118	Mbt repeat
tae-miR167c-5p	ENSGALG00000014575	160	-19.61	160	-19.61	2987	22	2476	194	Selenophosphate synthetase
tae-miR167c-5p	ENSGALG00000012830	144	-13.68	144	-13.68	3011	22	1701	945	Interferon regulatory factor DNA-binding domain
tae-miR167c-5p	ENSGALG00000013756	142	-14.85	142	-14.85	3024	22	3179	484	0
tae-miR167c-5p	ENSGALG00000020479	157	-23.45	157	-23.45	3028	22	2027	1785	Major facilitator superfamily domain
tae-miR167c-5p	ENSGALG00000012147	145	-15.39	145	-15.39	3035	22	4960	2185	DEAD/DEAH box helicase domain
tae-miR167c-5p	ENSGALG00000016015	145	-13.15	145	-13.15	3038	22	3591	1234	SARAH domain
tae-miR167c-5p	ENSGALG00000014270	144	-15.52	144	-15.52	3041	22	1659	1446	Peptidase C69, dipeptidase A
tae-miR167c-5p	ENSGALG00000016578	146	-15.33	146	-15.33	3055	22	1280	583	Sedlin
tae-miR167c-5p	ENSGALG00000015901	302	-33.16	152	-16.65	3057	22	3674	2880 3399	Peptidase C48, SUMO/Sentrin/Ubl1
tae-miR167c-5p	ENSGALG00000012211	144	-14.34	144	-14.34	3064	22	3152	2836	Zinc finger, LIM-type
tae-miR167c-5p	ENSGALG00000020927	145	-17.24	145	-17.24	3081	22	598	473	Actin-related protein 2/3 complex subunit 5
tae-miR167c-5p	ENSGALG00000011722	293	-29.2	147	-15.02	3107	22	3344	1992 1971	0
tae-miR167c-5p	ENSGALG00000015590	153	-17.5	153	-17.5	3127	22	4546	1318	0
tae-miR167c-5p	ENSGALG00000017017	151	-16.16	151	-16.16	3137	22	673	585	Serpin domain
tae-miR167c-5p	ENSGALG00000012696	142	-13.15	142	-13.15	3140	22	840	599	B30.2/SPRY domain
tae-miR167c-5p	ENSGALG00000016166	149	-16.01	149	-16.01	3145	22	3303	2805	Major facilitator superfamily
tae-miR167c-5p	ENSGALG00000016493	147	-14.46	147	-14.46	3146	22	94	11	0
tae-miR167c-5p	ENSGALG00000014947	151	-14.75	151	-14.75	3147	22	2377	1153	TFIIEalpha/SarR/Rpc3 HTH domain
tae-miR167c-5p	ENSGALG00000009321	142	-14.86	142	-14.86	3151	22	2859	2519	WH2 domain
tae-miR167c-5p	ENSGALG00000012122	155	-16.71	155	-16.71	3160	22	4486	3577	Voltage-dependent calcium channel, T-type, alpha-1 subunit
tae-miR167c-5p	ENSGALG00000025974	144	-12.13	144	-12.13	3161	22	1353	452	SH2 domain
tae-miR167c-5p	ENSGALG00000012405	146	-14.13	146	-14.13	3189	22	4856	592	SANT/Myb domain
tae-miR167c-5p	ENSGALG00000013824	145	-14.7	145	-14.7	3196	22	353	97	0
tae-miR167c-5p	ENSGALG00000017162	153	-19.95	153	-19.95	3198	22	1203	386	0
tae-miR167c-5p	ENSGALG00000015747	142	-12.65	142	-12.65	3218	22	1258	385	BTB/POZ-like
tae-miR167c-5p	ENSGALG00000013837	158	-20.11	158	-20.11	3226	22	3138	1261	LisH dimerisation motif
tae-miR167c-5p	ENSGALG00000016841	150	-18.5	150	-18.5	3227	22	1344	698	Collagen triple helix repeat
tae-miR167c-5p	ENSGALG00000015896	145	-15.52	145	-15.52	3232	22	3774	1810	Peptidase M10, metallopeptidase
tae-miR167c-5p	ENSGALG00000013762	147	-16.66	147	-16.66	3237	22	1515	776	Transglutaminase-like
tae-miR167c-5p	ENSGALG00000015800	150	-15.76	150	-15.76	3238	22	234	38	Origin recognition complex, subunit 3
tae-miR167c-5p	ENSGALG00000023451	158	-19.16	158	-19.16	3244	22	1377	620	MHCK/EF2 kinase
tae-miR167c-5p	ENSGALG00000012075	145	-14.81	145	-14.81	3254	22	988	394	Zinc finger, RING-type
tae-miR167c-5p	ENSGALG00000017211	144	-19.47	144	-19.47	3266	22	2676	435	DNA repair protein Mre11
tae-miR167c-5p	ENSGALG00000015152	146	-15.78	146	-15.78	3271	22	2289	287	Fibronectin type III
tae-miR167c-5p	ENSGALG00000011207	144	-11.66	144	-11.66	3277	22	1211	1	Rhodanese-like domain
tae-miR167c-5p	ENSGALG00000012297	296	-33.16	155	-20.05	3289	22	4110	400 2588	GPCR, family 3, C-terminal
tae-miR167c-5p	ENSGALG00000015865	151	-12.52	151	-12.52	3293	22	4105	212	Domain of unknown function DUF1693
tae-miR167c-5p	ENSGALG00000012801	153	-20.73	153	-20.73	3295	22	1924	1129	MD-2-related lipid-recognition domain
tae-miR167c-5p	ENSGALG00000016471	147	-15.84	147	-15.84	3302	22	831	453	5-nucleotidase
tae-miR167c-5p	ENSGALG00000017096	151	-20.51	151	-20.51	3306	22	1020	6	PDZ domain
tae-miR167c-5p	ENSGALG00000016373	145	-16.88	145	-16.88	3309	22	2637	1466	Bromodomain
tae-miR167c-5p	ENSGALG00000019845	158	-20.78	158	-20.78	3316	22	327	168	Beta defensin type
tae-miR167c-5p	ENSGALG00000017247	158	-23.15	158	-23.15	3323	22	2252	1766	Peptidase S28
tae-miR167c-5p	ENSGALG00000015491	152	-14.31	152	-14.31	3354	22	3419	2592	Abscisic acid G-protein coupled receptor-like domain
tae-miR167c-5p	ENSGALG00000012378	140	-15.33	140	-15.33	3372	22	130	17	ATPase, AAA-type, core
tae-miR167c-5p	ENSGALG00000010101	154	-16.26	154	-16.26	3383	22	1621	824	Zinc finger, C2H2
tae-miR167c-5p	ENSGALG00000007609	140	-15.26	140	-15.26	3397	22	2672	1912	Rho GTPase-activating protein domain
tae-miR167c-5p	ENSGALG00000019054	156	-18.55	156	-18.55	3409	22	703	242	Transferrin receptor-like, dimerisation domain
tae-miR167c-5p	ENSGALG00000015556	145	-14.34	145	-14.34	3416	22	3819	205	Pleckstrin homology domain
tae-miR167c-5p	ENSGALG00000012551	140	-12.65	140	-12.65	3417	22	1129	285	Protein kinase domain
tae-miR167c-5p	ENSGALG00000014186	147	-18.22	147	-18.22	3431	22	4250	3033	Calcineurin-like phosphoesterase domain, apaH type
tae-miR167c-5p	ENSGALG00000014395	145	-16.53	145	-16.53	3440	22	2017	388	Helicase superfamily 1/2, ATP-binding domain
tae-miR167c-5p	ENSGALG00000012265	292	-36.58	151	-22.3	3442	22	3181	608 2419	Calponin homology domain
tae-miR167c-5p	ENSGALG00000012663	296	-27.52	150	-15.36	3445	22	4442	1829 3921	Succinate semialdehyde dehydrogenase
tae-miR167c-5p	ENSGALG00000015517	153	-18.11	153	-18.11	3465	22	4798	1548	BTB/POZ-like
tae-miR167c-5p	ENSGALG00000012226	293	-32.57	148	-18.57	3474	22	1372	1305 224	0
tae-miR167c-5p	ENSGALG00000016558	140	-12.63	140	-12.63	3485	22	281	1	PDGF/VEGF domain
tae-miR167c-5p	ENSGALG00000006112	146	-17.77	146	-17.77	3497	22	3782	1282	IQ motif, EF-hand binding site
tae-miR167c-5p	ENSGALG00000016016	149	-20.2	149	-20.2	3498	22	2508	987	Zinc finger, C2H2
tae-miR167c-5p	ENSGALG00000012068	140	-15.53	140	-15.53	3501	22	1782	632	P-loop containing nucleoside triphosphate hydrolase
tae-miR167c-5p	ENSGALG00000015478	144	-12.63	144	-12.63	3504	22	3822	2054	Zinc finger, UBP-type
tae-miR167c-5p	ENSGALG00000014925	147	-19.88	147	-19.88	3549	22	2397	957	GPCR, family 3, C-terminal
tae-miR167c-5p	ENSGALG00000006597	145	-13.15	145	-13.15	3554	22	2588	81	0
tae-miR167c-5p	ENSGALG00000012882	150	-15.65	150	-15.65	3556	22	95	48	Short-chain dehydrogenase/reductase SDR
tae-miR167c-5p	ENSGALG00000017035	145	-22.49	145	-22.49	3589	22	1223	1008	Conserved oligomeric Golgi complex subunit 6
tae-miR167c-5p	ENSGALG00000016176	161	-26.28	161	-26.28	3590	22	1013	272	GPS motif
tae-miR167c-5p	ENSGALG00000014708	146	-17.94	146	-17.94	3591	22	298	112	DSBA-like thioredoxin domain
tae-miR167c-5p	ENSGALG00000015559	144	-14.34	144	-14.34	3602	22	4236	73	Villin headpiece
tae-miR167c-5p	ENSGALG00000016721	149	-18.44	149	-18.44	3606	22	1502	1033	PLC-like phosphodiesterase, TIM beta/alpha-barrel domain
tae-miR167c-5p	ENSGALG00000016224	298	-34.3	154	-19.35	3614	22	2841	2282 1722	Amine oxidase
tae-miR167c-5p	ENSGALG00000013010	146	-17.17	146	-17.17	3622	22	4955	3958	Dcp1-like decapping
tae-miR167c-5p	ENSGALG00000017112	155	-12.16	155	-12.16	3632	22	2014	706	Myotubularin-like phosphatase domain
tae-miR167c-5p	ENSGALG00000016837	280	-25.28	140	-12.65	3634	22	4630	2077 3635	Ankyrin repeat
tae-miR167c-5p	ENSGALG00000012677	145	-12.65	145	-12.65	3635	22	2117	374	MiaB-like tRNA modifying enzyme, archaeal-type
tae-miR167c-5p	ENSGALG00000006409	154	-13.04	154	-13.04	3647	22	3291	399	CD34/Podocalyxin
tae-miR167c-5p	ENSGALG00000015932	147	-13.54	147	-13.54	3677	22	4665	1673	Potassium channel, voltage dependent, KCNQ
tae-miR167c-5p	ENSGALG00000016920	149	-15.11	149	-15.11	3682	22	717	210	Calponin homology domain
tae-miR167c-5p	ENSGALG00000016549	144	-18.59	144	-18.59	3689	22	4390	2144	CTP synthase
tae-miR167c-5p	ENSGALG00000012754	168	-28.45	168	-28.45	3700	22	3252	695	Phenylalanine-4-hydroxylase, tetrameric form
tae-miR167c-5p	ENSGALG00000022789	140	-13.15	140	-13.15	3706	22	3369	1998	Syndecan/Neurexin domain
tae-miR167c-5p	ENSGALG00000012119	152	-14.02	152	-14.02	3723	22	243	60	SRCR domain
tae-miR167c-5p	ENSGALG00000016713	142	-12.8	142	-12.8	3727	22	3634	1690	Platelet-activating factor acetylhydrolase
tae-miR167c-5p	ENSGALG00000014770	145	-14.36	145	-14.36	3739	22	2573	683	FERM domain
tae-miR167c-5p	ENSGALG00000013956	155	-18.96	155	-18.96	3745	22	1443	1286	Myb-like domain
tae-miR167c-5p	ENSGALG00000012688	155	-23.69	155	-23.69	3754	22	1749	437	NHL repeat, subgroup
tae-miR167c-5p	ENSGALG00000016387	149	-17.43	149	-17.43	3755	22	329	157	Tetratricopeptide repeat-containing domain
tae-miR167c-5p	ENSGALG00000015987	154	-18.42	154	-18.42	3771	22	4677	3028	Thioredoxin-like fold
tae-miR167c-5p	ENSGALG00000011947	140	-12.13	140	-12.13	3793	22	1548	116	DNA-directed RNA polymerase, subunit E/RPC8
tae-miR167c-5p	ENSGALG00000013462	178	-31.06	178	-31.06	3798	22	1862	1001	Target SNARE coiled-coil domain
tae-miR167c-5p	ENSGALG00000016036	157	-14.72	157	-14.72	3800	22	2983	974	Dopey, N-terminal
tae-miR167c-5p	ENSGALG00000002302	150	-15.15	150	-15.15	3803	22	2885	410	YEATS
tae-miR167c-5p	ENSGALG00000016992	142	-15.52	142	-15.52	3804	22	989	162	G protein-coupled receptor, rhodopsin-like
tae-miR167c-5p	ENSGALG00000016682	142	-14.26	142	-14.26	3808	22	847	208	CAP domain
tae-miR167c-5p	ENSGALG00000014405	291	-27.93	146	-14.81	3815	22	3514	386 1873	EF-hand domain
tae-miR167c-5p	ENSGALG00000013145	141	-12.8	141	-12.8	3817	22	4930	766	FERM, C-terminal PH-like domain
tae-miR167c-5p	ENSGALG00000016560	152	-18.88	152	-18.88	3821	22	4122	2324	CDP-alcohol phosphatidyltransferase
tae-miR167c-5p	ENSGALG00000017172	149	-13.15	149	-13.15	3825	22	2056	1017	Vitelline membrane outer layer protein I (VOMI)
tae-miR167c-5p	ENSGALG00000017251	142	-14.81	142	-14.81	3832	22	2475	920	Protein of unknown function DUF1640
tae-miR167c-5p	ENSGALG00000016786	140	-15.33	140	-15.33	3833	22	2334	216	Toll/interleukin-1 receptor homology (TIR) domain
tae-miR167c-5p	ENSGALG00000013001	148	-15.75	148	-15.75	3834	22	3350	354	Armadillo
tae-miR167c-5p	ENSGALG00000011189	140	-17.75	140	-17.75	3835	22	316	233	Tctex-1
tae-miR167c-5p	ENSGALG00000012044	148	-18.23	148	-18.23	3839	22	1116	299	Ankyrin repeat
tae-miR167c-5p	ENSGALG00000015247	310	-38.68	170	-24.65	3841	22	3422	762 614	G protein-coupled receptor, rhodopsin-like
tae-miR167c-5p	ENSGALG00000012631	140	-14.34	140	-14.34	3850	22	1290	177	WD40 repeat
tae-miR167c-5p	ENSGALG00000017310	167	-20.13	167	-20.13	3859	22	174	56	Leucine-rich repeat, typical subtype
tae-miR167c-5p	ENSGALG00000011926	145	-17.49	145	-17.49	3860	22	1360	441	Alpha-macroglobulin complement component
tae-miR167c-5p	ENSGALG00000017207	142	-15.33	142	-15.33	3870	22	211	104	Pre-mRNA-splicing factor Cwf15/Cwc15
tae-miR167c-5p	ENSGALG00000016330	143	-12.63	143	-12.63	3871	22	3537	2780	Fibrinogen, alpha/beta/gamma chain, C-terminal globular domain
tae-miR167c-5p	ENSGALG00000014459	150	-17.1	150	-17.1	3876	22	3874	2581	Zinc finger, C2H2
tae-miR167c-5p	ENSGALG00000008871	148	-21.3	148	-21.3	3940	22	4616	628	GPS motif
tae-miR167c-5p	ENSGALG00000013892	147	-14.39	147	-14.39	3951	22	2688	115	Protein kinase domain
tae-miR167c-5p	ENSGALG00000012377	140	-13.15	140	-13.15	3957	22	486	373	Methyltransferase type 12
tae-miR167c-5p	ENSGALG00000013695	140	-13.15	140	-13.15	3974	22	1310	1	Zinc finger, DHHC-type, palmitoyltransferase
tae-miR167c-5p	ENSGALG00000013037	156	-18.46	156	-18.46	3980	22	1210	464	Blc2 family
tae-miR167c-5p	ENSGALG00000012497	441	-48.56	153	-17.03	3982	22	3740	1840 70 1104	Na/K/Cl co-transporter superfamily
tae-miR167c-5p	ENSGALG00000017046	146	-13.04	146	-13.04	3994	22	1765	306	EMI domain
tae-miR167c-5p	ENSGALG00000014006	150	-17.53	150	-17.53	3997	22	4254	2621	Sterile alpha motif domain
tae-miR167c-5p	ENSGALG00000012036	145	-13.36	145	-13.36	4004	22	2833	2688	Serine/threonine/dual specificity protein kinase, catalytic domain
tae-miR167c-5p	ENSGALG00000013310	147	-13.44	147	-13.44	4037	22	1880	1192	LisH dimerisation motif
tae-miR167c-5p	ENSGALG00000015412	155	-16.74	155	-16.74	4042	22	2324	79	Small GTPase superfamily, ARF/SAR type
tae-miR167c-5p	ENSGALG00000015084	150	-23.29	150	-23.29	4045	22	3095	123	Immunoglobulin-like domain
tae-miR167c-5p	ENSGALG00000015961	145	-19.45	145	-19.45	4057	22	2369	1814	Succinyl-CoA ligase, alpha subunit
tae-miR167c-5p	ENSGALG00000014892	153	-17.16	153	-17.16	4085	22	4411	1703	t-SNARE
tae-miR167c-5p	ENSGALG00000012143	155	-16.77	155	-16.77	4086	22	355	132	0
tae-miR167c-5p	ENSGALG00000012770	164	-21.69	164	-21.69	4099	22	3963	2028	Serine/threonine/dual specificity protein kinase, catalytic domain
tae-miR167c-5p	ENSGALG00000016772	151	-17.07	151	-17.07	4100	22	417	183	Phosducin, thioredoxin-like domain
tae-miR167c-5p	ENSGALG00000015025	157	-17.21	157	-17.21	4101	22	4213	3575	Strabismus
tae-miR167c-5p	ENSGALG00000017132	151	-18.42	151	-18.42	4108	22	4236	158	CRM1 C-terminal domain
tae-miR167c-5p	ENSGALG00000013146	151	-16.32	151	-16.32	4114	22	4110	3372	Plexin, cytoplasmic RasGAP domain
tae-miR167c-5p	ENSGALG00000006025	162	-20.22	162	-20.22	4120	22	971	278	Actin-binding, Xin repeat
tae-miR167c-5p	ENSGALG00000002555	142	-17.53	142	-17.53	4125	22	2099	1422	Protein kinase domain
tae-miR167c-5p	ENSGALG00000010198	150	-14.64	150	-14.64	4128	22	1195	492	Tryptophan 5-monooxygenase
tae-miR167c-5p	ENSGALG00000012950	143	-15.4	143	-15.4	4129	22	1064	1029	Zinc finger, RING-type
tae-miR167c-5p	ENSGALG00000015866	146	-17.21	146	-17.21	4135	22	2645	1564	Transketolase-like, pyrimidine-binding domain
tae-miR167c-5p	ENSGALG00000016506	145	-12.81	145	-12.81	4136	22	1967	1925	Zinc finger, C2H2
tae-miR167c-5p	ENSGALG00000012442	159	-17.83	159	-17.83	4137	22	304	68	Fringe-like
tae-miR167c-5p	ENSGALG00000006038	166	-20.1	166	-20.1	4177	22	3681	574	Zona pellucida domain
tae-miR167c-5p	ENSGALG00000012947	143	-14.52	143	-14.52	4180	22	1298	789	Complement C1q protein
tae-miR167c-5p	ENSGALG00000016399	140	-15.96	140	-15.96	4186	22	2393	1115	PDZ domain
tae-miR167c-5p	ENSGALG00000023882	151	-19.49	151	-19.49	4188	22	157	5	Marvel domain
tae-miR167c-5p	ENSGALG00000015849	149	-16.38	149	-16.38	4195	22	3116	1751	Malic enzyme, NAD-binding
tae-miR167c-5p	ENSGALG00000014089	140	-12.65	140	-12.65	4216	22	3004	1443	RNA recognition motif domain
tae-miR167c-5p	ENSGALG00000014242	147	-12.63	147	-12.63	4217	22	669	113	BEN domain
tae-miR167c-5p	ENSGALG00000015869	145	-13.74	145	-13.74	4223	22	830	1	HECT
tae-miR167c-5p	ENSGALG00000014203	144	-16.4	144	-16.4	4224	22	2909	459	Calponin homology domain
tae-miR167c-5p	ENSGALG00000016971	151	-18.71	151	-18.71	4240	22	462	219	TSC-22 / Dip / Bun
tae-miR167c-5p	ENSGALG00000009336	140	-14.81	140	-14.81	4258	22	3677	2726	AVL9/DENND6 domain
tae-miR167c-5p	ENSGALG00000020676	280	-25.28	140	-12.65	4264	22	480	129 414	0
tae-miR167c-5p	ENSGALG00000014902	147	-17.83	147	-17.83	4279	22	2449	355	PDZ domain
tae-miR167c-5p	ENSGALG00000012115	161	-17.68	161	-17.68	4287	22	2676	133	Wilm's tumour protein, N-terminal
tae-miR167c-5p	ENSGALG00000010159	144	-15.88	144	-15.88	4301	22	1901	1693	Phosphate transporter
tae-miR167c-5p	ENSGALG00000015459	145	-17.48	145	-17.48	4312	22	874	152	Zinc finger, C2H2
tae-miR167c-5p	ENSGALG00000017084	148	-23.57	148	-23.57	4323	22	2083	2035	Ubiquitin-like
tae-miR167c-5p	ENSGALG00000008521	151	-12.65	151	-12.65	4325	22	4820	3123	BRCT domain
tae-miR167c-5p	ENSGALG00000013018	148	-20.41	148	-20.41	4335	22	682	575	CGI121/TPRKB
tae-miR167c-5p	ENSGALG00000016317	140	-13.15	140	-13.15	4359	22	647	37	Immunoglobulin E-set
tae-miR167c-5p	ENSGALG00000015809	156	-16.84	156	-16.84	4361	22	447	9	Zinc finger, RING-type
tae-miR167c-5p	ENSGALG00000012183	151	-17.92	151	-17.92	4367	22	1582	667	Chromo/chromo shadow domain
tae-miR167c-5p	ENSGALG00000014115	140	-12.65	140	-12.65	4368	22	2562	2208	0
tae-miR167c-5p	ENSGALG00000014228	147	-12.2	147	-12.2	4371	22	4402	807	RecF/RecN/SMC, N-terminal
tae-miR167c-5p	ENSGALG00000024488	144	-12.16	144	-12.16	4376	22	1743	1716	CD99 antigen-like protein 2
tae-miR167c-5p	ENSGALG00000011968	157	-14.55	157	-14.55	4379	22	3094	2995	Glycoside hydrolase, family 35
tae-miR167c-5p	ENSGALG00000012724	151	-16.82	151	-16.82	4391	22	2872	1972	WD40 repeat
tae-miR167c-5p	ENSGALG00000016681	149	-14.96	149	-14.96	4416	22	737	387	Short-chain dehydrogenase/reductase SDR
tae-miR167c-5p	ENSGALG00000011149	155	-15.75	155	-15.75	4431	22	1009	513	Fibronectin, type II, collagen-binding
tae-miR167c-5p	ENSGALG00000016382	158	-16.34	158	-16.34	4440	22	3430	1307	PDZ domain
tae-miR167c-5p	ENSGALG00000008605	144	-15.43	144	-15.43	4442	22	1460	676	Tetratricopeptide repeat
tae-miR167c-5p	ENSGALG00000015828	165	-17.56	165	-17.56	4451	22	254	7	BTB/POZ-like
tae-miR167c-5p	ENSGALG00000012834	166	-19.77	166	-19.77	4453	22	119	4	NADP-dependent oxidoreductase domain
tae-miR167c-5p	ENSGALG00000016495	150	-14.89	150	-14.89	4455	22	4322	2242	BTB/POZ-like
tae-miR167c-5p	ENSGALG00000002864	289	-32.05	148	-16.72	4462	22	3656	1456 1530	Leucine-rich repeat
tae-miR167c-5p	ENSGALG00000012356	291	-32.35	151	-17.7	4480	22	1893	1710 1051	Ubiquitin system component Cue
tae-miR167c-5p	ENSGALG00000012277	158	-19.84	158	-19.84	4481	22	1251	883	Basic-leucine zipper domain
tae-miR167c-5p	ENSGALG00000014227	146	-17.06	146	-17.06	4486	22	1463	251	0
tae-miR167c-5p	ENSGALG00000019552	140	-14.81	140	-14.81	4492	22	2248	426	Serpin domain
tae-miR167c-5p	ENSGALG00000009796	287	-29.56	147	-15.33	4498	22	4068	3541 2302	Phox homologous domain
tae-miR167c-5p	ENSGALG00000012665	142	-16.93	142	-16.93	4512	22	1412	89	PTB/PI domain
tae-miR167c-5p	ENSGALG00000012208	145	-15.42	145	-15.42	4514	22	1697	1346	Actin-depolymerising factor homology domain
tae-miR167c-5p	ENSGALG00000012538	158	-20.52	158	-20.52	4517	22	1366	927	Zinc finger, nuclear hormone receptor-type
tae-miR167c-5p	ENSGALG00000015600	149	-16.5	149	-16.5	4551	22	137	36	Homeobox domain
tae-miR167c-5p	ENSGALG00000014848	140	-12.63	140	-12.63	4557	22	571	240	Aspartyl beta-hydroxylase/Triadin domain
tae-miR167c-5p	ENSGALG00000012118	142	-14.81	142	-14.81	4566	22	1683	803	Protein of unknown function DUF2723
tae-miR167c-5p	ENSGALG00000016281	151	-17.04	151	-17.04	4579	22	2497	1096	Spectrin/alpha-actinin
tae-miR167c-5p	ENSGALG00000016949	144	-16.71	144	-16.71	4580	22	3593	1165	WW domain
tae-miR167c-5p	ENSGALG00000017186	154	-16.36	154	-16.36	4587	22	1361	562	CARD domain
tae-miR167c-5p	ENSGALG00000006305	155	-21.36	155	-21.36	4588	22	1728	1579	P-loop containing nucleoside triphosphate hydrolase
tae-miR167c-5p	ENSGALG00000011894	299	-31.68	150	-16.87	4601	22	2132	1052 1	Cytochrome P450
tae-miR167c-5p	ENSGALG00000012720	140	-12.83	140	-12.83	4602	22	3702	2232	Zinc finger, RanBP2-type
tae-miR167c-5p	ENSGALG00000016702	151	-22	151	-22	4605	22	4244	940	EF-hand domain
tae-miR167c-5p	ENSGALG00000016198	156	-19.51	156	-19.51	4617	22	2689	1652	RNA recognition motif domain
tae-miR167c-5p	ENSGALG00000009689	152	-14.16	152	-14.16	4619	22	2667	2003	Arylesterase
tae-miR167c-5p	ENSGALG00000011957	151	-16.99	151	-16.99	4635	22	2602	1833	Anti-proliferative protein
tae-miR167c-5p	ENSGALG00000012424	158	-25.71	158	-25.71	4643	22	1152	514	Glycosyltransferase family 1, N-terminal
tae-miR167c-5p	ENSGALG00000017044	302	-29.6	152	-15.33	4663	22	4050	965 594	Ankyrin repeat
tae-miR167c-5p	ENSGALG00000014746	152	-15.64	152	-15.64	4666	22	2518	881	Ankyrin repeat
tae-miR167c-5p	ENSGALG00000012547	147	-14.82	147	-14.82	4668	22	4050	993	Protein kinase domain
tae-miR167c-5p	ENSGALG00000022875	141	-12.13	141	-12.13	4676	22	880	362	Immunoglobulin V-set domain
tae-miR167c-5p	ENSGALG00000014122	140	-16.45	140	-16.45	4681	22	2317	281	Oxidoreductase, FAD-binding domain
tae-miR167c-5p	ENSGALG00000015461	152	-17.74	152	-17.74	4690	22	1616	1497	0
tae-miR167c-5p	ENSGALG00000023014	142	-14.37	142	-14.37	4691	22	4301	908	0
tae-miR167c-5p	ENSGALG00000017329	142	-18.45	142	-18.45	4697	22	4527	4316	FCH domain
tae-miR167c-5p	ENSGALG00000007142	151	-24.42	151	-24.42	4732	22	4722	668	ABC transporter-like
tae-miR167c-5p	ENSGALG00000013499	140	-12.63	140	-12.63	4749	22	1016	373	SIT4 phosphatase-associated protein family
tae-miR167c-5p	ENSGALG00000002930	143	-13.04	143	-13.04	4764	22	1296	786	Target SNARE coiled-coil domain
tae-miR167c-5p	ENSGALG00000012642	156	-15.73	156	-15.73	4765	22	2423	77	Guanine nucleotide exchange factor, Ric8
tae-miR167c-5p	ENSGALG00000015580	147	-13.52	147	-13.52	4770	22	2253	1843	E3 UFM1-protein ligase 1
tae-miR167c-5p	ENSGALG00000015293	307	-37.63	158	-21.84	4777	22	2110	1391 708	Protein of unknown function DUF716 (TMEM45)
tae-miR167c-5p	ENSGALG00000020943	145	-20.06	145	-20.06	4780	22	3016	2221	Aminotransferase class V domain
tae-miR167c-5p	ENSGALG00000015549	144	-14.81	144	-14.81	4790	22	996	837	GrpE nucleotide exchange factor
tae-miR167c-5p	ENSGALG00000004569	146	-15.33	146	-15.33	4791	22	382	343	Immunoglobulin subtype
tae-miR167c-5p	ENSGALG00000021193	142	-19.22	142	-19.22	4796	22	1256	859	START domain
tae-miR167c-5p	ENSGALG00000020813	141	-12.99	141	-12.99	4816	22	2187	227	0
tae-miR167c-5p	ENSGALG00000014190	155	-15.42	155	-15.42	4832	22	2006	405	Patatin/Phospholipase A2-related
tae-miR167c-5p	ENSGALG00000016815	145	-16.6	145	-16.6	4834	22	3480	2234	Regulator of nonsense-mediated decay, UPF3
tae-miR167c-5p	ENSGALG00000016369	291	-29.23	148	-16.07	4850	22	3415	2533 1757	F-box domain
tae-miR167c-5p	ENSGALG00000015916	299	-31.08	153	-16.27	4853	22	1481	894 598	Major facilitator superfamily domain
tae-miR167c-5p	ENSGALG00000013397	162	-15.12	162	-15.12	4858	22	533	388	Exocyst complex component Sec6
tae-miR167c-5p	ENSGALG00000012993	303	-43.24	154	-24.07	4873	22	4719	2759 2214	DNA recombination/repair protein Rad52
tae-miR167c-5p	ENSGALG00000012185	162	-29.82	162	-29.82	4884	22	1043	163	Phospholipase A2, group XII secretory
tae-miR167c-5p	ENSGALG00000023572	143	-13.98	143	-13.98	4894	22	1029	622	0
tae-miR167c-5p	ENSGALG00000012027	151	-22.43	151	-22.43	4908	22	2991	2453	Reeler domain
tae-miR167c-5p	ENSGALG00000016619	154	-17.98	154	-17.98	4925	22	3198	410	Zinc finger, C2H2
tae-miR167c-5p	ENSGALG00000012289	300	-36.64	151	-18.94	4933	22	3980	3912 1823	Zinc finger, RING-type
tae-miR167c-5p	ENSGALG00000012497	148	-17.03	148	-17.03	4938	22	810	70	Na/K/Cl co-transporter superfamily
tae-miR167c-5p	ENSGALG00000023099	140	-15.33	140	-15.33	4941	22	1934	1410	Zinc finger, DHHC-type, palmitoyltransferase
tae-miR167c-5p	ENSGALG00000016665	155	-19.17	155	-19.17	4955	22	1271	1216	Squalene/phytoene synthase
tae-miR167c-5p	ENSGALG00000022938	153	-12.13	153	-12.13	4961	22	4852	935	Zinc finger, double-stranded RNA binding
tae-miR167c-5p	ENSGALG00000010047	148	-15.54	148	-15.54	4970	22	3489	3239	Forkhead-associated (FHA) domain
tae-miR167c-5p	ENSGALG00000014953	299	-31.91	151	-16.58	4972	22	4539	553 1091	RWD domain
tae-miR167c-5p	ENSGALG00000015478	140	-14.81	140	-14.81	4990	22	4807	2950	Zinc finger, UBP-type
tae-miR167c-5p	ENSGALG00000012020	292	-28.59	151	-14.9	4993	22	2636	557 1073	ABC transporter type 1, transmembrane domain
tae-miR167c-5p	ENSGALG00000002314	302	-36.36	153	-19.26	4997	22	2642	1417 98	Cadherin
tae-miR167c-5p	ENSGALG00000015998	140	-12.16	140	-12.16	4998	22	3191	861	Phosphatidyl serine synthase
tae-miR167c-5p	ENSGALG00000014222	145	-14.81	145	-14.81	5006	22	3759	1647	Nuclear pore complex, NUP2/50/61
tae-miR167c-5p	ENSGALG00000015513	166	-23.79	166	-23.79	5022	22	4941	1171	0
tae-miR167c-5p	ENSGALG00000019852	147	-15.27	147	-15.27	5043	22	114	39	MeleagrinCygnin
tae-miR167c-5p	ENSGALG00000016216	148	-12.65	148	-12.65	5044	22	1573	846	NDRG
tae-miR167c-5p	ENSGALG00000008461	140	-12.65	140	-12.65	5064	22	4077	1	Apple-like
tae-miR167c-5p	ENSGALG00000020298	157	-19.95	157	-19.95	5065	22	167	33	0
tae-miR167c-5p	ENSGALG00000015607	151	-19.48	151	-19.48	5069	22	3532	2252	PAS domain
tae-miR167c-5p	ENSGALG00000012472	286	-27.34	146	-14.69	5080	22	1523	1086 1158	Fibronectin type III
tae-miR167c-5p	ENSGALG00000020679	143	-12.63	143	-12.63	5085	22	2588	1549	Pleckstrin homology domain
tae-miR167c-5p	ENSGALG00000013579	154	-15.87	154	-15.87	5095	22	4030	3178	Epidermal growth factor-like domain
tae-miR167c-5p	ENSGALG00000014194	286	-28.6	146	-16.94	5103	22	3997	3120 2893	Bacterial surface antigen (D15)
tae-miR167c-5p	ENSGALG00000013224	157	-18.92	157	-18.92	5128	22	4442	2399	Pleckstrin homology domain
tae-miR167c-5p	ENSGALG00000011963	140	-13.18	140	-13.18	5151	22	2673	1222	SET domain
tae-miR167c-5p	ENSGALG00000016130	291	-36.16	148	-19.45	5152	22	3454	2759 1862	Pyrroline-5-carboxylate reductase
tae-miR167c-5p	ENSGALG00000016384	162	-17.66	162	-17.66	5159	22	2653	2113	Myelin transcription factor 1
tae-miR167c-5p	ENSGALG00000013813	152	-13.82	152	-13.82	5167	22	3419	2288	GPCR, rhodopsin-like, 7TM
tae-miR167c-5p	ENSGALG00000013054	151	-13.57	151	-13.57	5181	22	2520	91	FAST kinase leucine-rich
tae-miR167c-5p	ENSGALG00000016394	148	-14.32	148	-14.32	5189	22	2018	1625	Nucleotide-diphospho-sugar transferases
tae-miR167c-5p	ENSGALG00000014471	140	-13.67	140	-13.67	5202	22	4883	2288	Catalase core domain
tae-miR167c-5p	ENSGALG00000014286	162	-20.73	162	-20.73	5207	22	3236	1323	Armadillo-type fold
tae-miR167c-5p	ENSGALG00000013000	141	-13.15	141	-13.15	5211	22	1369	1102	AdipoR/Haemolysin-III-related
tae-miR167c-5p	ENSGALG00000015693	140	-13.46	140	-13.46	5216	22	4927	3970	Ubiquitin interacting motif
tae-miR167c-5p	ENSGALG00000012054	157	-22.52	157	-22.52	5222	22	1005	764	Protein kinase domain
tae-miR167c-5p	ENSGALG00000011980	145	-16.2	145	-16.2	5223	22	1810	504	CP2 transcription factor
tae-miR167c-5p	ENSGALG00000016810	143	-15.27	143	-15.27	5232	22	3729	124	SH3 domain
tae-miR167c-5p	ENSGALG00000010356	148	-19.51	148	-19.51	5239	22	664	380	SNF2-related
tae-miR167c-5p	ENSGALG00000015725	145	-15.69	145	-15.69	5242	22	1384	1124	Immunoglobulin subtype
tae-miR167c-5p	ENSGALG00000013069	149	-19.34	149	-19.34	5248	22	2964	1317	Histidine phosphatase superfamily, clade-1
tae-miR167c-5p	ENSGALG00000023401	140	-14.75	140	-14.75	5250	22	3226	2117	Ovarian tumour, otubain
tae-miR167c-5p	ENSGALG00000015218	302	-38.55	154	-23.96	5262	22	3995	1770 3462	Reduced folate carrier
tae-miR167c-5p	ENSGALG00000015347	308	-32.67	160	-18.21	5267	22	1559	256 89	Zona pellucida domain
tae-miR167c-5p	ENSGALG00000016971	151	-18.71	151	-18.71	5275	22	939	219	TSC-22 / Dip / Bun
tae-miR167c-5p	ENSGALG00000016417	145	-15.33	145	-15.33	5302	22	1022	446	Sister chromatid cohesion protein Dcc1
tae-miR167c-5p	ENSGALG00000016108	299	-31.83	154	-16.5	5310	22	980	632 321	0
tae-miR167c-5p	ENSGALG00000019555	141	-12.13	141	-12.13	5320	22	1680	837	Serpin domain
tae-miR167c-5p	ENSGALG00000012971	143	-21.96	143	-21.96	5328	22	1030	323	0
tae-miR167c-5p	ENSGALG00000015506	140	-11.66	140	-11.66	5331	22	1810	1391	Glycosyl hydrolase, family 13, subfamily, catalytic domain
tae-miR167c-5p	ENSGALG00000011870	290	-25.28	150	-13.15	5350	22	4089	3381 1319	PAS domain
tae-miR167c-5p	ENSGALG00000016282	140	-15.55	140	-15.55	5362	22	2395	2257	Zinc finger, C2H2
tae-miR167c-5p	ENSGALG00000015309	300	-31.45	160	-20.66	5372	22	2859	1429 1	Sterile alpha motif domain
tae-miR167c-5p	ENSGALG00000016243	144	-14.34	144	-14.34	5375	22	2508	1927	Protein of unknown function DUF3776
tae-miR167c-5p	ENSGALG00000002922	288	-30.44	145	-15.63	5376	22	2268	575 1322	Ankyrin repeat
tae-miR167c-5p	ENSGALG00000012886	145	-19.44	145	-19.44	5385	22	421	17	0
tae-miR167c-5p	ENSGALG00000014890	140	-14.81	140	-14.81	5393	22	1457	1318	Death domain
tae-miR167c-5p	ENSGALG00000015403	285	-30.88	144	-16.07	5397	22	4925	2134 2597	Fibronectin type III
tae-miR167c-5p	ENSGALG00000013980	150	-17.32	150	-17.32	5429	22	2791	2700	Major facilitator superfamily domain
tae-miR167c-5p	ENSGALG00000008035	148	-13.74	148	-13.74	5436	22	1504	571	Conserved oligomeric Golgi complex subunit 5
tae-miR167c-5p	ENSGALG00000015495	155	-17.97	155	-17.97	5440	22	2227	99	Homeobox domain
tae-miR167c-5p	ENSGALG00000020922	155	-17.31	155	-17.31	5452	22	1550	325	0
tae-miR167c-5p	ENSGALG00000017009	145	-13.66	145	-13.66	5456	22	2490	1	Armadillo
tae-miR167c-5p	ENSGALG00000015444	145	-12.13	145	-12.13	5461	22	3480	760	BEACH domain
tae-miR167c-5p	ENSGALG00000009455	142	-15.27	142	-15.27	5464	22	3105	2716	Mini-chromosome maintenance complex-binding protein
tae-miR167c-5p	ENSGALG00000015122	140	-13.15	140	-13.15	5476	22	430	161	TAFH/NHR1
tae-miR167c-5p	ENSGALG00000013810	162	-15.96	162	-15.96	5513	22	2084	1177	0
tae-miR167c-5p	ENSGALG00000016467	148	-12.13	148	-12.13	5515	22	4288	1912	P-loop containing nucleoside triphosphate hydrolase
tae-miR167c-5p	ENSGALG00000008569	155	-17.06	155	-17.06	5519	22	1851	427	EF-hand domain
tae-miR167c-5p	ENSGALG00000012365	290	-27.32	150	-14.39	5556	22	4329	4188 775	Glycogen/starch/alpha-glucan phosphorylase
tae-miR167c-5p	ENSGALG00000015464	157	-17.06	157	-17.06	5557	22	3772	2408	Immunoglobulin-like domain
tae-miR167c-5p	ENSGALG00000002315	140	-12.63	140	-12.63	5563	22	1565	70	Peptidase S54, rhomboid domain
tae-miR167c-5p	ENSGALG00000012000	313	-39.67	159	-22.78	5565	22	1263	209 889	MT-A70-like
tae-miR167c-5p	ENSGALG00000016447	154	-21.06	154	-21.06	5596	22	1587	363	Disulphide isomerase
tae-miR167c-5p	ENSGALG00000012873	142	-12.13	142	-12.13	5600	22	1456	1083	Serpin domain
tae-miR167c-5p	ENSGALG00000016684	154	-16.4	154	-16.4	5602	22	2318	370	Ammonium transporter AmtB-like domain
tae-miR167c-5p	ENSGALG00000013990	142	-13.15	142	-13.15	5603	22	491	225	Ribosomal protein L7Ae/L30e/S12e/Gadd45
tae-miR167c-5p	ENSGALG00000023451	158	-19.16	158	-19.16	5622	22	2742	620	MHCK/EF2 kinase
tae-miR167c-5p	ENSGALG00000012574	141	-20.85	141	-20.85	5636	22	1985	1091	Sterile alpha motif domain
tae-miR167c-5p	ENSGALG00000017419	148	-20.31	148	-20.31	5642	22	254	83	0
tae-miR167c-5p	ENSGALG00000015342	152	-14.59	152	-14.59	5654	22	4677	1912	IQ motif, EF-hand binding site
tae-miR167c-5p	ENSGALG00000016227	140	-14.34	140	-14.34	5662	22	410	1	GPCR, rhodopsin-like, 7TM
tae-miR167c-5p	ENSGALG00000016852	140	-12.63	140	-12.63	5664	22	2804	107	Tumour necrosis factor domain
tae-miR167c-5p	ENSGALG00000014331	149	-13.15	149	-13.15	5670	22	979	206	Tetratricopeptide repeat
tae-miR167c-5p	ENSGALG00000020092	140	-16.9	140	-16.9	5675	22	3380	1085	Macro domain
tae-miR167c-5p	ENSGALG00000013366	162	-23.15	162	-23.15	5678	22	4362	2357	LisH dimerisation motif
tae-miR167c-5p	ENSGALG00000014961	151	-15.99	151	-15.99	5691	22	4042	3387	0
tae-miR167c-5p	ENSGALG00000012802	163	-21.77	163	-21.77	5698	22	2942	1085	Transglutaminase, C-terminal
tae-miR167c-5p	ENSGALG00000013773	144	-12.16	144	-12.16	5705	22	501	42	Glycoside hydrolase, family 29
tae-miR167c-5p	ENSGALG00000013354	148	-17.44	148	-17.44	5707	22	2485	2451	ABC transporter-like
tae-miR167c-5p	ENSGALG00000016887	150	-17.43	150	-17.43	5708	22	871	558	HEAT
tae-miR167c-5p	ENSGALG00000010827	147	-17.78	147	-17.78	5721	22	2083	671	Inositol-tetrakisphosphate 1-kinase
tae-miR167c-5p	ENSGALG00000005638	146	-13.92	146	-13.92	5722	22	356	303	Fibronectin type III
tae-miR167c-5p	ENSGALG00000012265	141	-14.28	141	-14.28	5738	22	1655	893	Calponin homology domain
tae-miR167c-5p	ENSGALG00000016362	145	-14.47	145	-14.47	5754	22	1366	542	SH3 domain
tae-miR167c-5p	ENSGALG00000009731	140	-12.63	140	-12.63	5758	22	2547	219	Rho GTPase-activating protein domain
tae-miR167c-5p	ENSGALG00000028130	149	-19.6	149	-19.6	5772	22	4955	634	0
tae-miR167c-5p	ENSGALG00000005947	145	-14.91	145	-14.91	5776	22	3503	2701	Death domain
tae-miR167c-5p	ENSGALG00000011134	148	-16.65	148	-16.65	5780	22	2944	797	Rubisco LSMT, substrate-binding domain
tae-miR167c-5p	ENSGALG00000027299	140	-15.33	140	-15.33	5781	22	2953	1820	Nerve growth factor-related
tae-miR167c-5p	ENSGALG00000026011	301	-31.94	161	-19.81	5789	22	4431	2578 2910	GPCR, rhodopsin-like, 7TM
tae-miR167c-5p	ENSGALG00000027633	152	-15.68	152	-15.68	5793	22	4570	3475	Ras-association
tae-miR167c-5p	ENSGALG00000028186	153	-13.33	153	-13.33	5796	22	4384	268	Small GTP-binding protein domain
tae-miR167c-5p	ENSGALG00000028032	296	-36.44	151	-18.59	5800	22	680	127 191	Peptide methionine sulphoxide reductase MsrA
tae-miR167c-5p	ENSGALG00000029157	147	-17.24	147	-17.24	5804	22	7622	5845	Zinc finger, CCCH-type
tae-miR167c-5p	ENSGALG00000028136	145	-13.74	145	-13.74	5805	22	4327	2919	Chemokine interleukin-8-like domain
tae-miR167c-5p	ENSGALG00000026594	150	-12.99	150	-12.99	5810	22	2864	2184	Sulfotransferase domain
tae-miR167c-5p	ENSGALG00000026605	151	-17.68	151	-17.68	5815	22	2026	1934	BAG domain
tae-miR167c-5p	ENSGALG00000026200	293	-29.22	151	-17.09	5817	22	3729	1935 1781	Reticulon
tae-miR167c-5p	ENSGALG00000025862	140	-15.33	140	-15.33	5820	22	3914	438	Transmembrane protein 26
tae-miR167c-5p	ENSGALG00000011165	149	-17.67	149	-17.67	5821	22	2087	445	WD40 repeat
tae-miR167c-5p	ENSGALG00000027987	146	-12.63	146	-12.63	5823	22	3071	2765	Lamina-associated polypeptide 1C
tae-miR167c-5p	ENSGALG00000026781	150	-20.21	150	-20.21	5827	22	2362	1192	Membrane-associated, eicosanoid/glutathione metabolism (MAPEG) protein
tae-miR167c-5p	ENSGALG00000026111	294	-32.69	154	-17.88	5831	22	2537	1142 851	Armadillo-type fold
tae-miR167c-5p	ENSGALG00000028069	143	-16.77	143	-16.77	5838	22	3387	2086	Wnt
tae-miR167c-5p	ENSGALG00000010638	154	-19.9	154	-19.9	5840	22	4750	4514	Peptidase C14, caspase domain
tae-miR167c-5p	ENSGALG00000009390	145	-19.64	145	-19.64	5841	22	2899	530	Sema domain
tae-miR167c-5p	ENSGALG00000025892	147	-13.15	147	-13.15	5850	22	2200	1423	Small GTP-binding protein domain
tae-miR167c-5p	ENSGALG00000009368	154	-21.69	154	-21.69	5852	22	1444	112	DEP domain
tae-miR167c-5p	ENSGALG00000028872	292	-32.03	151	-19.4	5858	22	4189	2003 2619	Translationally controlled tumour protein
tae-miR167c-5p	ENSGALG00000027757	142	-12.65	142	-12.65	5859	22	1861	44	Small GTP-binding protein domain
tae-miR167c-5p	ENSGALG00000029084	146	-16.94	146	-16.94	5869	22	3957	2164	0
tae-miR167c-5p	ENSGALG00000009589	157	-15.91	157	-15.91	5875	22	3370	3231	Pyridoxal phosphate-dependent decarboxylase
tae-miR167c-5p	ENSGALG00000028311	147	-15.27	147	-15.27	5877	22	107	39	MeleagrinCygnin
tae-miR167c-5p	ENSGALG00000027028	140	-15.07	140	-15.07	5881	22	757	290	EF-hand domain
tae-miR167c-5p	ENSGALG00000027885	151	-13.51	151	-13.51	5882	22	2574	1665	0
tae-miR167c-5p	ENSGALG00000028459	145	-16	145	-16	5884	22	3143	2918	0
tae-miR167c-5p	ENSGALG00000027874	151	-18.57	151	-18.57	5894	22	1209	935	ChaC-like protein
tae-miR167c-5p	ENSGALG00000026753	140	-17.33	140	-17.33	5896	22	4803	1604	0
tae-miR167c-5p	ENSGALG00000008765	146	-12.75	146	-12.75	5904	22	1569	496	Sas10/Utp3/C1D
tae-miR167c-5p	ENSGALG00000026606	158	-17.54	158	-17.54	5910	22	1879	82	FAR-17a/AIG1-like protein
tae-miR167c-5p	ENSGALG00000029095	154	-13.82	154	-13.82	5911	22	3372	1051	PDZ domain
tae-miR167c-5p	ENSGALG00000014115	140	-12.65	140	-12.65	5916	22	2594	2240	0
tae-miR167c-5p	ENSGALG00000025875	158	-14.7	158	-14.7	5918	22	4482	4011	Homeobox domain
tae-miR167c-5p	ENSGALG00000010997	150	-16.63	150	-16.63	5937	22	3832	2859	Gasdermin
tae-miR167c-5p	ENSGALG00000027999	163	-22.01	163	-22.01	5944	22	2950	1600	0
tae-miR167c-5p	ENSGALG00000025818	320	-47.57	161	-27.9	5945	22	4408	1763 66	Two pore domain potassium channel domain
tae-miR167c-5p	ENSGALG00000026507	152	-15.03	152	-15.03	5949	22	2112	760	2Fe-2S ferredoxin-type domain
tae-miR167c-5p	ENSGALG00000025929	155	-14.92	155	-14.92	5953	22	926	665	Homeobox domain
tae-miR167c-5p	ENSGALG00000002509	148	-16.43	148	-16.43	5958	22	3427	3124	Fibrillar collagen, C-terminal
tae-miR167c-5p	ENSGALG00000027364	142	-18.06	142	-18.06	5965	22	1281	87	Myc-type, basic helix-loop-helix (bHLH) domain
tae-miR167c-5p	ENSGALG00000009433	143	-14.92	143	-14.92	5970	22	351	63	WW domain
tae-miR167c-5p	ENSGALG00000027056	311	-36.8	164	-21.74	5988	22	4129	838 1378	Ribosomal L11 methyltransferase, PrmA
tae-miR167c-5p	ENSGALG00000028945	150	-20.93	150	-20.93	5998	22	4561	4151	EAR
tae-miR167c-5p	ENSGALG00000027026	145	-12.94	145	-12.94	6007	22	3298	1699	Dienelactone hydrolase
tae-miR167c-5p	ENSGALG00000025747	155	-13.16	155	-13.16	6010	22	2912	1622	Flavodoxin-like fold
tae-miR167c-5p	ENSGALG00000026853	149	-15.33	149	-15.33	6011	22	4680	4402	Fibroblast growth factor family
tae-miR167c-5p	ENSGALG00000026301	146	-13.9	146	-13.9	6012	22	2943	1020	Protein kinase domain
tae-miR167c-5p	ENSGALG00000027133	445	-40.89	152	-14.87	6014	22	3981	1278 385 2417	Immunoglobulin-like domain
tae-miR167c-5p	ENSGALG00000028295	149	-20.61	149	-20.61	6023	22	2418	1166	Micro-fibrillar-associated protein 1, C-terminal
tae-miR167c-5p	ENSGALG00000028250	150	-19.78	150	-19.78	6031	22	4215	360	Ankyrin repeat
tae-miR167c-5p	ENSGALG00000028327	145	-12.63	145	-12.63	6036	22	1492	637	Claudin
tae-miR167c-5p	ENSGALG00000028967	151	-19.41	151	-19.41	6045	22	3894	3101	Small GTP-binding protein domain
tae-miR167c-5p	ENSGALG00000027615	148	-15.51	148	-15.51	6049	22	4857	4079	Beta-lactamase-like
tae-miR167c-5p	ENSGALG00000028940	143	-17.43	143	-17.43	6058	22	3548	387	Nucleoside diphosphate pyrophosphatase
tae-miR167c-5p	ENSGALG00000029023	151	-16.85	151	-16.85	6063	22	4228	161	DM DNA-binding domain
tae-miR167c-5p	ENSGALG00000029157	147	-17.24	147	-17.24	6064	22	7656	5879	Zinc finger, CCCH-type
tae-miR167c-5p	ENSGALG00000028242	155	-20.04	155	-20.04	6070	22	2776	346	HAD-superfamily hydrolase, subfamily IIA, hypothetical 2
tae-miR167c-5p	ENSGALG00000027678	140	-13.15	140	-13.15	6072	22	4018	1252	EamA domain
tae-miR167c-5p	ENSGALG00000026445	287	-29.49	147	-16.04	6075	22	3337	1569 1695	EF-hand domain
tae-miR167c-5p	ENSGALG00000028400	144	-17.41	144	-17.41	6079	22	782	535	GTP cyclohydrolase I, feedback regulatory protein
tae-miR167c-5p	ENSGALG00000028982	153	-14.58	153	-14.58	6081	22	3168	3120	P-loop containing nucleoside triphosphate hydrolase
tae-miR167c-5p	ENSGALG00000028828	140	-13.15	140	-13.15	6098	22	3584	3124	Translation Initiation factor eIF- 4e-like domain
tae-miR167c-5p	ENSGALG00000026700	144	-12.63	144	-12.63	6102	22	3696	3367	Zinc finger, C2H2
tae-miR167c-5p	ENSGALG00000028709	430	-42.46	145	-15.84	6110	22	4468	1555 2149 2110	Zinc finger, RING-type
tae-miR167c-5p	ENSGALG00000026301	146	-13.9	146	-13.9	6112	22	2163	1020	Protein kinase domain
tae-miR167c-5p	ENSGALG00000025912	144	-12.16	144	-12.16	6117	22	1117	491	Lytic transglycosylase-like SLT domain
tae-miR167c-5p	ENSGALG00000028807	155	-20.3	155	-20.3	6133	22	4156	2755	0
tae-miR167c-5p	ENSGALG00000029083	310	-34.78	159	-20.02	6137	22	2199	1192 830	Neurexophilin/NXPE
tae-miR167c-5p	ENSGALG00000026652	151	-19.6	151	-19.6	6146	22	3683	1776	Cytochrome b561 domain
tae-miR167c-5p	ENSGALG00000025896	148	-17.78	148	-17.78	6147	22	3662	971	Phosphatidic acid phosphatase type 2/haloperoxidase
tae-miR167c-5p	ENSGALG00000029002	145	-14.81	145	-14.81	6151	22	2633	68	CD99 antigen-like protein 2
tae-miR167c-5p	ENSGALG00000025735	157	-18.41	157	-18.41	6153	22	2846	1333	Retinal cGMP phosphodiesterase, gamma subunit
tae-miR167c-5p	ENSGALG00000029168	295	-32.1	149	-17.53	6159	22	4874	4338 4662	0
tae-miR167c-5p	ENSGALG00000027376	305	-36.77	160	-22.91	6160	22	2741	775 735	FUN14
tae-miR167c-5p	ENSGALG00000028628	287	-29	147	-15.33	6162	22	2667	435 1461	Lysosomal-associated transmembrane protein 4/5
tae-miR167c-5p	ENSGALG00000026326	151	-17.95	151	-17.95	6173	22	1601	419	Uncharacterised protein family WW domain-binding protein 1
tae-miR167c-5p	ENSGALG00000028683	295	-26.13	150	-14	6174	22	3595	1076 3473	Translocon-associated, gamma subunit
tae-miR167c-5p	ENSGALG00000028696	143	-14.81	143	-14.81	6177	22	4583	2226	Ferritin/DPS protein domain
tae-miR167c-5p	ENSGALG00000027682	147	-16.61	147	-16.61	6182	22	2811	36	Protein of unknown function DUF2003
tae-miR167c-5p	ENSGALG00000028373	146	-17.58	146	-17.58	6185	22	2917	1541	Calponin homology domain
tae-miR167c-5p	ENSGALG00000006126	150	-15.46	150	-15.46	6188	22	4012	525	von Willebrand factor, type A
tae-miR167c-5p	ENSGALG00000028539	156	-16.09	156	-16.09	6202	22	2270	1959	Transport protein particle (TRAPP) component
tae-miR167c-5p	ENSGALG00000005584	145	-14.81	145	-14.81	6205	22	2538	732	Glycosyltransferase 2-like
tae-miR167c-5p	ENSGALG00000027545	582	-58.26	156	-16.14	6209	22	4205	2810 2148 3132 3259	Inositol monophosphatase
tae-miR167c-5p	ENSGALG00000026838	143	-11.66	143	-11.66	6212	22	4558	198	0
tae-miR167c-5p	ENSGALG00000007491	147	-15.81	147	-15.81	6218	22	1532	1333	von Willebrand factor, type A
tae-miR167c-5p	ENSGALG00000028582	307	-38.12	155	-21.66	6221	22	2906	2499 2350	Zinc finger, LIM-type
tae-miR167c-5p	ENSGALG00000006879	148	-12.65	148	-12.65	6222	22	1344	224	Leucine-rich repeat
tae-miR167c-5p	ENSGALG00000027275	140	-12.65	140	-12.65	6223	22	3816	1881	Putative phosphatase regulatory subunit
tae-miR167c-5p	ENSGALG00000007226	152	-16.42	152	-16.42	6226	22	2272	640	Osteocrin
tae-miR167c-5p	ENSGALG00000026622	301	-39.43	160	-22.86	6232	22	4984	3184 1338	Protein of unknown function DUF3661, vaculolar transmembrane
tae-miR167c-5p	ENSGALG00000028813	145	-15.33	145	-15.33	6242	22	1424	403	0
tae-miR167c-5p	ENSGALG00000028853	157	-20.09	157	-20.09	6246	22	4801	2370	Major facilitator superfamily domain
tae-miR167c-5p	ENSGALG00000027125	304	-34.1	164	-18.54	6247	22	2292	836 2005	Proacrosin binding sp32
tae-miR167c-5p	ENSGALG00000029130	145	-14.9	145	-14.9	6249	22	2532	767	Leucine-rich repeat
tae-miR167c-5p	ENSGALG00000027337	145	-14.81	145	-14.81	6252	22	3449	2493	PMP-22/EMP/MP20/Claudin superfamily
tae-miR167c-5p	ENSGALG00000029145	438	-45.07	158	-18.48	6257	22	4536	1281 697 3575	Potentiating neddylation domain
tae-miR167c-5p	ENSGALG00000029043	147	-13.22	147	-13.22	6264	22	2817	2683	Galectin, carbohydrate recognition domain
tae-miR167c-5p	ENSGALG00000026727	140	-14.75	140	-14.75	6269	22	4377	2702	Cation efflux protein
tae-miR167c-5p	ENSGALG00000029106	144	-15.58	144	-15.58	6273	22	3484	2880	EAR
tae-miR167c-5p	ENSGALG00000025887	140	-16.52	140	-16.52	6280	22	1882	246	Basic-leucine zipper domain
tae-miR167c-5p	ENSGALG00000027737	162	-23.35	162	-23.35	6281	22	3576	1580	CIDE-N domain
tae-miR167c-5p	ENSGALG00000028222	154	-20.8	154	-20.8	6286	22	741	387	Immunoglobulin-like domain
tae-miR167c-5p	ENSGALG00000028415	288	-31.31	148	-19.18	6287	22	3906	2144 2842	Orange
tae-miR167c-5p	ENSGALG00000012837	299	-34.79	159	-19.27	6288	22	4263	1487 440	Immunoglobulin E-set
tae-miR167c-5p	ENSGALG00000026263	141	-15.09	141	-15.09	6291	22	4802	3124	RGS domain
tae-miR167c-5p	ENSGALG00000004363	154	-20.98	154	-20.98	6293	22	3353	1402	SAC3/GANP/Nin1/mts3/eIF-3 p25
tae-miR167c-5p	ENSGALG00000027050	146	-12.94	146	-12.94	6305	22	891	105	Peptidase C48, SUMO/Sentrin/Ubl1
tae-miR167c-5p	ENSGALG00000028470	140	-12.63	140	-12.63	6306	22	3015	2504	Pyridine nucleotide-disulphide oxidoreductase, dimerisation domain
tae-miR167c-5p	ENSGALG00000027639	145	-16.42	145	-16.42	6319	22	3065	2418	Repulsive guidance molecule, N-terminal
tae-miR167c-5p	ENSGALG00000027788	149	-18.71	149	-18.71	6324	22	2822	2433	Peptidase M14, carboxypeptidase A
tae-miR167c-5p	ENSGALG00000027922	156	-18.4	156	-18.4	6325	22	2033	1589	0
tae-miR167c-5p	ENSGALG00000028238	149	-13.02	149	-13.02	6329	22	1436	697	Intermediate filament protein
tae-miR167c-5p	ENSGALG00000026674	147	-14.69	147	-14.69	6337	22	4459	1884	EF-hand domain
tae-miR167c-5p	ENSGALG00000025857	304	-31.03	153	-18.4	6349	22	3514	748 2987	PMP-22/EMP/MP20/Claudin superfamily
tae-miR167c-5p	ENSGALG00000025919	150	-16.55	150	-16.55	6356	22	2583	534	BMP and activin membrane-bound inhibitor
tae-miR167c-5p	ENSGALG00000026390	155	-20.06	155	-20.06	6364	22	3682	1133	Bromo adjacent homology (BAH) domain
tae-miR167c-5p	ENSGALG00000004538	283	-32.19	143	-19.04	6366	22	3222	2981 2463	Fibronectin type III
tae-miR167c-5p	ENSGALG00000015117	140	-15.33	140	-15.33	6373	22	3515	3211	GPCR, rhodopsin-like, 7TM
tae-miR167c-5p	ENSGALG00000012769	158	-14.39	158	-14.39	6375	22	1943	1303	CDP-alcohol phosphatidyltransferase
tae-miR167c-5p	ENSGALG00000010408	151	-15.98	151	-15.98	6384	22	2399	1323	GPCR, rhodopsin-like, 7TM
tae-miR167c-5p	ENSGALG00000027917	296	-32.77	155	-17.96	6386	22	3256	1128 2486	Ribosomal protein L53, mitochondrial
tae-miR167c-5p	ENSGALG00000011243	148	-13.44	148	-13.44	6387	22	1260	1159	RNA recognition motif domain
tae-miR167c-5p	ENSGALG00000029175	140	-15.27	140	-15.27	6389	22	3210	1053	Ephrin
tae-miR167c-5p	ENSGALG00000026810	144	-17.47	144	-17.47	6397	22	1581	1501	RGS domain
tae-miR167c-5p	ENSGALG00000027027	151	-20.08	151	-20.08	6406	22	2601	1398	F-box domain
tae-miR167c-5p	ENSGALG00000015042	159	-20.74	159	-20.74	6411	22	3102	2217	Hydantoinase/dihydropyrimidinase
tae-miR167c-5p	ENSGALG00000029057	140	-14.87	140	-14.87	6412	22	2501	2419	Homeobox domain
tae-miR167c-5p	ENSGALG00000027532	146	-12.33	146	-12.33	6424	22	2935	2435	C-type lectin
tae-miR167c-5p	ENSGALG00000025821	140	-12.75	140	-12.75	6425	22	2803	455	Claudin-16
tae-miR167c-5p	ENSGALG00000027886	152	-17.33	152	-17.33	6427	22	3413	150	Uncharacterised protein family UPF0016
tae-miR167c-5p	ENSGALG00000026648	437	-44.38	151	-15.83	6428	22	4320	3027 4050 1395	Kinase phosphorylation domain
tae-miR167c-5p	ENSGALG00000028879	144	-15.33	144	-15.33	6429	22	3427	1168	Ribosomal protein S27/S33, mitochondrial
tae-miR167c-5p	ENSGALG00000026181	147	-13.15	147	-13.15	6438	22	3544	2717	Protein of unknown function DUF3402
tae-miR167c-5p	ENSGALG00000028001	142	-14.67	142	-14.67	6440	22	2214	512	HCaRG
tae-miR167c-5p	ENSGALG00000008156	169	-24.94	169	-24.94	6443	22	1177	183	Calponin homology domain
tae-miR167c-5p	ENSGALG00000028598	140	-12.63	140	-12.63	6445	22	2196	820	Serpin domain
tae-miR167c-5p	ENSGALG00000026849	292	-31.16	147	-16.61	6457	22	4356	446 1217	Seven-in-absentia protein, TRAF-like domain
tae-miR167c-5p	ENSGALG00000028234	147	-15.53	147	-15.53	6461	22	3697	1693	CD225/Dispanin family
tae-miR167c-5p	ENSGALG00000000528	158	-25.79	158	-25.79	6486	22	396	151	Dysbindin
tae-miR167c-5p	ENSGALG00000000699	145	-14.24	145	-14.24	6504	22	1171	386	HECT
tae-miR167c-5p	ENSGALG00000000882	159	-24.31	159	-24.31	6545	22	989	557	0
tae-miR167c-5p	ENSGALG00000001020	146	-16.49	146	-16.49	6547	22	989	163	Kinesin motor domain
tae-miR167c-5p	ENSGALG00000000930	156	-17.03	156	-17.03	6561	22	760	400	ENTH domain
tae-miR167c-5p	ENSGALG00000000927	283	-30.71	143	-16.43	6563	22	4089	2972 895	Fibrinogen, alpha/beta/gamma chain, C-terminal globular domain
tae-miR167c-5p	ENSGALG00000000999	293	-33.72	148	-17.08	6571	22	1900	1453 1763	Zinc finger, C2H2
tae-miR167c-5p	ENSGALG00000001332	140	-12.63	140	-12.63	6577	22	2223	281	Retinoblastoma-associated protein, A-box
tae-miR167c-5p	ENSGALG00000001054	158	-20.95	158	-20.95	6583	22	1743	1462	Rab5-interacting protein family
tae-miR167c-5p	ENSGALG00000001174	164	-27.48	164	-27.48	6599	22	1148	205	Regulator of chromosome condensation, RCC1
tae-miR167c-5p	ENSGALG00000001688	427	-41.36	147	-14.47	6603	22	3935	1663 1035 3023	Septin-type guanine nucleotide-binding (G) domain
tae-miR167c-5p	ENSGALG00000001065	156	-17.8	156	-17.8	6627	22	1289	555	0
tae-miR167c-5p	ENSGALG00000001234	142	-18.93	142	-18.93	6628	22	952	37	Lipid-binding serum glycoprotein, N-terminal
tae-miR167c-5p	ENSGALG00000021490	155	-14.32	155	-14.32	6640	22	510	25	GPS motif
tae-miR167c-5p	ENSGALG00000001420	148	-16.9	148	-16.9	6644	22	1005	928	Rap GTPase activating protein domain
tae-miR167c-5p	ENSGALG00000021665	301	-30.22	152	-15.64	6650	22	2355	1706 327	GTF2I-like repeat
tae-miR167c-5p	ENSGALG00000002056	151	-14.9	151	-14.9	6664	22	2077	328	Protein of unknown function DUF833
tae-miR167c-5p	ENSGALG00000002221	153	-20.27	153	-20.27	6680	22	2249	562	0
tae-miR167c-5p	ENSGALG00000002124	152	-17.97	152	-17.97	6706	22	810	633	Zinc finger, DHHC-type, palmitoyltransferase
tae-miR167c-5p	ENSGALG00000002225	140	-12.75	140	-12.75	6714	22	2286	1697	Zinc finger, RING-type
tae-miR167c-5p	ENSGALG00000001647	143	-17.64	143	-17.64	6716	22	1612	1426	Protein kinase domain
tae-miR167c-5p	ENSGALG00000001802	140	-15.69	140	-15.69	6721	22	3558	1502	JmjC domain
tae-miR167c-5p	ENSGALG00000001925	155	-15.38	155	-15.38	6734	22	1471	523	WD40 repeat
tae-miR167c-5p	ENSGALG00000021539	166	-20.38	166	-20.38	6739	22	1243	326	Ribose-phosphate diphosphokinase
tae-miR167c-5p	ENSGALG00000002113	149	-15.84	149	-15.84	6750	22	4649	3565	SH2 domain
tae-miR167c-5p	ENSGALG00000001546	140	-17.69	140	-17.69	6752	22	1025	79	EF-hand domain
tae-miR167c-5p	ENSGALG00000001862	146	-21.31	146	-21.31	6753	22	965	83	Glycosyl transferase, family 29
tae-miR167c-5p	ENSGALG00000001881	161	-22.1	161	-22.1	6755	22	2262	1632	Zinc finger, DNL-type
tae-miR167c-5p	ENSGALG00000001811	159	-15.55	159	-15.55	6760	22	1616	1175	Translation initiation factor IF6
tae-miR167c-5p	ENSGALG00000001750	302	-34.77	156	-20.58	6761	22	2243	587 836	RmlD-like substrate binding domain
tae-miR167c-5p	ENSGALG00000001568	156	-23.68	156	-23.68	6764	22	1667	744	Cysteine desulfurase
tae-miR167c-5p	ENSGALG00000001837	150	-18.47	150	-18.47	6771	22	2091	1438	Calcium release-activated calcium channel protein
tae-miR167c-5p	ENSGALG00000002083	149	-16.52	149	-16.52	6780	22	374	123	Perilipin
tae-miR167c-5p	ENSGALG00000001662	142	-12.63	142	-12.63	6785	22	1963	174	P-type ATPase, subfamily IV
tae-miR167c-5p	ENSGALG00000001603	165	-21.89	165	-21.89	6792	22	756	672	Iron hydrogenase, large subunit, C-terminal
tae-miR167c-5p	ENSGALG00000002198	143	-16.77	143	-16.77	6803	22	325	58	Formin, FH2 domain
tae-miR167c-5p	ENSGALG00000002128	143	-18.42	143	-18.42	6826	22	2240	423	PDZ domain
tae-miR167c-5p	ENSGALG00000002040	143	-19.23	143	-19.23	6835	22	1658	388	Armadillo
tae-miR167c-5p	ENSGALG00000002262	145	-18.11	145	-18.11	6847	22	2042	1323	Peptide chain release factor eRF1/aRF1
tae-miR167c-5p	ENSGALG00000001722	140	-14.49	140	-14.49	6850	22	1926	1329	E2F/DP family, winged-helix DNA-binding domain
tae-miR167c-5p	ENSGALG00000001649	140	-15.33	140	-15.33	6851	22	793	399	Derlin
tae-miR167c-5p	ENSGALG00000002152	145	-12.84	145	-12.84	6853	22	2152	246	Neurotransmitter-gated ion-channel
tae-miR167c-5p	ENSGALG00000003309	289	-32.9	148	-20.77	6884	22	4391	1784 3898	EF-hand domain
tae-miR167c-5p	ENSGALG00000003957	140	-14.35	140	-14.35	6885	22	4263	3179	Sushi/SCR/CCP domain
tae-miR167c-5p	ENSGALG00000003180	146	-17.32	146	-17.32	6897	22	852	811	Ribosome biogenesis protein BMS1/TSR1, C-terminal
tae-miR167c-5p	ENSGALG00000002863	151	-14.24	151	-14.24	6922	22	1518	280	Endoplasmic reticulum vesicle transporter, C-terminal
tae-miR167c-5p	ENSGALG00000002835	144	-13.15	144	-13.15	6923	22	661	337	0
tae-miR167c-5p	ENSGALG00000004101	140	-16.18	140	-16.18	6931	22	1277	218	G protein-coupled receptor, rhodopsin-like
tae-miR167c-5p	ENSGALG00000004184	140	-12.13	140	-12.13	6953	22	1259	1	Follistatin-like, N-terminal
tae-miR167c-5p	ENSGALG00000002841	289	-29.61	149	-15.86	6962	22	2508	2429 1014	Nucleotide-diphospho-sugar transferases
tae-miR167c-5p	ENSGALG00000002354	149	-14.71	149	-14.71	6964	22	1625	234	Pseudouridine synthase I, TruA, alpha/beta domain
tae-miR167c-5p	ENSGALG00000003706	156	-17.47	156	-17.47	6966	22	2510	1270	Dual specificity phosphatase, catalytic domain
tae-miR167c-5p	ENSGALG00000004011	146	-16.08	146	-16.08	6972	22	2060	1865	Protein kinase domain
tae-miR167c-5p	ENSGALG00000004001	145	-13.84	145	-13.84	6975	22	1052	1	RNA-binding protein Lupus La
tae-miR167c-5p	ENSGALG00000002634	148	-14.28	148	-14.28	7000	22	459	320	Histone deacetylase domain
tae-miR167c-5p	ENSGALG00000003071	155	-15.72	155	-15.72	7005	22	512	255	Prolyl 4-hydroxylase, alpha subunit
tae-miR167c-5p	ENSGALG00000003259	150	-15.22	150	-15.22	7010	22	553	179	Initiation factor 2B-related
tae-miR167c-5p	ENSGALG00000004170	140	-12.81	140	-12.81	7014	22	1554	192	Adenosine/adenine deaminase
tae-miR167c-5p	ENSGALG00000004068	140	-13.26	140	-13.26	7022	22	1829	544	Protein of unknown function DUF719
tae-miR167c-5p	ENSGALG00000003143	162	-24.51	162	-24.51	7024	22	1542	1087	Tetratricopeptide repeat-containing domain
tae-miR167c-5p	ENSGALG00000002889	456	-57.26	163	-22.59	7030	22	4317	135 4051 3611	UBX domain
tae-miR167c-5p	ENSGALG00000003331	145	-16.07	145	-16.07	7038	22	871	412	UBX domain
tae-miR167c-5p	ENSGALG00000003950	464	-58.8	155	-23.84	7039	22	2047	590 1484 403	Ribonuclease CAF1
tae-miR167c-5p	ENSGALG00000003826	145	-16.29	145	-16.29	7061	22	1722	1499	Tetratricopeptide repeat
tae-miR167c-5p	ENSGALG00000003111	143	-14.32	143	-14.32	7079	22	936	585	Sterile alpha motif domain
tae-miR167c-5p	ENSGALG00000003314	142	-15.11	142	-15.11	7091	22	2696	3	JNK/Rab-associated protein-1, N-terminal
tae-miR167c-5p	ENSGALG00000021611	156	-20.36	156	-20.36	7095	22	2250	723	Vacuolar sorting protein 9
tae-miR167c-5p	ENSGALG00000002513	149	-18.42	149	-18.42	7096	22	231	210	Xanthine/uracil/vitamin C permease
tae-miR167c-5p	ENSGALG00000003580	147	-22.14	147	-22.14	7099	22	3737	2910	Fibronectin, type II, collagen-binding
tae-miR167c-5p	ENSGALG00000004190	146	-15.33	146	-15.33	7100	22	1156	966	Zinc finger, RING-type
tae-miR167c-5p	ENSGALG00000003550	159	-19.34	159	-19.34	7140	22	3262	2650	Rho GTPase-activating protein domain
tae-miR167c-5p	ENSGALG00000002739	141	-16.12	141	-16.12	7162	22	2595	1322	Endonuclease/exonuclease/phosphatase
tae-miR167c-5p	ENSGALG00000003201	147	-17.25	147	-17.25	7166	22	926	286	F-box domain
tae-miR167c-5p	ENSGALG00000003977	143	-11.68	143	-11.68	7171	22	1836	45	Actin-depolymerising factor homology domain
tae-miR167c-5p	ENSGALG00000003078	146	-14.97	146	-14.97	7183	22	2070	1607	Hly-III
tae-miR167c-5p	ENSGALG00000002755	144	-12.4	144	-12.4	7195	22	4892	2785	Zinc finger, RING-type
tae-miR167c-5p	ENSGALG00000007534	148	-20.89	148	-20.89	7224	22	1088	709	Luc7-related
tae-miR167c-5p	ENSGALG00000007373	159	-22.97	159	-22.97	7234	22	1552	174	Association with the SNF1 complex (ASC) domain
tae-miR167c-5p	ENSGALG00000007480	152	-22.55	152	-22.55	7238	22	1847	1047	RGS domain
tae-miR167c-5p	ENSGALG00000005577	154	-24.27	154	-24.27	7242	22	1260	750	CUB domain
tae-miR167c-5p	ENSGALG00000005272	153	-19.65	153	-19.65	7251	22	2089	1150	Cadherin
tae-miR167c-5p	ENSGALG00000005078	140	-12.16	140	-12.16	7259	22	2310	110	Bacterial Ig-like, group 2
tae-miR167c-5p	ENSGALG00000006005	145	-15.33	145	-15.33	7288	22	1118	950	Mediator complex, subunit Med31
tae-miR167c-5p	ENSGALG00000007676	140	-12.63	140	-12.63	7296	22	2209	2057	ERCC4 domain
tae-miR167c-5p	ENSGALG00000007692	140	-13.47	140	-13.47	7298	22	208	1	0
tae-miR167c-5p	ENSGALG00000006346	147	-18.62	147	-18.62	7303	22	1317	755	Chemokine interleukin-8-like domain
tae-miR167c-5p	ENSGALG00000005413	144	-14.19	144	-14.19	7320	22	733	524	Sulfotransferase domain
tae-miR167c-5p	ENSGALG00000006956	163	-23.98	163	-23.98	7333	22	1138	39	Zinc finger, RING-type
tae-miR167c-5p	ENSGALG00000007668	140	-14.81	140	-14.81	7347	22	2787	2354	Transforming growth factor-beta, N-terminal
tae-miR167c-5p	ENSGALG00000005588	140	-13.15	140	-13.15	7351	22	617	3	Ectropic viral integration site 2A protein
tae-miR167c-5p	ENSGALG00000005512	152	-24.56	152	-24.56	7353	22	2225	1553	0
tae-miR167c-5p	ENSGALG00000005205	148	-17.53	148	-17.53	7367	22	752	259	Zinc finger, RING-type
tae-miR167c-5p	ENSGALG00000006360	144	-17.15	144	-17.15	7368	22	1803	1725	Macro domain
tae-miR167c-5p	ENSGALG00000004357	146	-16.11	146	-16.11	7381	22	315	55	Annexin repeat
tae-miR167c-5p	ENSGALG00000005924	151	-18.84	151	-18.84	7382	22	1003	425	Glycosyl transferase family 54
tae-miR167c-5p	ENSGALG00000007364	154	-21.9	154	-21.9	7393	22	718	467	Anti-proliferative protein
tae-miR167c-5p	ENSGALG00000004679	148	-15.99	148	-15.99	7405	22	441	265	RGS domain
tae-miR167c-5p	ENSGALG00000004661	140	-14.9	140	-14.9	7408	22	2302	2196	0
tae-miR167c-5p	ENSGALG00000007653	147	-18.69	147	-18.69	7415	22	4184	722	WD40 repeat
tae-miR167c-5p	ENSGALG00000005445	140	-15.33	140	-15.33	7416	22	397	174	0
tae-miR167c-5p	ENSGALG00000004515	157	-21.37	157	-21.37	7418	22	495	407	RZZ complex, subunit KNTC1/ROD, C-terminal
tae-miR167c-5p	ENSGALG00000006344	145	-15.97	145	-15.97	7425	22	845	113	Glutathione S-transferase, C-terminal
tae-miR167c-5p	ENSGALG00000007388	144	-13.69	144	-13.69	7444	22	1173	69	0
tae-miR167c-5p	ENSGALG00000004829	156	-15.59	156	-15.59	7445	22	2748	2430	P-type ATPase, subfamily IIB
tae-miR167c-5p	ENSGALG00000004550	152	-17.3	152	-17.3	7458	22	2196	34	Protein phosphatase 2C (PP2C)-like domain
tae-miR167c-5p	ENSGALG00000006848	146	-20.07	146	-20.07	7461	22	2751	221	Zinc finger, SWIM-type
tae-miR167c-5p	ENSGALG00000004691	152	-19.92	152	-19.92	7482	22	945	642	WD40 repeat
tae-miR167c-5p	ENSGALG00000005400	149	-14.19	149	-14.19	7487	22	1876	1171	von Willebrand factor, type A
tae-miR167c-5p	ENSGALG00000007089	156	-18.87	156	-18.87	7497	22	1181	987	ER lumen protein retaining receptor
tae-miR167c-5p	ENSGALG00000007533	152	-19.01	152	-19.01	7507	22	1378	1158	Peptidase M17, leucyl aminopeptidase, C-terminal
tae-miR167c-5p	ENSGALG00000006117	157	-16.08	157	-16.08	7514	22	578	188	Ubiquitin-like
tae-miR167c-5p	ENSGALG00000004659	145	-13.95	145	-13.95	7527	22	2377	22	Armadillo-type fold
tae-miR167c-5p	ENSGALG00000004397	302	-34.4	155	-18.82	7531	22	667	311 608	Myc-type, basic helix-loop-helix (bHLH) domain
tae-miR167c-5p	ENSGALG00000005420	146	-14.53	146	-14.53	7544	22	732	280	Apoptosis-antagonizing transcription factor, C-terminal
tae-miR167c-5p	ENSGALG00000005281	151	-20.58	151	-20.58	7546	22	1320	1168	Lipase maturation factor
tae-miR167c-5p	ENSGALG00000004798	142	-12.63	142	-12.63	7548	22	943	842	Pleckstrin homology domain
tae-miR167c-5p	ENSGALG00000004670	149	-14.81	149	-14.81	7564	22	2138	608	0
tae-miR167c-5p	ENSGALG00000005028	140	-15.24	140	-15.24	7566	22	764	179	DNA topoisomerase, type IA, central
tae-miR167c-5p	ENSGALG00000005886	149	-15.83	149	-15.83	7567	22	704	391	Carbohydrate-binding WSC
tae-miR167c-5p	ENSGALG00000005929	300	-36.52	158	-19.85	7579	22	4784	2901 4342	0
tae-miR167c-5p	ENSGALG00000004329	293	-31.7	153	-16.53	7581	22	600	341 501	IQ motif, EF-hand binding site
tae-miR167c-5p	ENSGALG00000004849	150	-15.78	150	-15.78	7585	22	1330	795	Carbohydrate-binding WSC
tae-miR167c-5p	ENSGALG00000004722	147	-15.78	147	-15.78	7598	22	1295	1176	Leucine-rich repeat
tae-miR167c-5p	ENSGALG00000006938	155	-19.11	155	-19.11	7606	22	2974	1459	HEAT
tae-miR167c-5p	ENSGALG00000006000	152	-18.05	152	-18.05	7609	22	4393	2953	PLAC
tae-miR167c-5p	ENSGALG00000004477	149	-14.24	149	-14.24	7628	22	1177	795	Myb-like domain
tae-miR167c-5p	ENSGALG00000006925	151	-19.46	151	-19.46	7632	22	2050	780	0
tae-miR167c-5p	ENSGALG00000005210	313	-41.04	160	-23.51	7634	22	4363	190 3119	Protein kinase domain
tae-miR167c-5p	ENSGALG00000004813	148	-13.96	148	-13.96	7651	22	2060	973	Aminoacyl-tRNA synthetase, class Ia
tae-miR167c-5p	ENSGALG00000007211	146	-18.03	146	-18.03	7652	22	3908	1167	Cadherin
tae-miR167c-5p	ENSGALG00000004471	145	-14.82	145	-14.82	7667	22	456	12	0
tae-miR167c-5p	ENSGALG00000007393	142	-14.32	142	-14.32	7680	22	1705	1114	Sds3-like
tae-miR167c-5p	ENSGALG00000006662	161	-22.61	161	-22.61	7692	22	3683	1931	Lipid-binding serum glycoprotein, N-terminal
tae-miR167c-5p	ENSGALG00000005403	152	-14.58	152	-14.58	7695	22	1256	367	Short-chain dehydrogenase/reductase SDR
tae-miR167c-5p	ENSGALG00000006034	159	-21.53	159	-21.53	7700	22	2396	56	DDHD
tae-miR167c-5p	ENSGALG00000004244	153	-24.38	153	-24.38	7723	22	3418	851	CRAL-TRIO domain
tae-miR167c-5p	ENSGALG00000004983	305	-34.73	157	-21.66	7726	22	2629	2135 1985	Ubiquitin specific protease domain
tae-miR167c-5p	ENSGALG00000007185	158	-20.33	158	-20.33	7729	22	477	226	UbiE/COQ5 methyltransferase
tae-miR167c-5p	ENSGALG00000006270	155	-21.46	155	-21.46	7731	22	1085	740	Epithelial sodium channel
tae-miR167c-5p	ENSGALG00000006450	147	-16.97	147	-16.97	7737	22	2049	1528	Zinc finger, RING-type
tae-miR167c-5p	ENSGALG00000005460	140	-15.33	140	-15.33	7751	22	1969	716	Major facilitator superfamily domain
tae-miR167c-5p	ENSGALG00000005254	152	-13.38	152	-13.38	7784	22	227	65	Marvel domain
tae-miR167c-5p	ENSGALG00000007514	150	-12.16	150	-12.16	7795	22	2050	1808	Quinonprotein alcohol dehydrogenase-like superfamily
tae-miR167c-5p	ENSGALG00000004727	290	-31.84	148	-16.51	7797	22	1762	1287 575	Protein kinase domain
tae-miR167c-5p	ENSGALG00000004441	147	-21.37	147	-21.37	7799	22	512	59	Zinc finger, CCCH-type
tae-miR167c-5p	ENSGALG00000006130	154	-18.49	154	-18.49	7801	22	362	234	Stathmin family
tae-miR167c-5p	ENSGALG00000004924	140	-16.39	140	-16.39	7803	22	428	1	G protein-coupled receptor, rhodopsin-like
tae-miR167c-5p	ENSGALG00000004626	151	-20.43	151	-20.43	7809	22	814	682	Zinc finger, RanBP2-type
tae-miR167c-5p	ENSGALG00000006040	152	-20.99	152	-20.99	7812	22	297	15	Uridine kinase like
tae-miR167c-5p	ENSGALG00000004357	146	-16.11	146	-16.11	7824	22	296	55	Annexin repeat
tae-miR167c-5p	ENSGALG00000006860	141	-14.13	141	-14.13	7825	22	3036	757	Kinesin motor domain
tae-miR167c-5p	ENSGALG00000005477	147	-17.59	147	-17.59	7826	22	1267	737	M-phase phosphoprotein 6
tae-miR167c-5p	ENSGALG00000004956	151	-12.13	151	-12.13	7830	22	313	243	Phosphoglucose isomerase (PGI)
tae-miR167c-5p	ENSGALG00000006448	150	-16.54	150	-16.54	7831	22	2419	1416	Interferon regulatory factor-3
tae-miR167c-5p	ENSGALG00000004725	146	-16.36	146	-16.36	7842	22	522	23	Aldehyde dehydrogenase domain
tae-miR167c-5p	ENSGALG00000006363	166	-26.65	166	-26.65	7849	22	1239	567	Tetratricopeptide repeat
tae-miR167c-5p	ENSGALG00000004588	140	-15.33	140	-15.33	7851	22	1524	483	Ribosomal protein S11
tae-miR167c-5p	ENSGALG00000007272	159	-20.16	159	-20.16	7863	22	3168	1186	Drought induced 19 protein-like, zinc-binding domain
tae-miR167c-5p	ENSGALG00000007509	144	-13.15	144	-13.15	7867	22	3688	2925	Guanine nucleotide binding protein (G-protein), alpha subunit
tae-miR167c-5p	ENSGALG00000005656	161	-18.66	161	-18.66	7872	22	1092	863	Arf3-interacting protein 1, N-terminal domain
tae-miR167c-5p	ENSGALG00000006345	473	-59.69	163	-23.69	7881	22	1685	1091 982 353	Transmembrane protein 43 family
tae-miR167c-5p	ENSGALG00000004783	140	-12.65	140	-12.65	7887	22	1406	464	Uncharacterised protein family UPF0184
tae-miR167c-5p	ENSGALG00000005138	152	-23.65	152	-23.65	7890	22	1727	64	BTB/POZ-like
tae-miR167c-5p	ENSGALG00000006282	317	-41.15	174	-24.4	7901	22	2285	1270 1703	Sulfatase
tae-miR167c-5p	ENSGALG00000007434	452	-43.17	153	-15.7	7918	22	2410	2361 2383 2091	Rhomboid serine protease
tae-miR167c-5p	ENSGALG00000006374	162	-21.9	162	-21.9	7924	22	677	334	Transcription factor, T-box
tae-miR167c-5p	ENSGALG00000004398	145	-13.45	145	-13.45	7931	22	424	213	CARD domain
tae-miR167c-5p	ENSGALG00000006596	151	-19.1	151	-19.1	7935	22	1117	400	Ribonucleoprotein LSM domain
tae-miR167c-5p	ENSGALG00000006506	304	-39.31	153	-20.19	7945	22	1431	646 511	0
tae-miR167c-5p	ENSGALG00000005467	148	-17.07	148	-17.07	7949	22	726	392	Short-chain dehydrogenase/reductase SDR
tae-miR167c-5p	ENSGALG00000007093	287	-35.82	147	-18.88	7955	22	1016	309 81	Pleckstrin homology domain
tae-miR167c-5p	ENSGALG00000005802	142	-13.63	142	-13.63	7961	22	704	328	Vascular endothelial growth factor receptor 3 (VEGFR3)
tae-miR167c-5p	ENSGALG00000006084	142	-16.56	142	-16.56	7968	22	570	471	Wnt
tae-miR167c-5p	ENSGALG00000007623	164	-27.96	164	-27.96	7973	22	3313	561	Ion transport domain
tae-miR167c-5p	ENSGALG00000028354	144	-16.4	144	-16.4	7986	22	1743	1299	0
tae-miR167c-5p	ENSGALG00000026104	300	-30.15	158	-18.49	7992	22	1742	938 1193	WD40-repeat-containing domain
tae-miR167c-5p	ENSGALG00000001039	143	-18.29	143	-18.29	7998	22	435	104	Ribosomal protein L29
tae-miR167c-5p	ENSGALG00000008238	165	-25.69	165	-25.69	8010	22	270	167	Mediator complex, subunit Med13
tae-miR167c-5p	ENSGALG00000027210	157	-19.29	157	-19.29	8016	22	3291	2987	0
tae-miR167c-5p	ENSGALG00000028009	158	-16.92	158	-16.92	8022	22	1637	323	von Hippel-Lindau disease tumour suppressor, beta/alpha domain
tae-miR167c-5p	ENSGALG00000028565	149	-18.29	149	-18.29	8028	22	574	334	Cadherin
tae-miR167c-5p	ENSGALG00000007775	155	-12.66	155	-12.66	8029	22	1262	631	Ankyrin repeat
tae-miR167c-5p	ENSGALG00000007302	292	-32.79	149	-21.13	8031	22	4192	3055 85	SCA7 domain
tae-miR167c-5p	ENSGALG00000028602	154	-14.94	154	-14.94	8040	22	3093	982	Calcyon neuron-specific vesicular protein
tae-miR167c-5p	ENSGALG00000026545	144	-15.2	144	-15.2	8045	22	2433	2107	Sodium:neurotransmitter symporter
tae-miR167c-5p	ENSGALG00000026167	141	-16.07	141	-16.07	8050	22	251	200	Phosphoinositide 3-kinase regulatory subunit 5/6
tae-miR167c-5p	ENSGALG00000025886	168	-25.55	168	-25.55	8056	22	1100	701	Sushi/SCR/CCP domain
tae-miR167c-5p	ENSGALG00000029089	140	-15.01	140	-15.01	8066	22	759	269	0
tae-miR167c-5p	ENSGALG00000007732	156	-19.19	156	-19.19	8082	22	2330	1173	Leucine-rich repeat
tae-miR167c-5p	ENSGALG00000025819	432	-49.61	147	-20.75	8098	22	3988	3307 395 90	Ubiquinol-cytochrome c reductase 8kDa, N-terminal
tae-miR167c-5p	ENSGALG00000004184	140	-12.13	140	-12.13	8102	22	61	1	Follistatin-like, N-terminal
tae-miR167c-5p	ENSGALG00000027190	293	-30.09	150	-17.46	8118	22	3616	3307 2206	Cytochrome c oxidase assembly protein CtaG/Cox11
tae-miR167c-5p	ENSGALG00000026940	160	-21.13	160	-21.13	8119	22	1211	132	Tweety
tae-miR167c-5p	ENSGALG00000027854	151	-18.37	151	-18.37	8120	22	3560	532	Rab-GTPase-TBC domain
tae-miR167c-5p	ENSGALG00000027151	141	-15.35	141	-15.35	8128	22	583	38	Peptidyl-prolyl cis-trans isomerase, FKBP-type, domain
tae-miR167c-5p	ENSGALG00000007786	155	-17.08	155	-17.08	8143	22	623	588	Insulin receptor substrate-1, PTB
tae-miR167c-5p	ENSGALG00000026542	293	-29.65	153	-17.02	8170	22	4465	609 1947	0
tae-miR167c-5p	ENSGALG00000026576	286	-33.51	146	-18.08	8183	22	919	679 756	TVP18/Calcium channel flower
tae-miR167c-5p	ENSGALG00000004683	151	-16.81	151	-16.81	8193	22	1693	401	Tumour protein D52
tae-miR167c-5p	ENSGALG00000001099	434	-50.37	149	-21.08	8195	22	1765	1374 41 1594	Ankyrin repeat
tae-miR167c-5p	ENSGALG00000007345	286	-34.39	146	-19.06	8199	22	2632	1313 819	PMP-22/EMP/MP20/Claudin superfamily
tae-miR167c-5p	ENSGALG00000027627	156	-16.28	156	-16.28	8225	22	3468	388	Zinc finger, LIM-type
tae-miR167c-5p	ENSGALG00000002444	143	-14.3	143	-14.3	8232	22	3450	1464	FERM domain
tae-miR167c-5p	ENSGALG00000001021	167	-25.76	167	-25.76	8243	22	2031	1859	SAP domain
tae-miR167c-5p	ENSGALG00000028508	147	-23.48	147	-23.48	8249	22	695	375	0
tae-miR167c-5p	ENSGALG00000026736	151	-13.86	151	-13.86	8252	22	4875	2535	Leucine-rich repeat
tae-miR167c-5p	ENSGALG00000001420	615	-74.08	165	-23.35	8256	22	4992	1230 2913 928 1682	Rap GTPase activating protein domain
tae-miR167c-5p	ENSGALG00000007819	147	-13.15	147	-13.15	8262	22	1792	1573	PDZ domain
tae-miR167c-5p	ENSGALG00000028236	140	-14.75	140	-14.75	8270	22	1983	1662	OAR domain
tae-miR167c-5p	ENSGALG00000021346	147	-16.11	147	-16.11	8284	22	156	40	0
tae-miR167c-5p	ENSGALG00000002286	289	-30.95	145	-19.29	8286	22	1386	855 1012	Histone core
tae-miR167c-5p	ENSGALG00000027369	156	-21.43	156	-21.43	8287	22	2664	1519	DiGeorge syndrome critical 6
tae-miR167c-5p	ENSGALG00000028225	144	-13.15	144	-13.15	8294	22	4648	1101	Major facilitator superfamily domain
tae-miR167c-5p	ENSGALG00000022648	154	-15.28	154	-15.28	8305	22	256	101	DnaJ domain
tae-miR167c-5p	ENSGALG00000005128	157	-20.57	157	-20.57	8307	22	3079	2953	Dual specificity phosphatase, subgroup, catalytic domain
tae-miR167c-5p	ENSGALG00000002679	148	-14.05	148	-14.05	8316	22	1590	525	Glycosyl transferase, family 1
tae-miR167c-5p	ENSGALG00000026965	145	-18.72	145	-18.72	8318	22	2042	1957	0
tae-miR167c-5p	ENSGALG00000027771	296	-33.14	154	-18.39	8345	22	2220	1640 1741	PMP-22/EMP/MP20/Claudin superfamily
tae-miR167c-5p	ENSGALG00000026722	140	-12.63	140	-12.63	8346	22	3500	559	GMP phosphodiesterase, delta subunit
tae-miR167c-5p	ENSGALG00000008253	145	-17.08	145	-17.08	8354	22	2285	2038	Transcription factor, T-box
tae-miR167c-5p	ENSGALG00000001026	141	-13.08	141	-13.08	8355	22	4266	2149	FERM domain
tae-miR167c-5p	ENSGALG00000020895	156	-19.79	156	-19.79	8361	22	2288	1618	Pleckstrin homology domain
tae-miR167c-5p	ENSGALG00000007937	163	-25.47	163	-25.47	8364	22	657	580	Pre-mRNA splicing factor PRP21-like protein
tae-miR167c-5p	ENSGALG00000026180	146	-17.84	146	-17.84	8368	22	1697	356	Homeobox domain
tae-miR167c-5p	ENSGALG00000007770	158	-19.67	158	-19.67	8369	22	664	429	Fatty acid desaturase, type 1
tae-miR167c-5p	ENSGALG00000028590	140	-14.15	140	-14.15	8379	22	1491	459	JmjC domain
tae-miR167c-5p	ENSGALG00000001573	140	-14.34	140	-14.34	8382	22	111	62	P2X purinoreceptor
tae-miR167c-5p	ENSGALG00000026715	161	-21.1	161	-21.1	8401	22	849	533	MIF4G-like, type 3
tae-miR167c-5p	ENSGALG00000026318	150	-19.28	150	-19.28	8410	22	1155	1117	Variant SH3 domain
tae-miR167c-5p	ENSGALG00000027934	148	-14.34	148	-14.34	8421	22	3628	1347	Chemokine-like protein, FAM19A2
tae-miR167c-5p	ENSGALG00000021247	153	-19.72	153	-19.72	8423	22	1235	1039	Nuclear envelope phosphatase-regulatory subunit 1
tae-miR167c-5p	ENSGALG00000027156	151	-19.57	151	-19.57	8427	22	3484	1523	Nucleophile aminohydrolases, N-terminal
tae-miR167c-5p	ENSGALG00000005460	140	-15.33	140	-15.33	8455	22	2865	493	Major facilitator superfamily domain
tae-miR167c-5p	ENSGALG00000001034	141	-12.13	141	-12.13	8459	22	527	77	A1 cistron-splicing factor, AAR2
tae-miR167c-5p	ENSGALG00000008936	161	-18.73	161	-18.73	8463	22	1273	856	Nucleoside phosphatase GDA1/CD39
tae-miR167c-5p	ENSGALG00000023682	151	-19.17	151	-19.17	8475	22	1049	451	TFIIH subunit Tfb4/p34
tae-miR167c-5p	ENSGALG00000028928	151	-18.26	151	-18.26	8497	22	1168	1	Lecithin:cholesterol/phospholipid:diacylglycerol acyltransferase
tae-miR167c-5p	ENSGALG00000002054	159	-21.17	159	-21.17	8517	22	4700	4092	RNA recognition motif domain
tae-miR167c-5p	ENSGALG00000024466	155	-13.16	155	-13.16	8527	22	199	15	Chemokine interleukin-8-like domain
tae-miR167c-5p	ENSGALG00000004055	151	-15.16	151	-15.16	8531	22	887	427	Protein of unknown function DUF2373
tae-miR167c-5p	ENSGALG00000008873	303	-46.27	156	-26	8534	22	1613	193 1022	Transcription factor CBF/NF-Y/archaeal histone
tae-miR167c-5p	ENSGALG00000027592	147	-15.56	147	-15.56	8536	22	803	341	Pyrrolo-quinoline quinone beta-propeller repeat
tae-miR167c-5p	ENSGALG00000001706	143	-13.14	143	-13.14	8551	22	1828	928	Neurotransmitter-gated ion-channel
tae-miR167c-5p	ENSGALG00000006956	163	-23.98	163	-23.98	8556	22	3842	39	Zinc finger, RING-type
tae-miR167c-5p	ENSGALG00000028038	160	-19.04	160	-19.04	8557	22	4956	3791	Immunoglobulin-like domain
tae-miR167c-5p	ENSGALG00000029014	154	-23.91	154	-23.91	8569	22	1226	690	0
tae-miR167c-5p	ENSGALG00000020956	140	-13.21	140	-13.21	8585	22	1776	367	Epidermal growth factor-like domain
tae-miR167c-5p	ENSGALG00000005994	150	-11.66	150	-11.66	8593	22	1367	681	Derlin
tae-miR167c-5p	ENSGALG00000028131	150	-19.82	150	-19.82	8596	22	882	107	GINS complex
tae-miR167c-5p	ENSGALG00000021479	152	-22.58	152	-22.58	8611	22	70	14	0
tae-miR167c-5p	ENSGALG00000008279	155	-21.81	155	-21.81	8627	22	401	169	Fibronectin type III
tae-miR167c-5p	ENSGALG00000023338	152	-15.5	152	-15.5	8628	22	398	21	Chromo domain-like
tae-miR167c-5p	ENSGALG00000027187	305	-36.26	161	-21.46	8630	22	7637	1965 7029	GPCR, family 2, extracellular hormone receptor domain
tae-miR167c-5p	ENSGALG00000004237	307	-36.08	158	-21.2	8637	22	910	201 74	Cyclic nucleotide-binding domain
tae-miR167c-5p	ENSGALG00000002553	145	-15.29	145	-15.29	8644	22	3528	2042	Cadherin
tae-miR167c-5p	ENSGALG00000028326	451	-52.72	156	-19.41	8647	22	2836	2600 1519 1583	Short-chain dehydrogenase/reductase SDR
tae-miR167c-5p	ENSGALG00000007720	150	-17.34	150	-17.34	8648	22	3085	768	Pyridine nucleotide-disulphide oxidoreductase, FAD/NAD(P)-binding domain
tae-miR167c-5p	ENSGALG00000009058	157	-23.88	157	-23.88	8650	22	812	565	Nucleoside phosphatase GDA1/CD39
tae-miR167c-5p	ENSGALG00000025916	288	-30.88	145	-16.91	8666	22	4667	2638 2673	EMI domain
tae-miR167c-5p	ENSGALG00000023590	145	-14.58	145	-14.58	8668	22	516	331	0
tae-miR167c-5p	ENSGALG00000026085	304	-36.96	152	-24.76	8679	22	2111	873 943	Protein-tyrosine/Dual specificity phosphatase
tae-miR167c-5p	ENSGALG00000028092	151	-16.66	151	-16.66	8702	22	729	397	Lipoma HMGIC fusion partner-like protein
tae-miR167c-5p	ENSGALG00000008966	153	-22.26	153	-22.26	8731	22	1688	3	F-box domain
tae-miR167c-5p	ENSGALG00000004340	444	-43.11	148	-15.33	8750	22	3372	1130 1152 1296	Dendritic cell-specific transmembrane protein-like
tae-miR167c-5p	ENSGALG00000026159	141	-14.34	141	-14.34	8756	22	817	406	Zinc finger, LIM-type
tae-miR167c-5p	ENSGALG00000026424	310	-38.2	163	-21.6	8774	22	1360	338 939	Torsin
tae-miR167c-5p	ENSGALG00000028227	158	-18.66	158	-18.66	8777	22	4515	1363	Mitochondrial substrate/solute carrier
tae-miR167c-5p	ENSGALG00000013382	145	-15.17	145	-15.17	8781	22	1321	1180	Copper chaperone SCO1/SenC
tae-miR167c-5p	ENSGALG00000000206	154	-21.66	154	-21.66	8807	22	1307	196	Ras-association
tae-miR167c-5p	ENSGALG00000000276	298	-30.18	156	-17.03	8812	22	4432	3817 2614	F-box domain
tae-miR167c-5p	ENSGALG00000000241	142	-19.86	142	-19.86	8813	22	4042	3284	START domain
tae-miR167c-5p	ENSGALG00000000255	154	-12.16	154	-12.16	8821	22	2762	77	Glycoside hydrolase family 38, N-terminal domain
tae-miR167c-5p	ENSGALG00000000234	146	-20.67	146	-20.67	8828	22	3745	2585	FERM domain
tae-miR167c-5p	ENSGALG00000000366	289	-32.42	145	-16.91	8842	22	2629	1326 1222	Protein kinase domain
tae-miR167c-5p	ENSGALG00000000363	299	-31.48	159	-18.33	8846	22	4443	1624 1235	SWIB/MDM2 domain
tae-miR167c-5p	ENSGALG00000000409	145	-17.08	145	-17.08	8854	22	1613	1364	Snf7 family
tae-miR167c-5p	ENSGALG00000000720	149	-13.53	149	-13.53	8880	22	440	107	Guanylate-binding protein, N-terminal
tae-miR167c-5p	ENSGALG00000000564	148	-19.17	148	-19.17	8883	22	1459	699	Protein of unknown function DUF1682
tae-miR167c-5p	ENSGALG00000000703	146	-17.22	146	-17.22	8885	22	4265	3561	Major facilitator superfamily
tae-miR167c-5p	ENSGALG00000000550	140	-12.65	140	-12.65	8894	22	1270	978	Protein kinase domain
tae-miR167c-5p	ENSGALG00000000611	149	-19.65	149	-19.65	8897	22	1909	1728	Protein phosphatase 1, regulatory subunit 15A/B, C-terminal
tae-miR167c-5p	ENSGALG00000000634	143	-13.65	143	-13.65	8899	22	2526	1214	BTB/POZ-like
tae-miR167c-5p	ENSGALG00000000753	143	-16.24	143	-16.24	8909	22	1381	494	Rab-GTPase-TBC domain
tae-miR167c-5p	ENSGALG00000000673	144	-13.42	144	-13.42	8921	22	4563	522	Predicted transmembrane/coiled-coil 2 protein
tae-miR167c-5p	ENSGALG00000000569	157	-14.53	157	-14.53	8922	22	4537	425	Neurexin/syndecan/glycophorin C
tae-miR167c-5p	ENSGALG00000000628	143	-19	143	-19	8934	22	4875	2951	Kinesin motor domain
tae-miR167c-5p	ENSGALG00000000644	287	-30.14	145	-15.9	8938	22	4401	2238 1307	Fibronectin type III
tae-miR167c-5p	ENSGALG00000000790	150	-16.43	150	-16.43	8964	22	661	367	DnaJ domain
tae-miR167c-5p	ENSGALG00000000527	142	-13.24	142	-13.24	8966	22	865	250	SH3-binding, glutamic acid-rich protein
tae-miR167c-5p	ENSGALG00000001516	147	-22.5	147	-22.5	8990	22	1218	290	Zinc finger, LIM-type
tae-miR167c-5p	ENSGALG00000001749	150	-15.11	150	-15.11	8996	22	1258	470	AMP-dependent synthetase/ligase
tae-miR167c-5p	ENSGALG00000001717	140	-15.44	140	-15.44	9018	22	2459	505	Monocarboxylate transporter
tae-miR167c-5p	ENSGALG00000001558	144	-15.15	144	-15.15	9037	22	398	245	P-loop containing nucleoside triphosphate hydrolase
tae-miR167c-5p	ENSGALG00000001306	296	-26.6	150	-13.97	9041	22	2546	2307 2338	0
tae-miR167c-5p	ENSGALG00000001525	156	-17.82	156	-17.82	9044	22	2486	331	Coiled-coil transcriptional coactivator-like
tae-miR167c-5p	ENSGALG00000000935	152	-18.54	152	-18.54	9045	22	1045	303	0
tae-miR167c-5p	ENSGALG00000001708	153	-15.37	153	-15.37	9050	22	2775	1742	Mediator complex, subunit Med1, metazoa/fungi
tae-miR167c-5p	ENSGALG00000000947	148	-19.65	148	-19.65	9052	22	1723	241	Tetratricopeptide repeat
tae-miR167c-5p	ENSGALG00000001733	149	-18.01	149	-18.01	9061	22	2271	851	Immunoglobulin-like domain
tae-miR167c-5p	ENSGALG00000000996	141	-14.81	141	-14.81	9105	22	1667	1273	Bovine leukaemia virus receptor
tae-miR167c-5p	ENSGALG00000001787	156	-19	156	-19	9114	22	2421	994	PLAT/LH2 domain
tae-miR167c-5p	ENSGALG00000000975	156	-14.43	156	-14.43	9121	22	1506	587	0
tae-miR167c-5p	ENSGALG00000001317	145	-13.74	145	-13.74	9122	22	1036	859	Major facilitator superfamily domain
tae-miR167c-5p	ENSGALG00000001801	291	-27.01	150	-14.38	9130	22	2770	2162 697	0
tae-miR167c-5p	ENSGALG00000001051	148	-14.52	148	-14.52	9138	22	1895	567	PTB/PI domain
tae-miR167c-5p	ENSGALG00000000982	155	-16.65	155	-16.65	9143	22	4133	3995	0
tae-miR167c-5p	ENSGALG00000001289	159	-21.64	159	-21.64	9152	22	1169	331	PTB/PI domain
tae-miR167c-5p	ENSGALG00000001278	157	-17.38	157	-17.38	9156	22	2732	332	SET domain
tae-miR167c-5p	ENSGALG00000000955	140	-13.71	140	-13.71	9163	22	2692	768	Protein of unknown function DUF778
tae-miR167c-5p	ENSGALG00000001063	153	-21.03	153	-21.03	9167	22	4606	62	SET domain
tae-miR167c-5p	ENSGALG00000003358	153	-16.36	153	-16.36	9178	22	3326	1971	UbiA prenyltransferase family
tae-miR167c-5p	ENSGALG00000003778	140	-15.28	140	-15.28	9179	22	1853	1679	TRIC channel
tae-miR167c-5p	ENSGALG00000023653	443	-53.9	157	-25.12	9198	22	2050	326 237 1210	0
tae-miR167c-5p	ENSGALG00000003000	301	-30.97	153	-17.79	9204	22	862	666 614	SWAP/Surp
tae-miR167c-5p	ENSGALG00000002583	155	-15.79	155	-15.79	9208	22	3557	732	Phosphatidylinositol 3-kinase adaptor-binding (PI3K ABD) domain
tae-miR167c-5p	ENSGALG00000003149	140	-16.83	140	-16.83	9224	22	813	3	MIR motif
tae-miR167c-5p	ENSGALG00000003215	148	-13.53	148	-13.53	9237	22	461	408	EF-hand domain
tae-miR167c-5p	ENSGALG00000021567	144	-13.09	144	-13.09	9245	22	2230	92	Fibronectin type III
tae-miR167c-5p	ENSGALG00000004155	151	-15.18	151	-15.18	9247	22	1843	523	Fibronectin type III
tae-miR167c-5p	ENSGALG00000005848	140	-15.92	140	-15.92	9251	22	4105	973	Fibronectin type III
tae-miR167c-5p	ENSGALG00000003310	147	-13.15	147	-13.15	9254	22	4710	2131	Major facilitator superfamily domain
tae-miR167c-5p	ENSGALG00000002740	146	-15.49	146	-15.49	9260	22	552	50	L27
tae-miR167c-5p	ENSGALG00000003882	159	-18.66	159	-18.66	9261	22	1272	50	High mobility group box domain
tae-miR167c-5p	ENSGALG00000002871	140	-12.86	140	-12.86	9267	22	1247	1128	RPEL repeat
tae-miR167c-5p	ENSGALG00000001989	151	-19.61	151	-19.61	9274	22	129	44	DHHA2 domain
tae-miR167c-5p	ENSGALG00000003246	163	-18.68	163	-18.68	9278	22	2189	1564	Taxilin family
tae-miR167c-5p	ENSGALG00000002872	149	-15.09	149	-15.09	9279	22	1336	385	Immunoglobulin subtype
tae-miR167c-5p	ENSGALG00000003567	153	-14.48	153	-14.48	9280	22	1463	703	Fibronectin type III
tae-miR167c-5p	ENSGALG00000002492	145	-16.33	145	-16.33	9284	22	354	75	6-phosphogluconolactonase, DevB-type
tae-miR167c-5p	ENSGALG00000002539	144	-18.61	144	-18.61	9290	22	600	545	Potassium channel, calcium-activated, SK
tae-miR167c-5p	ENSGALG00000001978	145	-14.93	145	-14.93	9294	22	759	131	WD40 repeat
tae-miR167c-5p	ENSGALG00000003235	147	-15.53	147	-15.53	9295	22	3614	2765	DZF domain
tae-miR167c-5p	ENSGALG00000004724	169	-19.41	169	-19.41	9313	22	1374	371	Small GTPase superfamily
tae-miR167c-5p	ENSGALG00000001871	299	-34.02	154	-18.78	9319	22	661	246 32	0
tae-miR167c-5p	ENSGALG00000001976	152	-14.81	152	-14.81	9325	22	2077	1843	Zinc finger, B-box
tae-miR167c-5p	ENSGALG00000004089	151	-14.26	151	-14.26	9338	22	4635	2353	SET domain
tae-miR167c-5p	ENSGALG00000003254	156	-19.85	156	-19.85	9388	22	827	422	BAG domain
tae-miR167c-5p	ENSGALG00000003405	140	-12.65	140	-12.65	9395	22	1775	1	BSD
tae-miR167c-5p	ENSGALG00000002408	292	-38.2	150	-25.55	9399	22	3061	1454 2702	0
tae-miR167c-5p	ENSGALG00000002986	144	-17.3	144	-17.3	9401	22	1919	439	Protein kinase domain
tae-miR167c-5p	ENSGALG00000019718	146	-16	146	-16	9402	22	285	130	Intermediate filament protein
tae-miR167c-5p	ENSGALG00000003851	148	-13.87	148	-13.87	9403	22	693	553	tRNA delta(2)-isopentenylpyrophosphate transferase
tae-miR167c-5p	ENSGALG00000003551	148	-18.91	148	-18.91	9405	22	2475	1916	Leucine-rich repeat
tae-miR167c-5p	ENSGALG00000002473	143	-11.66	143	-11.66	9412	22	817	199	GPCR, family 2-like
tae-miR167c-5p	ENSGALG00000002602	140	-13.82	140	-13.82	9418	22	4190	2877	CUB domain
tae-miR167c-5p	ENSGALG00000003745	161	-24.87	161	-24.87	9420	22	1149	353	Adaptin ear-binding coat-associated protein 1 NECAP-1
tae-miR167c-5p	ENSGALG00000003794	142	-14.89	142	-14.89	9431	22	2577	132	Triose-phosphate transporter domain
tae-miR167c-5p	ENSGALG00000003959	160	-22.81	160	-22.81	9443	22	3743	3437	Clathrin adaptor, mu subunit, C-terminal
tae-miR167c-5p	ENSGALG00000002371	140	-14.9	140	-14.9	9446	22	1178	58	RUN
tae-miR167c-5p	ENSGALG00000002439	150	-12.16	150	-12.16	9447	22	720	59	Homeodomain-like
tae-miR167c-5p	ENSGALG00000002284	144	-16.54	144	-16.54	9497	22	1521	1075	Transport protein particle (TRAPP) component
tae-miR167c-5p	ENSGALG00000001864	145	-14.34	145	-14.34	9506	22	2608	2020	0
tae-miR167c-5p	ENSGALG00000003297	151	-17.07	151	-17.07	9508	22	1678	882	Histone deacetylase domain
tae-miR167c-5p	ENSGALG00000003659	149	-18.1	149	-18.1	9510	22	1574	43	Mu homology domain
tae-miR167c-5p	ENSGALG00000005812	140	-16.79	140	-16.79	9524	22	1619	727	Ricin B lectin domain
tae-miR167c-5p	ENSGALG00000002969	293	-34.63	153	-17.36	9529	22	4739	3319 2333	Cohesin loading factor
tae-miR167c-5p	ENSGALG00000002526	305	-32.65	156	-17.66	9534	22	3875	1088 87	Guanylate-kinase-associated protein
tae-miR167c-5p	ENSGALG00000003267	154	-21.33	154	-21.33	9540	22	1913	927	SH2 domain
tae-miR167c-5p	ENSGALG00000003631	297	-35.14	156	-17.8	9542	22	2695	1489 13	0
tae-miR167c-5p	ENSGALG00000003939	160	-18.41	160	-18.41	9547	22	1004	198	Zinc finger, C2H2
tae-miR167c-5p	ENSGALG00000014747	149	-15.87	149	-15.87	9559	22	3189	913	Cyclophilin-type peptidyl-prolyl cis-trans isomerase domain
tae-miR167c-5p	ENSGALG00000010683	303	-31.16	160	-16.35	9571	22	3246	148 213	GPCR, rhodopsin-like, 7TM
tae-miR167c-5p	ENSGALG00000020554	298	-29.85	152	-16.05	9572	22	4826	4214 1636	PLAC
tae-miR167c-5p	ENSGALG00000027898	150	-14.78	150	-14.78	9575	22	735	548	Interferon alpha/beta/delta
tae-miR167c-5p	ENSGALG00000012225	156	-16.36	156	-16.36	9584	22	1108	495	RNA recognition motif domain
tae-miR167c-5p	ENSGALG00000013348	147	-12.99	147	-12.99	9587	22	924	646	Ovarian tumour, otubain
tae-miR167c-5p	ENSGALG00000010156	151	-15.1	151	-15.1	9613	22	2773	528	Dedicator of cytokinesis C-terminal
tae-miR167c-5p	ENSGALG00000001668	303	-32.92	153	-17.78	9615	22	2351	1101 1466	Ubiquitin-conjugating enzyme E2
tae-miR167c-5p	ENSGALG00000015656	140	-15.33	140	-15.33	9616	22	2922	2789	0
tae-miR167c-5p	ENSGALG00000015008	153	-17.49	153	-17.49	9623	22	4982	4316	Zinc finger, C2H2
tae-miR167c-5p	ENSGALG00000000332	140	-15.72	140	-15.72	9625	22	3790	2734	Ribosomal RNA methyltransferase, Spb1, C-terminal
tae-miR167c-5p	ENSGALG00000015542	152	-19.19	152	-19.19	9647	22	1668	561	Phosphatidic acid phosphatase type 2/haloperoxidase
tae-miR167c-5p	ENSGALG00000006722	148	-18.21	148	-18.21	9653	22	2880	974	Zinc finger, B-box
tae-miR167c-5p	ENSGALG00000015320	151	-17.87	151	-17.87	9668	22	1564	898	Antifreeze-like/N-acetylneuraminic acid synthase C-terminal
tae-miR167c-5p	ENSGALG00000015180	140	-12.13	140	-12.13	9671	22	4736	1851	Phosphoserine aminotransferase, subgroup
tae-miR167c-5p	ENSGALG00000015002	155	-17.2	155	-17.2	9673	22	3965	853	Pentatricopeptide repeat
tae-miR167c-5p	ENSGALG00000028374	146	-16.9	146	-16.9	9687	22	348	78	Keratin
tae-miR167c-5p	ENSGALG00000026692	299	-37.72	154	-22.58	9691	22	4117	1252 2111	Small GTP-binding protein domain
tae-miR167c-5p	ENSGALG00000027512	145	-14.24	145	-14.24	9699	22	1789	183	0
tae-miR167c-5p	ENSGALG00000026503	145	-16.36	145	-16.36	9710	22	201	124	Homeobox domain
tae-miR167c-5p	ENSGALG00000027709	152	-15.66	152	-15.66	9711	22	1605	419	WD40 repeat
tae-miR167c-5p	ENSGALG00000015216	153	-14.84	153	-14.84	9713	22	2354	901	SH2 domain
tae-miR167c-5p	ENSGALG00000015571	141	-13.15	141	-13.15	9749	22	1788	840	DNA helicase, Holliday junction RuvB type, N-terminal
tae-miR167c-5p	ENSGALG00000014787	140	-12.65	140	-12.65	9756	22	3602	3527	Cation efflux protein
tae-miR167c-5p	ENSGALG00000000551	483	-60.37	168	-21.41	9758	22	4539	3430 1932 2617	0
tae-miR167c-5p	ENSGALG00000027761	142	-19.12	142	-19.12	9759	22	3828	462	Protein of unknown function DUF758
tae-miR167c-5p	ENSGALG00000000299	163	-29.01	163	-29.01	9771	22	3897	356	Armadillo
tae-miR167c-5p	ENSGALG00000026195	146	-16.83	146	-16.83	9798	22	210	42	Galactose-1-phosphate uridyl transferase, N-terminal
tae-miR167c-5p	ENSGALG00000015141	291	-32.95	151	-18.02	9801	22	3791	2337 3149	Amidohydrolase 1
tae-miR167c-5p	ENSGALG00000014784	154	-18.4	154	-18.4	9812	22	3091	2247	PDZ domain
tae-miR167c-5p	ENSGALG00000003253	150	-16.78	150	-16.78	9819	22	1021	995	P-type ATPase, subfamily IV
tae-miR167c-5p	ENSGALG00000001329	145	-15.41	145	-15.41	9829	22	521	325	Band 4.1, C-terminal
tae-miR167c-5p	ENSGALG00000007024	140	-13.15	140	-13.15	9846	22	313	180	Exonuclease, RNase T/DNA polymerase III
tae-miR167c-5p	ENSGALG00000014651	160	-25.03	160	-25.03	9852	22	1223	992	LysM domain
tae-miR167c-5p	ENSGALG00000027128	142	-14.75	142	-14.75	9870	22	212	1	SH3 domain
tae-miR167c-5p	ENSGALG00000021619	144	-14.73	144	-14.73	9875	22	1213	461	Uncharacterised domain KxDL
tae-miR167c-5p	ENSGALG00000014697	145	-14.96	145	-14.96	9896	22	1970	1066	MAD homology, MH1
tae-miR167c-5p	ENSGALG00000015111	144	-16.67	144	-16.67	9902	22	4603	2322	PDZ domain
tae-miR167c-5p	ENSGALG00000014835	153	-18.22	153	-18.22	9921	22	2196	1958	Membrane attack complex component/perforin (MACPF) domain
tae-miR167c-5p	ENSGALG00000012595	155	-17.61	155	-17.61	9929	22	3330	2165	Peptidase M14, carboxypeptidase A
tae-miR167c-5p	ENSGALG00000026875	292	-27.98	146	-15.33	9967	22	4007	1853 1950	0
tae-miR167c-5p	ENSGALG00000013548	162	-16.82	162	-16.82	9978	22	504	247	Peptidase S1
tae-miR167c-5p	ENSGALG00000012589	141	-13.38	141	-13.38	9989	22	1025	755	Protein of unknown function DUF2419
tae-miR167c-5p	ENSGALG00000027326	142	-17.65	142	-17.65	9998	22	2681	1516	Microfibril-associated glycoprotein
tae-miR167c-5p	ENSGALG00000028850	150	-23.49	150	-23.49	10018	22	3982	713	Ankyrin repeat
tae-miR167c-5p	ENSGALG00000007878	312	-36.83	161	-20.33	10021	22	1640	301 1555	Succinate dehydrogenase [ubiquinone] cytochrome b small subunit, CybS
tae-miR167c-5p	ENSGALG00000012585	143	-13.68	143	-13.68	10027	22	2267	813	Ubiquitin-associated/translation elongation factor EF1B, N-terminal, eukaryote
tae-miR167c-5p	ENSGALG00000025954	147	-18.7	147	-18.7	10037	22	2625	1766	OAR domain
tae-miR167c-5p	ENSGALG00000023718	143	-16.8	143	-16.8	10040	22	3166	2033	MIF4G-like, type 3
tae-miR167c-5p	ENSGALG00000014631	154	-19.22	154	-19.22	10045	22	488	423	Protein kinase domain
tae-miR167c-5p	ENSGALG00000015721	146	-17.07	146	-17.07	10063	22	2550	2136	Epidermal growth factor-like domain
tae-miR167c-5p	ENSGALG00000021812	140	-16.37	140	-16.37	10068	22	317	292	0
tae-miR167c-5p	ENSGALG00000024368	150	-14.16	150	-14.16	10086	22	855	365	Anti-Mullerian hormone, N-terminal
tae-miR167c-5p	ENSGALG00000013383	159	-26.64	159	-26.64	10094	22	942	516	RNA recognition motif domain
tae-miR167c-5p	ENSGALG00000007839	300	-34.88	152	-18.74	10112	22	3427	3055 659	Fibronectin type III
tae-miR167c-5p	ENSGALG00000015216	153	-14.84	153	-14.84	10120	22	2679	901	SH2 domain
tae-miR167c-5p	ENSGALG00000015702	141	-13.58	141	-13.58	10129	22	524	396	Alcohol dehydrogenase, C-terminal
tae-miR167c-5p	ENSGALG00000023881	140	-15.09	140	-15.09	10137	22	783	149	Plexin
tae-miR167c-5p	ENSGALG00000012624	151	-17.94	151	-17.94	10145	22	122	54	Redoxin
tae-miR167c-5p	ENSGALG00000012593	145	-15.47	145	-15.47	10147	22	4262	3830	Concentrative nucleoside transporter, metazoan/bacterial
tae-miR167c-5p	ENSGALG00000028148	148	-13.41	148	-13.41	10151	22	3730	1654	Zinc finger, PHD-finger
tae-miR167c-5p	ENSGALG00000014664	140	-14.34	140	-14.34	10153	22	948	887	0
tae-miR167c-5p	ENSGALG00000014923	280	-29.36	140	-14.81	10166	22	3158	930 2649	Ankyrin repeat-containing domain
tae-miR167c-5p	ENSGALG00000024326	142	-12.16	142	-12.16	10169	22	507	314	Pseudouridine synthase, RsuA/RluB/C/D/E/F
tae-miR167c-5p	ENSGALG00000002928	145	-14.75	145	-14.75	10173	22	563	394	Zinc finger, GATA-type
tae-miR167c-5p	ENSGALG00000004043	145	-13.56	145	-13.56	10181	22	1108	410	DAN
tae-miR167c-5p	ENSGALG00000023936	141	-13.43	141	-13.43	10202	22	573	376	Short-chain dehydrogenase/reductase SDR
tae-miR167c-5p	ENSGALG00000013232	150	-15.89	150	-15.89	10204	22	386	215	Ammonium transporter AmtB-like domain
tae-miR167c-5p	ENSGALG00000014788	156	-20.66	156	-20.66	10213	22	703	569	Centromere protein H
tae-miR167c-5p	ENSGALG00000023791	150	-15.74	150	-15.74	10223	22	502	263	0
tae-miR167c-5p	ENSGALG00000015598	290	-26.03	150	-14.37	10243	22	4587	866 1971	IQ motif, EF-hand binding site
tae-miR167c-5p	ENSGALG00000014775	167	-26.84	167	-26.84	10245	22	2435	2160	RNA recognition motif domain
tae-miR167c-5p	ENSGALG00000000230	145	-18.76	145	-18.76	10246	22	696	158	Chromo/chromo shadow domain
tae-miR167c-5p	ENSGALG00000024063	152	-12.13	152	-12.13	10257	22	576	299	Immunoglobulin-like domain
tae-miR167c-5p	ENSGALG00000020534	149	-12.13	149	-12.13	10263	22	2439	47	P-loop containing nucleoside triphosphate hydrolase
tae-miR167c-5p	ENSGALG00000009944	162	-23.81	162	-23.81	10288	22	1699	1026	MOZ/SAS-like protein
tae-miR167c-5p	ENSGALG00000013677	157	-26.51	157	-26.51	10295	22	1723	1347	DnaJ domain
tae-miR167c-5p	ENSGALG00000015555	159	-22.76	159	-22.76	10313	22	1023	799	0
tae-miR167c-5p	ENSGALG00000014168	307	-35.57	154	-18.85	10319	22	3280	316 1651	Nrap protein
tae-miR167c-5p	ENSGALG00000026395	152	-16.73	152	-16.73	10324	22	3647	671	0
tae-miR167c-5p	ENSGALG00000027132	147	-23.35	147	-23.35	10332	22	937	528	Transcription factor IIS, N-terminal
tae-miR167c-5p	ENSGALG00000026884	151	-17.96	151	-17.96	10342	22	1682	292	Phospholipase A2 inhibitor
tae-miR167c-5p	ENSGALG00000026547	288	-27.14	146	-13.8	10352	22	3980	850 435	SMI1/KNR4 like domain
tae-miR167c-5p	ENSGALG00000002928	145	-14.75	145	-14.75	10355	22	1711	394	Zinc finger, GATA-type
tae-miR167c-5p	ENSGALG00000026041	141	-14.09	141	-14.09	10356	22	4730	1958	0
tae-miR167c-5p	ENSGALG00000028267	140	-17.22	140	-17.22	10357	22	3511	1797	Golgi phosphoprotein 3
tae-miR167c-5p	ENSGALG00000025915	146	-12.29	146	-12.29	10370	22	4707	3382	Immunoglobulin E-set
tae-miR167c-5p	ENSGALG00000026306	157	-19.26	157	-19.26	10372	22	3319	1826	Beta-catenin-interacting ICAT
tae-miR167c-5p	ENSGALG00000025809	145	-16.8	145	-16.8	10393	22	588	515	Transmembrane protein 161A/B
tae-miR167c-5p	ENSGALG00000026899	304	-30.82	157	-15.63	10395	22	4848	3203 2713	Chondroitin N-acetylgalactosaminyltransferase
tae-miR167c-5p	ENSGALG00000028991	144	-15.64	144	-15.64	10416	22	574	35	Natriuretic peptide
tae-miR167c-5p	ENSGALG00000026821	153	-23.31	153	-23.31	10420	22	3512	7	Runt domain
tae-miR167c-5p	ENSGALG00000026328	155	-13.61	155	-13.61	10421	22	729	416	Selenoprotein, Rdx type
tae-miR167c-5p	ENSGALG00000026811	143	-16.77	143	-16.77	10429	22	3036	2414	SH2 domain
tae-miR167c-5p	ENSGALG00000027785	145	-18.26	145	-18.26	10438	22	4738	4378	Epidermal growth factor-like domain
tae-miR167c-5p	ENSGALG00000029001	147	-14.24	147	-14.24	10443	22	4293	728	YrdC-like domain
tae-miR167c-5p	ENSGALG00000026780	152	-19.79	152	-19.79	10444	22	916	392	Dimerization-anchoring domain of cAMP-dependent protein kinase, regulatory subunit
tae-miR167c-5p	ENSGALG00000027311	147	-22.11	147	-22.11	10452	22	3418	1531	Death domain
tae-miR167c-5p	ENSGALG00000027677	161	-24.89	161	-24.89	10455	22	1344	1019	Distal-less-like homeobox protein, N-terminal domain
tae-miR167c-5p	ENSGALG00000028137	282	-28.79	142	-14.75	10458	22	129	1 40	Variant SH3 domain
tae-miR167c-5p	ENSGALG00000000230	145	-18.76	145	-18.76	10459	22	799	158	Chromo/chromo shadow domain
tae-miR167c-5p	ENSGALG00000027572	143	-15.52	143	-15.52	10466	22	3010	777	GPCR, rhodopsin-like, 7TM
tae-miR167c-5p	ENSGALG00000027927	148	-15.55	148	-15.55	10467	22	4742	881	Riboflavin kinase domain, bacterial/eukaryotic
tae-miR167c-5p	ENSGALG00000029174	156	-18.1	156	-18.1	10490	22	2695	2566	Groucho/TLE, N-terminal Q-rich domain
tae-miR167c-5p	ENSGALG00000027334	144	-11.66	144	-11.66	10494	22	3733	3317	NIPSNAP
tae-miR167c-5p	ENSGALG00000012225	156	-16.36	156	-16.36	10500	22	1329	135	RNA recognition motif domain
tae-miR167c-5p	ENSGALG00000027472	140	-14.88	140	-14.88	10521	22	4907	4851	TRIC channel
tae-miR167c-5p	ENSGALG00000003882	318	-37.05	159	-18.66	10523	22	3588	50 1924	High mobility group box domain
tae-miR156	ENSGALG00000000177	299	-27.16	152	-13.7	10534	21	3833	1 2056	Zinc finger, C2H2
tae-miR156	ENSGALG00000000681	143	-14.9	143	-14.9	10569	21	4415	1112	CRIB domain
tae-miR156	ENSGALG00000001915	147	-14.68	147	-14.68	10572	21	2223	86	Pleckstrin homology domain
tae-miR156	ENSGALG00000001398	150	-15.1	150	-15.1	10581	21	4963	2969	Zinc finger, B-box
tae-miR156	ENSGALG00000001589	145	-16.49	145	-16.49	10584	21	1964	209	SH2 domain
tae-miR156	ENSGALG00000001730	140	-12.47	140	-12.47	10590	21	3880	3786	Pleckstrin homology domain
tae-miR156	ENSGALG00000001798	143	-16.99	143	-16.99	10596	21	451	115	Tetratricopeptide repeat
tae-miR156	ENSGALG00000001337	140	-11.2	140	-11.2	10600	21	744	34	YjeF N-terminal domain
tae-miR156	ENSGALG00000002370	321	-40.12	167	-24.21	10615	21	1352	926 717	SH2 domain
tae-miR156	ENSGALG00000002471	153	-14.62	153	-14.62	10621	21	1438	524	Zinc finger, C2H2
tae-miR156	ENSGALG00000002182	155	-13.01	155	-13.01	10645	21	2334	1954	Zinc finger, nuclear hormone receptor-type
tae-miR156	ENSGALG00000016127	146	-14.29	146	-14.29	10647	21	781	759	SH3-binding, glutamic acid-rich protein
tae-miR156	ENSGALG00000002263	141	-14.02	141	-14.02	10653	21	1300	622	BTB/POZ-like
tae-miR156	ENSGALG00000028772	155	-18.61	155	-18.61	10657	21	1212	684	ORMDL family
tae-miR156	ENSGALG00000002469	150	-13.47	150	-13.47	10673	21	1570	641	RNA polymerase II accessory factor, Cdc73
tae-miR156	ENSGALG00000002624	146	-16.62	146	-16.62	10674	21	1221	865	P-loop containing nucleoside triphosphate hydrolase
tae-miR156	ENSGALG00000002268	145	-12.87	145	-12.87	10675	21	2208	2050	Transmembrane protein 194
tae-miR156	ENSGALG00000002479	155	-18.76	155	-18.76	10689	21	1219	660	S-adenosylmethionine synthetase superfamily
tae-miR156	ENSGALG00000001938	151	-16.51	151	-16.51	10696	21	2320	931	EF-hand domain
tae-miR156	ENSGALG00000002942	151	-15.9	151	-15.9	10709	21	3641	1067	JmjC domain
tae-miR156	ENSGALG00000003765	140	-14.29	140	-14.29	10717	21	3021	1429	RNA recognition motif domain
tae-miR156	ENSGALG00000002845	145	-14.24	145	-14.24	10721	21	597	1	Vinculin/alpha-catenin
tae-miR156	ENSGALG00000003763	140	-13.21	140	-13.21	10734	21	1780	1073	Little elongation complex subunit 2 , C-terminal
tae-miR156	ENSGALG00000003634	149	-15.34	149	-15.34	10740	21	1143	348	Protein-tyrosine/Dual specificity phosphatase
tae-miR156	ENSGALG00000003115	155	-16.88	155	-16.88	10758	21	4712	2330	Collagen IV, non-collagenous
tae-miR156	ENSGALG00000002883	149	-14.8	149	-14.8	10765	21	1888	1585	Zinc finger, U1-type
tae-miR156	ENSGALG00000003262	152	-15.1	152	-15.1	10784	21	1450	1054	Synaptobrevin
tae-miR156	ENSGALG00000003962	146	-12.36	146	-12.36	10797	21	1526	1071	Zinc finger, DHHC-type, palmitoyltransferase
tae-miR156	ENSGALG00000005870	156	-15.03	156	-15.03	10807	21	2975	720	Replication factor Mcm10
tae-miR156	ENSGALG00000003329	145	-13.57	145	-13.57	10817	21	1554	380	0
tae-miR156	ENSGALG00000002845	145	-14.24	145	-14.24	10818	21	1605	1	Vinculin/alpha-catenin
tae-miR156	ENSGALG00000002787	159	-17.76	159	-17.76	10824	21	917	302	Mediator complex, subunit Med23
tae-miR156	ENSGALG00000002706	149	-17.27	149	-17.27	10826	21	2994	2910	Putative 5-3 exonuclease
tae-miR156	ENSGALG00000003965	148	-17.1	148	-17.1	10835	21	1026	152	Homeobox domain
tae-miR156	ENSGALG00000002789	145	-15.87	145	-15.87	10849	21	4799	3965	MAP2/Tau projection
tae-miR156	ENSGALG00000003748	296	-30.14	153	-16.26	10862	21	3394	1068 3252	Anoctamin
tae-miR156	ENSGALG00000004526	159	-21.47	159	-21.47	10864	21	381	22	Fibronectin type III
tae-miR156	ENSGALG00000004844	151	-14.38	151	-14.38	10882	21	2436	1953	Sema domain
tae-miR156	ENSGALG00000004812	145	-17.02	145	-17.02	10906	21	1557	752	0
tae-miR156	ENSGALG00000005412	153	-16.49	153	-16.49	10912	21	2451	2404	Target SNARE coiled-coil domain
tae-miR156	ENSGALG00000005283	145	-12.83	145	-12.83	10915	21	4021	1328	Mitochondrial substrate/solute carrier
tae-miR156	ENSGALG00000004227	141	-16.38	141	-16.38	10921	21	3518	3079	Domain of unknown function DUF1193
tae-miR156	ENSGALG00000004421	158	-17.74	158	-17.74	10935	21	3662	1609	GPI mannosyltransferase
tae-miR156	ENSGALG00000005425	154	-15.39	154	-15.39	10938	21	3478	965	Tetratricopeptide repeat
tae-miR156	ENSGALG00000004954	171	-26.79	171	-26.79	10956	21	2238	1477	Deoxyuridine triphosphate nucleotidohydrolase
tae-miR156	ENSGALG00000004250	143	-13.58	143	-13.58	10973	21	827	705	Chondroitin N-acetylgalactosaminyltransferase
tae-miR156	ENSGALG00000013929	143	-10.58	143	-10.58	10979	21	3852	3417	Protein kinase domain
tae-miR156	ENSGALG00000004191	146	-13.45	146	-13.45	10982	21	1046	329	Guanine nucleotide exchange factor, Ric8
tae-miR156	ENSGALG00000004096	439	-46.51	149	-17.23	10984	21	3406	642 758 1667	Neurotransmitter-gated ion-channel
tae-miR156	ENSGALG00000005698	152	-15.16	152	-15.16	10988	21	3498	3342	JmjC domain
tae-miR156	ENSGALG00000004023	141	-14.28	141	-14.28	10992	21	601	269	E2F/DP family, winged-helix DNA-binding domain
tae-miR156	ENSGALG00000004222	156	-18.99	156	-18.99	10995	21	1686	921	Hexokinase, C-terminal
tae-miR156	ENSGALG00000004823	286	-25.42	146	-13.68	11000	21	2284	1222 717	Zinc finger, C3HC4 RING-type
tae-miR156	ENSGALG00000023742	147	-16.33	147	-16.33	11002	21	1048	317	PAS domain
tae-miR156	ENSGALG00000005571	152	-18.43	152	-18.43	11015	21	2220	822	Cytochrome c/c1 haem-lyase
tae-miR156	ENSGALG00000004325	303	-29.9	163	-19.03	11022	21	3523	738 2978	Prolyl 4-hydroxylase alpha-subunit, N-terminal
tae-miR156	ENSGALG00000005085	141	-12.82	141	-12.82	11025	21	1925	1205	GPCR, rhodopsin-like, 7TM
tae-miR156	ENSGALG00000004172	151	-12.8	151	-12.8	11045	21	2646	1846	Target SNARE coiled-coil domain
tae-miR156	ENSGALG00000005038	151	-17.71	151	-17.71	11053	21	787	9	Centromere protein I
tae-miR156	ENSGALG00000005422	152	-19.59	152	-19.59	11074	21	356	113	Zinc finger, LIM-type
tae-miR156	ENSGALG00000005599	157	-20.68	157	-20.68	11080	21	621	534	UDP-glucuronosyl/UDP-glucosyltransferase
tae-miR156	ENSGALG00000004205	156	-18.35	156	-18.35	11082	21	3546	3462	Membrane bound O-acyl transferase, MBOAT
tae-miR156	ENSGALG00000005584	161	-17.87	161	-17.87	11084	21	319	88	Glycosyltransferase 2-like
tae-miR156	ENSGALG00000005326	146	-12.47	146	-12.47	11088	21	3437	310	JAB1/MPN/MOV34 metalloenzyme domain
tae-miR156	ENSGALG00000014371	153	-19.46	153	-19.46	11095	21	1111	38	Galectin, carbohydrate recognition domain
tae-miR156	ENSGALG00000005418	150	-19.14	150	-19.14	11096	21	431	57	DOMON domain
tae-miR156	ENSGALG00000005582	155	-19.21	155	-19.21	11107	21	1760	396	BTB/POZ-like
tae-miR156	ENSGALG00000005030	154	-16.39	154	-16.39	11131	21	4940	957	Pleckstrin homology domain
tae-miR156	ENSGALG00000004740	151	-20.75	151	-20.75	11139	21	2027	1394	Tropomodulin
tae-miR156	ENSGALG00000004196	140	-10.65	140	-10.65	11148	21	2020	583	UDP-glucuronosyl/UDP-glucosyltransferase
tae-miR156	ENSGALG00000005328	150	-18.89	150	-18.89	11149	21	1651	286	YgfZ/GcvT conserved site
tae-miR156	ENSGALG00000004208	143	-14.73	143	-14.73	11152	21	1583	1012	tRNA-specific 2-thiouridylase
tae-miR156	ENSGALG00000005552	328	-46.38	165	-24.41	11153	21	4258	1461 2173	RNA recognition motif domain
tae-miR156	ENSGALG00000005647	163	-25.27	163	-25.27	11158	21	2102	703	Peroxysomal long chain fatty acyl transporter
tae-miR156	ENSGALG00000004527	140	-14.6	140	-14.6	11164	21	1920	1446	C2 domain
tae-miR156	ENSGALG00000004236	148	-13.62	148	-13.62	11169	21	2711	2683	0
tae-miR156	ENSGALG00000004973	468	-56.07	162	-19.96	11172	21	4601	1110 773 61	PDZ domain
tae-miR156	ENSGALG00000019713	161	-18.91	161	-18.91	11178	21	1387	998	Krueppel-associated box
tae-miR156	ENSGALG00000005612	159	-21.04	159	-21.04	11189	21	851	467	PTB/PI domain
tae-miR156	ENSGALG00000004769	151	-15.13	151	-15.13	11194	21	2261	1770	Saposin type A
tae-miR156	ENSGALG00000005076	157	-16.94	157	-16.94	11204	21	3389	3336	Adenylyl cyclase class-3/4/guanylyl cyclase
tae-miR156	ENSGALG00000004584	140	-10.49	140	-10.49	11206	21	2404	2004	Yip1 domain
tae-miR156	ENSGALG00000005188	151	-16.55	151	-16.55	11210	21	4025	387	0
tae-miR156	ENSGALG00000005815	293	-32.1	148	-17.96	11213	21	1775	1528 632	0
tae-miR156	ENSGALG00000006036	140	-11.11	140	-11.11	11215	21	2575	1624	PWWP domain
tae-miR156	ENSGALG00000007417	144	-14.96	144	-14.96	11218	21	664	426	Armadillo
tae-miR156	ENSGALG00000008240	154	-16.72	154	-16.72	11220	21	1312	912	Death effector domain
tae-miR156	ENSGALG00000007530	145	-10.69	145	-10.69	11228	21	673	1	YrdC-like domain
tae-miR156	ENSGALG00000006398	140	-10.29	140	-10.29	11230	21	1913	791	SPRY domain
tae-miR156	ENSGALG00000007570	159	-18.47	159	-18.47	11234	21	2562	2052	Zinc finger, C2H2
tae-miR156	ENSGALG00000007127	146	-12.15	146	-12.15	11237	21	1764	292	Cytochrome b5-like heme/steroid binding domain
tae-miR156	ENSGALG00000006477	146	-16.54	146	-16.54	11251	21	1507	1419	DnaJ domain
tae-miR156	ENSGALG00000007095	157	-16.93	157	-16.93	11253	21	4631	1450	Cullin homology
tae-miR156	ENSGALG00000008372	141	-13.33	141	-13.33	11261	21	818	542	Putative 5-3 exonuclease
tae-miR156	ENSGALG00000007875	150	-17.37	150	-17.37	11266	21	3742	2883	Peptidase M13, N-terminal domain
tae-miR156	ENSGALG00000005977	140	-13.46	140	-13.46	11310	21	924	423	BTB/POZ-like
tae-miR156	ENSGALG00000006221	158	-19.25	158	-19.25	11350	21	2174	936	Kinesin motor domain
tae-miR156	ENSGALG00000007832	285	-31.51	145	-15.91	11356	21	2795	485 1069	SH3 domain
tae-miR156	ENSGALG00000005858	141	-14.02	141	-14.02	11371	21	1971	4	Transcription factor CBF/NF-Y/archaeal histone
tae-miR156	ENSGALG00000008124	294	-30.35	148	-15.43	11372	21	1468	1304 369	0
tae-miR156	ENSGALG00000006939	148	-14.29	148	-14.29	11383	21	1301	1043	6-phosphofructokinase, eukaryotic type
tae-miR156	ENSGALG00000007331	141	-14.64	141	-14.64	11384	21	1870	1405	Villin/Gelsolin
tae-miR156	ENSGALG00000008092	312	-34.65	157	-19.58	11400	21	918	818 799	Nuclear transport factor 2
tae-miR156	ENSGALG00000006706	141	-12.67	141	-12.67	11407	21	2122	521	Rab-GTPase-TBC domain
tae-miR156	ENSGALG00000006472	140	-10.27	140	-10.27	11409	21	4036	2550	Ion transport domain
tae-miR156	ENSGALG00000007365	166	-20.25	166	-20.25	11413	21	511	268	Poly(ADP-ribose) polymerase, catalytic domain
tae-miR156	ENSGALG00000007255	162	-21.47	162	-21.47	11417	21	2989	533	Gamma-aminobutyric acid A receptor/Glycine receptor alpha
tae-miR156	ENSGALG00000007866	145	-13.97	145	-13.97	11429	21	2719	574	Zinc finger, C2H2
tae-miR156	ENSGALG00000006976	159	-18.18	159	-18.18	11443	21	559	153	Short-chain dehydrogenase/reductase SDR
tae-miR156	ENSGALG00000006524	147	-17.43	147	-17.43	11462	21	2599	2566	CCAAT-binding factor
tae-miR156	ENSGALG00000007161	147	-16.41	147	-16.41	11475	21	635	612	Protein kinase domain
tae-miR156	ENSGALG00000007503	148	-18.48	148	-18.48	11477	21	544	84	Monooxygenase, FAD-binding
tae-miR156	ENSGALG00000008166	150	-14.69	150	-14.69	11481	21	4754	1047	Toll/interleukin-1 receptor homology (TIR) domain
tae-miR156	ENSGALG00000006981	162	-20.8	162	-20.8	11500	21	3108	849	C2 domain
tae-miR156	ENSGALG00000006445	145	-16.11	145	-16.11	11502	21	4995	4463	PAS domain
tae-miR156	ENSGALG00000007973	159	-22.32	159	-22.32	11514	21	4145	768	Nuclear respiratory factor 1, NLS/DNA-binding, dimerisation domain
tae-miR156	ENSGALG00000006298	150	-18.41	150	-18.41	11518	21	1766	1610	Peptidase C54
tae-miR156	ENSGALG00000007667	152	-22.03	152	-22.03	11531	21	4188	2133	GPCR, family 3, C-terminal
tae-miR156	ENSGALG00000007443	155	-23.78	155	-23.78	11551	21	2575	1430	Trimethyllysine dioxygenase
tae-miR156	ENSGALG00000006790	149	-18.59	149	-18.59	11556	21	2420	65	Kinesin motor domain
tae-miR156	ENSGALG00000007564	140	-12.89	140	-12.89	11563	21	3245	1335	Uncharacterised protein family UPF0061
tae-miR156	ENSGALG00000007952	140	-12.5	140	-12.5	11566	21	3540	1046	Angiomotin, C-terminal
tae-miR156	ENSGALG00000007513	154	-16.21	154	-16.21	11570	21	504	129	0
tae-miR156	ENSGALG00000006799	140	-11.69	140	-11.69	11572	21	2575	2465	Clathrin/coatomer adaptor, adaptin-like, N-terminal
tae-miR156	ENSGALG00000006420	153	-13.72	153	-13.72	11578	21	985	319	Peptidase S9, prolyl oligopeptidase, catalytic domain
tae-miR156	ENSGALG00000006405	152	-17.37	152	-17.37	11584	21	571	76	0
tae-miR156	ENSGALG00000007057	158	-18.21	158	-18.21	11587	21	714	492	Leucine-rich repeat
tae-miR156	ENSGALG00000008230	313	-41.42	161	-21.14	11619	21	1586	1243 1057	Zinc finger, C3HC4 RING-type
tae-miR156	ENSGALG00000007435	151	-13.53	151	-13.53	11647	21	1068	322	Small GTPase superfamily, ARF type
tae-miR156	ENSGALG00000006254	166	-23.93	166	-23.93	11648	21	2220	31	Helicase superfamily 1/2, ATP-binding domain
tae-miR156	ENSGALG00000007748	158	-23.27	158	-23.27	11649	21	1974	828	Major facilitator superfamily
tae-miR156	ENSGALG00000006859	148	-14.3	148	-14.3	11650	21	4859	4047	Major facilitator superfamily domain
tae-miR156	ENSGALG00000006132	146	-14.36	146	-14.36	11683	21	1191	758	MSP domain
tae-miR156	ENSGALG00000006731	156	-14.96	156	-14.96	11701	21	2321	1777	Zinc finger, PHD-finger
tae-miR156	ENSGALG00000008099	145	-17.12	145	-17.12	11720	21	2215	1742	Zinc finger, RING-type
tae-miR156	ENSGALG00000006659	152	-14.13	152	-14.13	11726	21	991	199	Mob1/phocein
tae-miR156	ENSGALG00000005857	297	-30.63	151	-15.83	11736	21	4069	1438 782	PLAT/LH2 domain
tae-miR156	ENSGALG00000006652	151	-15.22	151	-15.22	11739	21	4846	4688	AMP-dependent synthetase/ligase
tae-miR156	ENSGALG00000005782	154	-17.75	154	-17.75	11745	21	2042	613	NADP-dependent oxidoreductase domain
tae-miR156	ENSGALG00000008389	143	-15.21	143	-15.21	11751	21	1126	917	Prefoldin alpha-like
tae-miR156	ENSGALG00000008202	158	-16.74	158	-16.74	11753	21	1775	895	Nuclear hormone receptor, ligand-binding, core
tae-miR156	ENSGALG00000008094	141	-12.37	141	-12.37	11774	21	240	34	Chaperonin Cpn60
tae-miR156	ENSGALG00000026302	756	-90.29	158	-21.65	11780	21	2086	167 890 1584 697 1597	Signal recognition particle receptor, beta subunit
tae-miR156	ENSGALG00000006382	150	-14.4	150	-14.4	11789	21	385	98	Fibronectin type III
tae-miR156	ENSGALG00000006626	150	-13.82	150	-13.82	11806	21	1555	442	3'5'-cyclic nucleotide phosphodiesterase, catalytic domain
tae-miR156	ENSGALG00000006496	145	-17.81	145	-17.81	11811	21	2399	253	Peptidase C48, SUMO/Sentrin/Ubl1
tae-miR156	ENSGALG00000008095	148	-14.04	148	-14.04	11820	21	772	231	Kinesin motor domain
tae-miR156	ENSGALG00000007131	154	-21.66	154	-21.66	11832	21	667	249	High mobility group nucleosome-binding domain-containing family
tae-miR156	ENSGALG00000008128	146	-13.13	146	-13.13	11837	21	2265	659	Mob1/phocein
tae-miR156	ENSGALG00000007924	150	-21.75	150	-21.75	11856	21	2353	961	Protein kinase domain
tae-miR156	ENSGALG00000007615	298	-31.89	149	-17.82	11883	21	1589	1080 1342	Small GTPase superfamily, Ras type
tae-miR156	ENSGALG00000010019	148	-16.56	148	-16.56	11892	21	1559	1159	Organic solute transporter subunit alpha/Transmembrane protein 184
tae-miR156	ENSGALG00000010105	285	-25.13	145	-13.93	11896	21	3950	1332 1055	Arfaptin homology (AH) domain
tae-miR156	ENSGALG00000010567	157	-16.71	157	-16.71	11900	21	1419	1090	Small GTPase superfamily
tae-miR156	ENSGALG00000009314	152	-16.1	152	-16.1	11911	21	1098	516	Cullin, N-terminal
tae-miR156	ENSGALG00000008814	160	-16.65	160	-16.65	11913	21	4059	3325	Ankyrin repeat
tae-miR156	ENSGALG00000009364	147	-14.94	147	-14.94	11914	21	2464	796	Protein kinase C-like, phorbol ester/diacylglycerol-binding domain
tae-miR156	ENSGALG00000009577	166	-23.81	166	-23.81	11922	21	2638	2472	Pseudouridine synthase, TruD, insertion domain
tae-miR156	ENSGALG00000011214	154	-18.28	154	-18.28	11925	21	2022	594	Serpin domain
tae-miR156	ENSGALG00000010517	152	-15.48	152	-15.48	11937	21	265	125	Domain of unknown function DUF1619
tae-miR156	ENSGALG00000010081	142	-14.84	142	-14.84	11941	21	310	250	SH3 domain
tae-miR156	ENSGALG00000009821	443	-44.6	149	-16.43	11948	21	1367	231 1031 1331	Cytochrome b5-like heme/steroid binding domain
tae-miR156	ENSGALG00000011286	141	-12.67	141	-12.67	11974	21	844	1	Ubiquitin-conjugating enzyme E2
tae-miR156	ENSGALG00000008953	149	-15.6	149	-15.6	11989	21	2449	1899	Saccharopine dehydrogenase / Homospermidine synthase
tae-miR156	ENSGALG00000010369	145	-14.29	145	-14.29	11990	21	2192	1235	Immunoglobulin I-set
tae-miR156	ENSGALG00000011224	146	-12.95	146	-12.95	11991	21	3679	3456	Bicarbonate transporter, eukaryotic
tae-miR156	ENSGALG00000011099	156	-17.24	156	-17.24	12002	21	828	609	Peptidase S9B, dipeptidylpeptidase IV N-terminal
tae-miR156	ENSGALG00000008656	163	-22.61	163	-22.61	12006	21	2265	1465	0
tae-miR156	ENSGALG00000009248	171	-24.25	171	-24.25	12016	21	2711	1092	0
tae-miR156	ENSGALG00000010276	150	-12.58	150	-12.58	12020	21	1261	86	0
tae-miR156	ENSGALG00000011530	147	-10.66	147	-10.66	12027	21	1291	243	AIG2-like
tae-miR156	ENSGALG00000009990	159	-19.77	159	-19.77	12049	21	1481	277	Ribosomal protein S1, RNA-binding domain
tae-miR156	ENSGALG00000008786	151	-14.54	151	-14.54	12061	21	3258	2864	BEACH domain
tae-miR156	ENSGALG00000011056	151	-15.38	151	-15.38	12062	21	2621	1536	Oxoglutarate/iron-dependent dioxygenase
tae-miR156	ENSGALG00000011510	161	-19.28	161	-19.28	12064	21	1581	321	Alpha/beta hydrolase fold-1
tae-miR156	ENSGALG00000009467	313	-37.39	159	-21.02	12076	21	2605	1031 2280	0
tae-miR156	ENSGALG00000009410	140	-12.09	140	-12.09	12086	21	1765	1488	ATPase, AAA-type, core
tae-miR156	ENSGALG00000019382	145	-14.58	145	-14.58	12097	21	1964	986	GPCR, family 3, C-terminal
tae-miR156	ENSGALG00000009848	146	-13.03	146	-13.03	12100	21	285	207	Phospholipid/glycerol acyltransferase
tae-miR156	ENSGALG00000009514	146	-10.8	146	-10.8	12111	21	3593	3350	Immunoglobulin I-set
tae-miR156	ENSGALG00000010046	479	-63.15	175	-27.68	12126	21	2030	1802 132 1281	0
tae-miR156	ENSGALG00000008811	150	-12.41	150	-12.41	12127	21	766	451	Sodium:dicarboxylate symporter
tae-miR156	ENSGALG00000008597	159	-21.83	159	-21.83	12139	21	1422	1241	Ribosomal protein L2, C-terminal
tae-miR156	ENSGALG00000010795	320	-42.08	166	-22.68	12140	21	2843	610 410	2-C-methyl-D-erythritol 4-phosphate cytidylyltransferase
tae-miR156	ENSGALG00000009047	154	-15.34	154	-15.34	12166	21	1898	1786	Yippee/Mis18
tae-miR156	ENSGALG00000009252	161	-17.45	161	-17.45	12168	21	4473	3679	Pleckstrin homology domain
tae-miR156	ENSGALG00000008436	302	-39.62	162	-25.51	12178	21	1940	277 1836	DNA photolyase, FAD-binding/Cryptochrome, C-terminal
tae-miR156	ENSGALG00000009442	145	-11.15	145	-11.15	12179	21	3010	1449	FAD binding domain
tae-miR156	ENSGALG00000010848	149	-16.66	149	-16.66	12181	21	4150	58	BTB/POZ-like
tae-miR156	ENSGALG00000011193	156	-20.47	156	-20.47	12205	21	1218	289	0
tae-miR156	ENSGALG00000011663	146	-11.34	146	-11.34	12212	21	2416	923	Fibronectin type III
tae-miR156	ENSGALG00000008728	140	-11.82	140	-11.82	12215	21	2920	2353	Aryldialkylphosphatase
tae-miR156	ENSGALG00000008778	147	-15.69	147	-15.69	12238	21	1423	498	WH1/EVH1 domain
tae-miR156	ENSGALG00000010570	163	-20.77	163	-20.77	12242	21	2408	136	Nascent polypeptide-associated complex NAC domain
tae-miR156	ENSGALG00000011254	145	-15.7	145	-15.7	12270	21	1112	55	Homeobox domain
tae-miR156	ENSGALG00000010504	150	-13.81	150	-13.81	12278	21	830	69	Protein kinase domain
tae-miR156	ENSGALG00000010718	153	-17.03	153	-17.03	12280	21	458	279	Thrombospondin, type 1 repeat
tae-miR156	ENSGALG00000010253	153	-18.02	153	-18.02	12285	21	3722	2561	Ankyrin repeat
tae-miR156	ENSGALG00000018634	145	-15.6	145	-15.6	12293	21	487	344	Cytochrome P450
tae-miR156	ENSGALG00000008455	145	-15.22	145	-15.22	12304	21	3611	2719	Sema domain
tae-miR156	ENSGALG00000010798	148	-17.24	148	-17.24	12307	21	2110	876	FAD-binding, type 2
tae-miR156	ENSGALG00000008497	453	-46.72	158	-16.03	12312	21	3225	1024 2521 970	Amino acid transporter, transmembrane
tae-miR156	ENSGALG00000009004	143	-11.84	143	-11.84	12318	21	3918	506	Zinc finger, double-stranded RNA binding
tae-miR156	ENSGALG00000009880	297	-35.82	157	-20.57	12327	21	4801	1901 2158	C2 domain
tae-miR156	ENSGALG00000011582	155	-16.13	155	-16.13	12338	21	3361	3038	Major facilitator superfamily domain
tae-miR156	ENSGALG00000011034	146	-13.91	146	-13.91	12340	21	1887	1689	Translin
tae-miR156	ENSGALG00000010185	146	-17.97	146	-17.97	12341	21	483	71	Heat shock protein 70 family
tae-miR156	ENSGALG00000011314	148	-15.75	148	-15.75	12342	21	2574	472	Leucine-rich repeat
tae-miR156	ENSGALG00000010813	140	-13.27	140	-13.27	12344	21	1185	964	Golgin subfamily A member 5
tae-miR156	ENSGALG00000011266	148	-17.15	148	-17.15	12371	21	2683	926	Protein phosphatase 2C (PP2C)-like domain
tae-miR156	ENSGALG00000011130	145	-15.13	145	-15.13	12372	21	2781	1067	Proteasome component (PCI) domain
tae-miR156	ENSGALG00000011212	142	-10.51	142	-10.51	12375	21	773	358	Fibronectin type III
tae-miR156	ENSGALG00000011745	296	-27.2	156	-16.19	12376	21	1898	1816 971	WW domain binding protein 11
tae-miR156	ENSGALG00000011369	147	-14.14	147	-14.14	12395	21	525	1	Zinc finger, LIM-type
tae-miR156	ENSGALG00000010213	163	-18.04	163	-18.04	12401	21	1371	889	Homeobox domain
tae-miR156	ENSGALG00000009372	153	-14.7	153	-14.7	12421	21	3080	2065	Sterile alpha motif domain
tae-miR156	ENSGALG00000008603	164	-19.65	164	-19.65	12430	21	921	653	Inositol polyphosphate kinase
tae-miR156	ENSGALG00000009954	298	-31.57	155	-17.72	12431	21	2144	1409 395	Dynein family light intermediate chain
tae-miR156	ENSGALG00000010363	147	-18.06	147	-18.06	12441	21	3658	739	HECT
tae-miR156	ENSGALG00000009222	149	-15.71	149	-15.71	12445	21	3325	2216	Fibronectin type III
tae-miR156	ENSGALG00000010013	140	-10.9	140	-10.9	12457	21	1530	173	GPCR, rhodopsin-like, 7TM
tae-miR156	ENSGALG00000011070	144	-16.36	144	-16.36	12459	21	3791	818	Pleckstrin homology domain
tae-miR156	ENSGALG00000009428	152	-15.57	152	-15.57	12461	21	1883	1250	Sushi/SCR/CCP domain
tae-miR156	ENSGALG00000011394	145	-15.6	145	-15.6	12484	21	647	512	Cytochrome P450
tae-miR156	ENSGALG00000008654	306	-29.26	157	-17.15	12485	21	4876	2638 4253	SH3 domain
tae-miR156	ENSGALG00000009474	157	-14.75	157	-14.75	12492	21	728	1	Calponin homology domain
tae-miR156	ENSGALG00000011106	150	-15.2	150	-15.2	12499	21	1209	228	Ricin B lectin domain
tae-miR156	ENSGALG00000010901	148	-15.24	148	-15.24	12513	21	4711	4584	ABC transporter-like
tae-miR156	ENSGALG00000011630	144	-15.58	144	-15.58	12520	21	3238	2638	Zinc finger, C2H2
tae-miR156	ENSGALG00000010505	143	-11.36	143	-11.36	12527	21	2421	134	BEN domain
tae-miR156	ENSGALG00000009493	157	-21.82	157	-21.82	12528	21	3358	2422	Protein of unknown function DUF1113, TMEM229
tae-miR156	ENSGALG00000011104	303	-34.65	153	-19.31	12534	21	2936	798 1576	Glucagon/GIP/secretin/VIP
tae-miR156	ENSGALG00000008961	151	-13.89	151	-13.89	12539	21	3986	218	Fibronectin type III
tae-miR156	ENSGALG00000011543	156	-20.3	156	-20.3	12545	21	1067	784	SDA1 domain
tae-miR156	ENSGALG00000009052	149	-13.11	149	-13.11	12547	21	2246	2021	Limb-bud-and-heart
tae-miR156	ENSGALG00000008437	154	-17.75	154	-17.75	12551	21	1396	396	Pleckstrin homology domain
tae-miR156	ENSGALG00000008550	151	-16.48	151	-16.48	12560	21	1613	1082	Ribosomal protein S5, N-terminal
tae-miR156	ENSGALG00000010899	150	-13.4	150	-13.4	12562	21	600	308	Phosphatidic acid phosphatase type 2/haloperoxidase
tae-miR156	ENSGALG00000010473	145	-13.49	145	-13.49	12565	21	648	61	0
tae-miR156	ENSGALG00000008561	149	-17.3	149	-17.3	12569	21	1646	1014	Tudor domain
tae-miR156	ENSGALG00000008466	294	-26.56	154	-15.04	12571	21	2914	1289 1524	0
tae-miR156	ENSGALG00000008477	313	-39.33	157	-22.4	12572	21	1134	886 1076	Sec8 exocyst complex component specific domain
tae-miR156	ENSGALG00000009633	154	-17.55	154	-17.55	12573	21	2821	1784	0
tae-miR156	ENSGALG00000011705	477	-57.34	162	-21.29	12577	21	4301	4255 1613 4177	Zinc finger, TFIIB-type
tae-miR156	ENSGALG00000009044	151	-15.08	151	-15.08	12580	21	1589	1140	0
tae-miR156	ENSGALG00000010678	163	-15.56	163	-15.56	12582	21	3359	692	PPPDE putative peptidase domain
tae-miR156	ENSGALG00000011100	302	-32.96	152	-16.54	12588	21	853	693 678	3-hydroxyisobutyrate dehydrogenase
tae-miR156	ENSGALG00000010481	290	-35.2	147	-19.44	12599	21	2326	284 834	Zeta toxin domain
tae-miR156	ENSGALG00000009385	151	-19.8	151	-19.8	12600	21	1975	1700	F-actin-capping protein subunit alpha
tae-miR156	ENSGALG00000009037	290	-26.56	148	-15.06	12628	21	2259	2232 390	Aminotransferase, class I/classII
tae-miR156	ENSGALG00000011015	146	-16.12	146	-16.12	12631	21	894	341	Nucleoside-triphosphatase, THEP1 type
tae-miR156	ENSGALG00000010275	150	-19.01	150	-19.01	12633	21	1670	1043	rRNA-processing protein Fcf1/Utp23
tae-miR156	ENSGALG00000008722	307	-39.63	162	-21.07	12635	21	3095	1690 230	Polycystin cation channel, PKD1/PKD2
tae-miR156	ENSGALG00000020249	145	-12.75	145	-12.75	12645	21	2446	157	Cyclic nucleotide-binding domain
tae-miR156	ENSGALG00000009898	140	-10.61	140	-10.61	12647	21	3561	1738	Pleckstrin homology domain
tae-miR156	ENSGALG00000010431	148	-14.2	148	-14.2	12648	21	863	351	L6 membrane
tae-miR156	ENSGALG00000011435	148	-16.39	148	-16.39	12671	21	1517	720	Ets domain
tae-miR156	ENSGALG00000009670	153	-13.1	153	-13.1	12677	21	264	245	Sarcoglycan alphaepsilon
tae-miR156	ENSGALG00000011211	156	-21.16	156	-21.16	12690	21	1163	883	Thiamine pyrophosphate enzyme, N-terminal TPP-binding domain
tae-miR156	ENSGALG00000010868	286	-25.51	145	-13.14	12691	21	3541	3021 1177	Variant SH3 domain
tae-miR156	ENSGALG00000009719	155	-15.82	155	-15.82	12695	21	1156	83	Cadherin
tae-miR156	ENSGALG00000008818	147	-13.51	147	-13.51	12712	21	796	589	Isocitrate dehydrogenase NADP-dependent
tae-miR156	ENSGALG00000008497	453	-46.72	158	-16.03	12715	21	3426	1225 2722 1171	Amino acid transporter, transmembrane
tae-miR156	ENSGALG00000009691	283	-22.86	143	-11.7	12718	21	1162	772 619	Ankyrin repeat
tae-miR156	ENSGALG00000010569	141	-11.17	141	-11.17	12720	21	1856	790	Thioredoxin domain
tae-miR156	ENSGALG00000011215	156	-18.28	156	-18.28	12722	21	4429	1819	WD40 repeat
tae-miR156	ENSGALG00000008805	140	-14.16	140	-14.16	12727	21	1152	841	WH2 domain
tae-miR156	ENSGALG00000010001	306	-29.08	155	-15.58	12733	21	891	648 582	Oxoglutarate/iron-dependent dioxygenase
tae-miR156	ENSGALG00000011300	157	-16.7	157	-16.7	12767	21	328	47	DNA topoisomerase, type IIA, subunit A/C-terminal
tae-miR156	ENSGALG00000008529	150	-17.86	150	-17.86	12775	21	1378	931	FAST kinase leucine-rich
tae-miR156	ENSGALG00000010540	140	-11.36	140	-11.36	12777	21	1748	735	Tetratricopeptide repeat-containing domain
tae-miR156	ENSGALG00000010312	151	-15.14	151	-15.14	12778	21	1327	619	EF-hand domain
tae-miR156	ENSGALG00000010576	149	-17.84	149	-17.84	12783	21	4443	1546	Transcription factor IIA, alpha/beta subunit
tae-miR156	ENSGALG00000011414	154	-16.12	154	-16.12	12793	21	4830	4221	Amidohydrolase 1
tae-miR156	ENSGALG00000009345	143	-13.99	143	-13.99	12797	21	214	126	WD40 repeat
tae-miR156	ENSGALG00000009677	158	-16.53	158	-16.53	12801	21	449	385	RNA-binding protein Lupus La
tae-miR156	ENSGALG00000008779	156	-22.53	156	-22.53	12817	21	2400	747	Actin family
tae-miR156	ENSGALG00000010363	147	-18.06	147	-18.06	12821	21	1399	739	HECT
tae-miR156	ENSGALG00000008906	149	-16.11	149	-16.11	12863	21	3501	1063	Calponin homology domain
tae-miR156	ENSGALG00000023142	301	-35.1	151	-18.27	12867	21	3930	2013 2707	G protein-coupled receptor, rhodopsin-like
tae-miR156	ENSGALG00000008572	157	-17.64	157	-17.64	12872	21	369	24	Lysosome-associated membrane glycoprotein
tae-miR156	ENSGALG00000011801	146	-10.49	146	-10.49	12876	21	1709	775	Zinc finger, nuclear hormone receptor-type
tae-miR156	ENSGALG00000009900	165	-20.67	165	-20.67	12881	21	922	78	Pleckstrin homology domain
tae-miR156	ENSGALG00000010596	151	-15.09	151	-15.09	12883	21	437	346	GPCR, rhodopsin-like, 7TM
tae-miR156	ENSGALG00000009566	140	-10.84	140	-10.84	12892	21	2213	1003	Isoleucine-tRNA ligase
tae-miR156	ENSGALG00000009404	153	-18.94	153	-18.94	12895	21	701	584	Sterol-sensing domain
tae-miR156	ENSGALG00000009057	157	-17.36	157	-17.36	12900	21	3414	2272	Peptidase T2, asparaginase 2
tae-miR156	ENSGALG00000009018	167	-25.62	167	-25.62	12901	21	1951	1525	Transmembrane receptor, eukaryota
tae-miR156	ENSGALG00000010232	146	-16.91	146	-16.91	12910	21	959	261	0
tae-miR156	ENSGALG00000009552	174	-26.36	174	-26.36	12911	21	850	36	Concanavalin A-like lectin/glucanase domain
tae-miR156	ENSGALG00000008771	145	-17.37	145	-17.37	12919	21	2212	1234	Leucine-rich repeat
tae-miR156	ENSGALG00000009791	151	-15.59	151	-15.59	12933	21	2758	932	Homeo-prospero domain
tae-miR156	ENSGALG00000009331	145	-12.24	145	-12.24	12936	21	842	572	F-box domain
tae-miR156	ENSGALG00000008797	155	-18.28	155	-18.28	12941	21	3291	44	CRIB domain
tae-miR156	ENSGALG00000008961	151	-13.89	151	-13.89	12943	21	888	218	Fibronectin type III
tae-miR156	ENSGALG00000011005	150	-15.42	150	-15.42	12944	21	3121	282	Two pore domain potassium channel domain
tae-miR156	ENSGALG00000009752	155	-20.65	155	-20.65	12947	21	3836	1968	Fringe-like
tae-miR156	ENSGALG00000010975	147	-13.57	147	-13.57	12965	21	3765	3579	Tetratricopeptide TPR1
tae-miR156	ENSGALG00000010265	149	-14.05	149	-14.05	12973	21	3366	2428	E2F/DP family, winged-helix DNA-binding domain
tae-miR156	ENSGALG00000010927	143	-12.97	143	-12.97	12977	21	139	117	0
tae-miR156	ENSGALG00000008520	141	-15.77	141	-15.77	12990	21	247	177	MIF4G-like, type 3
tae-miR156	ENSGALG00000009983	142	-10.49	142	-10.49	12992	21	1072	935	Mrp/NBP35 ATP-binding protein
tae-miR156	ENSGALG00000011541	145	-15.23	145	-15.23	12994	21	2113	1045	BAR domain
tae-miR156	ENSGALG00000008866	142	-18.14	142	-18.14	13003	21	2228	821	WD repeat-containing and planar cell polarity effector protein Fritz
tae-miR156	ENSGALG00000009098	155	-15.51	155	-15.51	13006	21	1761	977	0
tae-miR156	ENSGALG00000010541	140	-11.03	140	-11.03	13014	21	1629	1268	Baculoviral inhibition of apoptosis protein repeat
tae-miR156	ENSGALG00000009396	149	-14.49	149	-14.49	13018	21	1362	1146	Caveolin
tae-miR156	ENSGALG00000026493	297	-32.91	152	-16.62	13019	21	1811	638 1273	Small GTPase superfamily
tae-miR156	ENSGALG00000011565	300	-33.62	155	-17.07	13027	21	954	278 39	Helicase superfamily 1/2, ATP-binding domain
tae-miR156	ENSGALG00000011492	141	-12.33	141	-12.33	13030	21	1768	653	Ku70/Ku80 beta-barrel domain
tae-miR156	ENSGALG00000014551	143	-13.77	143	-13.77	13042	21	2149	1029	0
tae-miR156	ENSGALG00000009993	165	-23.11	165	-23.11	13049	21	410	330	Mediator complex, subunit Med8, fungi/metazoa
tae-miR156	ENSGALG00000008694	158	-16.82	158	-16.82	13055	21	3137	1498	Uncharacterised protein family UPF0061
tae-miR156	ENSGALG00000008940	154	-19.63	154	-19.63	13067	21	3701	2145	Spectrin repeat
tae-miR156	ENSGALG00000009627	162	-19.61	162	-19.61	13088	21	3486	2806	G-patch domain
tae-miR156	ENSGALG00000009676	154	-15.37	154	-15.37	13094	21	817	767	Methyltransferase small domain
tae-miR156	ENSGALG00000009772	140	-12.26	140	-12.26	13096	21	1157	813	Nucleoside diphosphate kinase
tae-miR156	ENSGALG00000011185	292	-31.61	152	-16.8	13104	21	2402	626 837	Pleckstrin homology domain
tae-miR156	ENSGALG00000009656	307	-33.7	154	-17.62	13108	21	3332	2276 2990	Acyl-CoA dehydrogenase/oxidase C-terminal
tae-miR156	ENSGALG00000010783	141	-10.58	141	-10.58	13112	21	1268	1028	Beta-Casp domain
tae-miR156	ENSGALG00000008871	143	-14.61	143	-14.61	13122	21	3050	1885	GPS motif
tae-miR156	ENSGALG00000008536	145	-13.28	145	-13.28	13124	21	2596	1006	Kelch repeat type 1
tae-miR156	ENSGALG00000008526	154	-20.63	154	-20.63	13144	21	3748	2413	PWWP domain
tae-miR156	ENSGALG00000010313	147	-14.26	147	-14.26	13151	21	4721	1892	PDZ domain
tae-miR156	ENSGALG00000009407	160	-25.35	160	-25.35	13160	21	4267	2127	Aminotransferase, class I/classII
tae-miR156	ENSGALG00000009778	151	-15.85	151	-15.85	13171	21	945	923	Hs1/Cortactin
tae-miR156	ENSGALG00000010039	285	-21.33	143	-10.85	13174	21	4964	4421 1551	Brain/reproductive organ-expressed protein
tae-miR156	ENSGALG00000009589	146	-18.57	146	-18.57	13175	21	1327	559	Pyridoxal phosphate-dependent decarboxylase
tae-miR156	ENSGALG00000008937	162	-22.59	162	-22.59	13191	21	1702	1636	Uncharacterised domain KLRAQ/TTKRSYEDQ, C-terminal
tae-miR156	ENSGALG00000010847	294	-27.97	153	-15.91	13201	21	3974	1884 588	PDGF/VEGF domain
tae-miR156	ENSGALG00000011490	143	-11.22	143	-11.22	13212	21	748	61	0
tae-miR156	ENSGALG00000009036	155	-17.84	155	-17.84	13213	21	3371	136	Glycoside hydrolase family 31
tae-miR156	ENSGALG00000010827	149	-14.59	149	-14.59	13216	21	5499	1158	Inositol-tetrakisphosphate 1-kinase
tae-miR156	ENSGALG00000010715	155	-15.4	155	-15.4	13222	21	2160	1038	Hook-related protein family
tae-miR156	ENSGALG00000011645	162	-20.03	162	-20.03	13224	21	1272	1158	HEAT, type 2
tae-miR156	ENSGALG00000011353	152	-16.01	152	-16.01	13225	21	4953	2520	Ankyrin repeat
tae-miR156	ENSGALG00000010016	145	-11.9	145	-11.9	13241	21	1374	1078	SOCS protein, C-terminal
tae-miR156	ENSGALG00000010347	164	-19.73	164	-19.73	13242	21	3070	2484	Cyclin, N-terminal
tae-miR156	ENSGALG00000010000	154	-19.94	154	-19.94	13247	21	343	160	Protein kinase C-like, phorbol ester/diacylglycerol-binding domain
tae-miR156	ENSGALG00000010793	145	-12.57	145	-12.57	13255	21	3641	3503	Sodium/potassium/calcium exchanger
tae-miR156	ENSGALG00000010630	291	-30.23	151	-18.95	13260	21	3444	1251 2911	WD40-repeat-containing domain
tae-miR156	ENSGALG00000008807	314	-37.44	167	-20.56	13262	21	2690	1928 831	Potentiating neddylation domain
tae-miR156	ENSGALG00000011406	153	-16.14	153	-16.14	13267	21	4392	3730	EGF-like, laminin
tae-miR156	ENSGALG00000013725	145	-13.05	145	-13.05	13279	21	672	617	Peptidase S16, lon N-terminal
tae-miR156	ENSGALG00000011890	320	-32.91	161	-17.18	13284	21	2317	281 1865	GPCR, rhodopsin-like, 7TM
tae-miR156	ENSGALG00000013605	311	-30.34	158	-15.31	13292	21	913	163 716	Leucine-rich repeat, ribonuclease inhibitor subtype
tae-miR156	ENSGALG00000014370	154	-16.13	154	-16.13	13300	21	1116	908	Sel1-like
tae-miR156	ENSGALG00000010378	166	-25.6	166	-25.6	13302	21	899	683	EF-hand domain
tae-miR156	ENSGALG00000013600	154	-16.77	154	-16.77	13317	21	348	120	TFIIEalpha/SarR/Rpc3 HTH domain
tae-miR156	ENSGALG00000016894	149	-16.61	149	-16.61	13319	21	3498	883	DnaJ domain
tae-miR156	ENSGALG00000012837	146	-11.91	146	-11.91	13333	21	3200	2388	Immunoglobulin E-set
tae-miR156	ENSGALG00000012936	314	-35.23	157	-18.67	13339	21	2004	742 1301	0
tae-miR156	ENSGALG00000015664	147	-18.23	147	-18.23	13350	21	1791	1159	Class II aldolase/adducin N-terminal
tae-miR156	ENSGALG00000014688	159	-21.25	159	-21.25	13351	21	1045	414	Zinc finger, LIM-type
tae-miR156	ENSGALG00000013200	142	-11.58	142	-11.58	13354	21	2499	2453	GPCR, family 3, C-terminal
tae-miR156	ENSGALG00000004038	149	-17.15	149	-17.15	13366	21	861	70	Adenosine/AMP deaminase domain
tae-miR156	ENSGALG00000013503	453	-42.03	157	-16.8	13385	21	3296	479 825 646	Protein of unknown function DUF3719
tae-miR156	ENSGALG00000011972	145	-15.23	145	-15.23	13386	21	666	345	0
tae-miR156	ENSGALG00000016610	162	-15.61	162	-15.61	13389	21	855	411	Peptidyl-tRNA hydrolase, PTH2
tae-miR156	ENSGALG00000016719	149	-16.1	149	-16.1	13392	21	2227	333	Tumour necrosis factor receptor 21
tae-miR156	ENSGALG00000012807	140	-12.6	140	-12.6	13396	21	539	202	Ribonuclease P, Rpp40
tae-miR156	ENSGALG00000017064	167	-18.17	167	-18.17	13401	21	4501	47	DNA polymerase III, delta
tae-miR156	ENSGALG00000009683	302	-34.63	157	-17.68	13403	21	1612	974 561	Serine/threonine/dual specificity protein kinase, catalytic domain
tae-miR156	ENSGALG00000015944	150	-14.22	150	-14.22	13411	21	3199	1859	C2 domain
tae-miR156	ENSGALG00000019397	150	-15.04	150	-15.04	13413	21	2640	1339	Diacylglycerol kinase, catalytic domain
tae-miR156	ENSGALG00000022962	157	-18.74	157	-18.74	13423	21	224	41	Alpha-macroglobulin complement component
tae-miR156	ENSGALG00000013907	158	-16.86	158	-16.86	13427	21	3582	1888	Protein kinase domain
tae-miR156	ENSGALG00000012386	146	-10.47	146	-10.47	13468	21	4023	2010	Ubiquitin-associated/translation elongation factor EF1B, N-terminal, eukaryote
tae-miR156	ENSGALG00000012658	161	-18.69	161	-18.69	13480	21	1624	517	T-complex 11
tae-miR156	ENSGALG00000011903	147	-13.12	147	-13.12	13495	21	1389	566	0
tae-miR156	ENSGALG00000008735	143	-11.15	143	-11.15	13497	21	748	113	Intermediate filament protein
tae-miR156	ENSGALG00000011510	150	-13.42	150	-13.42	13510	21	1253	1	Alpha/beta hydrolase fold-1
tae-miR156	ENSGALG00000016750	151	-14.11	151	-14.11	13514	21	1565	655	von Willebrand factor, type A
tae-miR156	ENSGALG00000014575	145	-17.03	145	-17.03	13515	21	2476	1694	Selenophosphate synthetase
tae-miR156	ENSGALG00000012827	141	-19.57	141	-19.57	13520	21	811	143	Death domain
tae-miR156	ENSGALG00000013204	154	-16.09	154	-16.09	13521	21	2587	549	High mobility group box domain
tae-miR156	ENSGALG00000007287	308	-31.11	155	-15.67	13531	21	2948	2482 189	Zinc finger, C2H2
tae-miR156	ENSGALG00000012052	157	-19.34	157	-19.34	13544	21	1834	1282	Phox homologous domain
tae-miR156	ENSGALG00000023113	157	-16.5	157	-16.5	13548	21	557	114	Homeo-prospero domain
tae-miR156	ENSGALG00000016804	157	-14.77	157	-14.77	13561	21	3913	2292	Sodium/solute symporter
tae-miR156	ENSGALG00000016015	296	-31.95	155	-17.82	13566	21	3591	1243 1132	SARAH domain
tae-miR156	ENSGALG00000014342	163	-17.37	163	-17.37	13572	21	2076	670	TEA/ATTS
tae-miR156	ENSGALG00000012898	165	-17.49	165	-17.49	13591	21	3787	73	HEAT, type 2
tae-miR156	ENSGALG00000015340	149	-19.02	149	-19.02	13595	21	3280	349	RNA cap guanine-N2 methyltransferase
tae-miR156	ENSGALG00000017111	150	-18.2	150	-18.2	13606	21	3089	2067	0
tae-miR156	ENSGALG00000016138	160	-17.74	160	-17.74	13612	21	341	166	Immunoglobulin I-set
tae-miR156	ENSGALG00000016962	143	-13.2	143	-13.2	13638	21	210	118	C-type lectin
tae-miR156	ENSGALG00000023773	155	-19.48	155	-19.48	13645	21	2495	1550	0
tae-miR156	ENSGALG00000012823	314	-35.33	158	-18.44	13649	21	960	914 787	Zinc finger, B-box
tae-miR156	ENSGALG00000013134	305	-32.96	155	-20.07	13650	21	3482	593 2219	Pleckstrin homology domain
tae-miR156	ENSGALG00000016236	145	-11.72	145	-11.72	13664	21	1658	813	Ubiquitin specific protease domain
tae-miR156	ENSGALG00000015414	302	-35.59	152	-18.06	13672	21	2437	1112 1462	SAM-dependent methyltransferase RsmB/NOP2-type
tae-miR156	ENSGALG00000014947	150	-13.23	150	-13.23	13675	21	2377	1654	TFIIEalpha/SarR/Rpc3 HTH domain
tae-miR156	ENSGALG00000015261	148	-13.43	148	-13.43	13684	21	382	234	GPCR, rhodopsin-like, 7TM
tae-miR156	ENSGALG00000015834	157	-18.56	157	-18.56	13687	21	1294	1233	Transcription factor, T-box
tae-miR156	ENSGALG00000016907	153	-16.43	153	-16.43	13700	21	2021	1027	Kelch repeat type 1
tae-miR156	ENSGALG00000015396	166	-20.58	166	-20.58	13730	21	2434	1535	Immunoglobulin I-set
tae-miR156	ENSGALG00000015692	147	-13.41	147	-13.41	13735	21	890	844	DNA-directed DNA polymerase, family A, palm domain
tae-miR156	ENSGALG00000017056	141	-14.71	141	-14.71	13736	21	1195	727	Doublecortin domain
tae-miR156	ENSGALG00000016953	166	-20.49	166	-20.49	13745	21	2019	1916	Tetratricopeptide repeat
tae-miR156	ENSGALG00000023256	164	-22.37	164	-22.37	13748	21	1925	601	Forkhead-associated (FHA) domain
tae-miR156	ENSGALG00000012117	140	-14.03	140	-14.03	13749	21	977	253	Ferric reductase transmembrane component-like domain
tae-miR156	ENSGALG00000014442	161	-20.42	161	-20.42	13753	21	227	99	Glyceraldehyde-3-phosphate dehydrogenase, type I
tae-miR156	ENSGALG00000016206	155	-20.68	155	-20.68	13758	21	3001	349	Phospholipid/glycerol acyltransferase
tae-miR156	ENSGALG00000015896	146	-11.76	146	-11.76	13760	21	3774	462	Peptidase M10, metallopeptidase
tae-miR156	ENSGALG00000013762	149	-15.02	149	-15.02	13765	21	1515	455	Transglutaminase-like
tae-miR156	ENSGALG00000012805	319	-41.15	165	-23.21	13770	21	616	58 368	Phenylalanyl-tRNA synthetase, class IIc, mitochondrial
tae-miR156	ENSGALG00000012111	149	-15.72	149	-15.72	13774	21	422	261	0
tae-miR156	ENSGALG00000017254	153	-14.4	153	-14.4	13791	21	4074	2978	PDZ domain
tae-miR156	ENSGALG00000017211	148	-13.07	148	-13.07	13794	21	2676	1168	DNA repair protein Mre11
tae-miR156	ENSGALG00000002374	141	-11.26	141	-11.26	13795	21	1942	1885	Cation/H+ exchanger
tae-miR156	ENSGALG00000014404	156	-15.18	156	-15.18	13796	21	2283	801	GPS motif
tae-miR156	ENSGALG00000011207	140	-14.23	140	-14.23	13805	21	1211	337	Rhodanese-like domain
tae-miR156	ENSGALG00000022882	148	-16.85	148	-16.85	13818	21	849	205	Alcohol dehydrogenase, C-terminal
tae-miR156	ENSGALG00000012280	153	-14.3	153	-14.3	13829	21	1589	1303	Calcineurin-like phosphoesterase domain, apaH type
tae-miR156	ENSGALG00000012089	149	-15.87	149	-15.87	13853	21	775	375	0
tae-miR156	ENSGALG00000014375	305	-29.86	157	-16.45	13858	21	3247	1731 1414	Zinc finger, C2H2
tae-miR156	ENSGALG00000012239	143	-14.04	143	-14.04	13859	21	1698	677	Peptidase M24A, methionine aminopeptidase, subfamily 1
tae-miR156	ENSGALG00000008358	166	-26	166	-26	13883	21	5761	66	WD40 repeat
tae-miR156	ENSGALG00000014163	150	-18.55	150	-18.55	13886	21	2188	1389	Tubulin-tyrosine ligase/Tubulin polyglutamylase
tae-miR156	ENSGALG00000012670	293	-36.83	149	-20.45	13892	21	1163	804 1084	0
tae-miR156	ENSGALG00000017197	283	-32.21	142	-18.01	13910	21	3029	1951 265	Fibronectin type III
tae-miR156	ENSGALG00000020260	151	-15.01	151	-15.01	13915	21	1843	265	Cytochrome b5-like heme/steroid binding domain
tae-miR156	ENSGALG00000016807	307	-41.45	158	-21.91	13917	21	1536	1163 190	Zinc finger, LIM-type
tae-miR156	ENSGALG00000007609	146	-17.4	146	-17.4	13925	21	2672	2014	Rho GTPase-activating protein domain
tae-miR156	ENSGALG00000012827	141	-19.57	141	-19.57	13929	21	595	143	Death domain
tae-miR156	ENSGALG00000019054	140	-11.85	140	-11.85	13937	21	703	364	Transferrin receptor-like, dimerisation domain
tae-miR156	ENSGALG00000014369	463	-57.43	160	-21.2	13961	21	2721	1913 1856 925	Death domain
tae-miR156	ENSGALG00000012250	147	-13.05	147	-13.05	13966	21	919	616	Alcohol dehydrogenase GroES-like
tae-miR156	ENSGALG00000013925	154	-14.04	154	-14.04	13969	21	2175	1258	Protein kinase domain
tae-miR156	ENSGALG00000016691	151	-13.53	151	-13.53	13979	21	2132	467	Mitochondrial substrate/solute carrier
tae-miR156	ENSGALG00000017077	140	-11.58	140	-11.58	13980	21	387	285	Heat shock protein 70 family
tae-miR156	ENSGALG00000017343	155	-23.17	155	-23.17	13984	21	340	184	Folate receptor-like
tae-miR156	ENSGALG00000005133	144	-17.24	144	-17.24	13985	21	574	79	ThiJ/PfpI
tae-miR156	ENSGALG00000014516	158	-23.37	158	-23.37	13986	21	3740	1379	RNA recognition motif domain
tae-miR156	ENSGALG00000004325	303	-29.9	163	-19.03	13989	21	3445	738 2978	Prolyl 4-hydroxylase alpha-subunit, N-terminal
tae-miR156	ENSGALG00000012473	150	-15.45	150	-15.45	13995	21	4541	286	Methylmalonic aciduria and homocystinuria type D protein
tae-miR156	ENSGALG00000024039	146	-16.86	146	-16.86	13997	21	415	78	Small-subunit processome, Utp14
tae-miR156	ENSGALG00000015565	146	-14.27	146	-14.27	14004	21	1207	848	Dimerization-anchoring domain of cAMP-dependent protein kinase, regulatory subunit
tae-miR156	ENSGALG00000016631	155	-15.12	155	-15.12	14011	21	1245	442	Beta-Casp domain
tae-miR156	ENSGALG00000016558	141	-13.37	141	-13.37	14013	21	281	195	PDGF/VEGF domain
tae-miR156	ENSGALG00000015525	161	-19.27	161	-19.27	14020	21	2582	940	Phox homologous domain
tae-miR156	ENSGALG00000008593	144	-12.34	144	-12.34	14023	21	1033	520	Sodium/potassium-transporting ATPase subunit beta
tae-miR156	ENSGALG00000006112	140	-12.09	140	-12.09	14025	21	3782	1437	IQ motif, EF-hand binding site
tae-miR156	ENSGALG00000016077	153	-15.73	153	-15.73	14030	21	3999	1403	CUB domain
tae-miR156	ENSGALG00000015478	142	-12.8	142	-12.8	14032	21	3822	2216	Zinc finger, UBP-type
tae-miR156	ENSGALG00000016355	309	-39.99	156	-21.8	14034	21	1148	1038 27	0
tae-miR156	ENSGALG00000012069	140	-14.12	140	-14.12	14041	21	2099	1523	Ependymin
tae-miR156	ENSGALG00000023419	145	-13.56	145	-13.56	14046	21	646	243	Homeobox domain
tae-miR156	ENSGALG00000016391	147	-17.76	147	-17.76	14063	21	1123	618	PDZ domain
tae-miR156	ENSGALG00000011831	149	-12.55	149	-12.55	14066	21	3654	535	Ankyrin repeat
tae-miR156	ENSGALG00000013187	294	-32.1	153	-20.44	14086	21	3008	1310 1505	Cleft lip and palate transmembrane 1
tae-miR156	ENSGALG00000014164	143	-10.89	143	-10.89	14092	21	441	238	0
tae-miR156	ENSGALG00000019867	141	-16.08	141	-16.08	14101	21	379	95	Quinoprotein amine dehydrogenase, beta chain-like
tae-miR156	ENSGALG00000022720	158	-21.31	158	-21.31	14107	21	288	101	Connexin, N-terminal
tae-miR156	ENSGALG00000016745	141	-14.85	141	-14.85	14108	21	3563	1495	Neurotransmitter-gated ion-channel
tae-miR156	ENSGALG00000017059	146	-15.72	146	-15.72	14110	21	99	17	Mab-21 domain
tae-miR156	ENSGALG00000019228	155	-19.45	155	-19.45	14112	21	1136	68	Vesicle transport protein, Got1/SFT2-like
tae-miR156	ENSGALG00000017035	147	-13.55	147	-13.55	14117	21	1223	52	Conserved oligomeric Golgi complex subunit 6
tae-miR156	ENSGALG00000015881	166	-23.71	166	-23.71	14121	21	2293	2205	C2 domain
tae-miR156	ENSGALG00000015559	574	-54.34	150	-16.88	14130	21	4236	2969 167 4077 4185	Villin headpiece
tae-miR156	ENSGALG00000016224	150	-16.57	150	-16.57	14142	21	2841	2474	Amine oxidase
tae-miR156	ENSGALG00000013010	147	-17.41	147	-17.41	14150	21	4955	3115	Dcp1-like decapping
tae-miR156	ENSGALG00000017112	141	-14.55	141	-14.55	14160	21	2014	1306	Myotubularin-like phosphatase domain
tae-miR156	ENSGALG00000006409	302	-35.21	153	-19.09	14175	21	3291	3244 2326	CD34/Podocalyxin
tae-miR156	ENSGALG00000012938	153	-17.39	153	-17.39	14176	21	896	582	Leucine-rich repeat, cysteine-containing subtype
tae-miR156	ENSGALG00000014226	143	-16.45	143	-16.45	14182	21	4568	1320	Protein of unknown function DUF2045
tae-miR156	ENSGALG00000012158	157	-18.39	157	-18.39	14192	21	1705	1022	Dpy-19/Dpy-19-like
tae-miR156	ENSGALG00000019436	142	-12.36	142	-12.36	14200	21	1802	155	Marvel domain
tae-miR156	ENSGALG00000012659	300	-32.28	150	-18.53	14201	21	1693	837 1200	0
tae-miR156	ENSGALG00000012702	157	-19.76	157	-19.76	14202	21	845	471	JmjN domain
tae-miR156	ENSGALG00000012200	143	-14.26	143	-14.26	14209	21	145	21	GTP cyclohydrolase I domain
tae-miR156	ENSGALG00000006975	302	-35.96	157	-20.73	14212	21	3138	362 1634	Rab-GTPase-TBC domain
tae-miR156	ENSGALG00000016549	149	-12.95	149	-12.95	14217	21	4390	511	CTP synthase
tae-miR156	ENSGALG00000002216	154	-18.65	154	-18.65	14223	21	2885	611	Protein kinase domain
tae-miR156	ENSGALG00000012754	154	-24.85	154	-24.85	14228	21	3252	1628	Phenylalanine-4-hydroxylase, tetrameric form
tae-miR156	ENSGALG00000022789	149	-14.64	149	-14.64	14234	21	3369	357	Syndecan/Neurexin domain
tae-miR156	ENSGALG00000016163	141	-13.14	141	-13.14	14241	21	1237	1023	GPCR, rhodopsin-like, 7TM
tae-miR156	ENSGALG00000016713	153	-19.01	153	-19.01	14255	21	3634	3501	Platelet-activating factor acetylhydrolase
tae-miR156	ENSGALG00000013414	145	-13.47	145	-13.47	14259	21	541	66	Zinc finger, LIM-type
tae-miR156	ENSGALG00000012760	148	-12.55	148	-12.55	14262	21	1665	356	WASH complex, subunit CCDC53
tae-miR156	ENSGALG00000014687	148	-14.72	148	-14.72	14281	21	946	463	Fibronectin type III
tae-miR156	ENSGALG00000014468	155	-16.74	155	-16.74	14293	21	654	326	Myeloid leukemia factor
tae-miR156	ENSGALG00000015987	156	-18.81	156	-18.81	14299	21	4677	1459	Thioredoxin-like fold
tae-miR156	ENSGALG00000023562	305	-35.79	159	-18.21	14304	21	3860	2092 987	0
tae-miR156	ENSGALG00000015059	166	-23.08	166	-23.08	14311	21	2525	235	Amidase
tae-miR156	ENSGALG00000016195	467	-52.55	165	-23.2	14315	21	3476	698 1585 552	von Willebrand factor, type A
tae-miR156	ENSGALG00000016851	152	-16.49	152	-16.49	14318	21	3359	1088	Calponin homology domain
tae-miR156	ENSGALG00000016326	142	-13.93	142	-13.93	14320	21	2683	669	Organic solute transporter subunit alpha/Transmembrane protein 184
tae-miR156	ENSGALG00000004638	167	-24.27	167	-24.27	14323	21	2328	1142	Multicopper oxidase, type 2
tae-miR156	ENSGALG00000013462	170	-20.88	170	-20.88	14326	21	1862	840	Target SNARE coiled-coil domain
tae-miR156	ENSGALG00000015360	140	-11.2	140	-11.2	14344	21	2217	1	Armadillo-type fold
tae-miR156	ENSGALG00000013145	156	-18.97	156	-18.97	14345	21	4930	36	FERM, C-terminal PH-like domain
tae-miR156	ENSGALG00000016560	302	-33.86	161	-18.54	14349	21	4122	424 2286	CDP-alcohol phosphatidyltransferase
tae-miR156	ENSGALG00000017251	158	-16.1	158	-16.1	14360	21	2475	2181	Protein of unknown function DUF1640
tae-miR156	ENSGALG00000015023	157	-17.93	157	-17.93	14372	21	2742	1011	Protein kinase domain
tae-miR156	ENSGALG00000013775	142	-13.55	142	-13.55	14376	21	4186	316	Cadherin
tae-miR156	ENSGALG00000012631	141	-13.42	141	-13.42	14378	21	1290	958	WD40 repeat
tae-miR156	ENSGALG00000012256	149	-18.64	149	-18.64	14393	21	3924	3649	Calponin homology domain
tae-miR156	ENSGALG00000016790	143	-12.9	143	-12.9	14408	21	219	86	Na+/H+ exchanger
tae-miR156	ENSGALG00000016078	146	-15.17	146	-15.17	14411	21	1098	564	Zinc finger, C2H2
tae-miR156	ENSGALG00000017242	154	-15.54	154	-15.54	14412	21	1870	441	Frizzled domain
tae-miR156	ENSGALG00000014783	149	-14.77	149	-14.77	14420	21	2291	1292	Protein-tyrosine phosphatase, receptor/non-receptor type
tae-miR156	ENSGALG00000013602	157	-20.82	157	-20.82	14432	21	303	195	0
tae-miR156	ENSGALG00000016535	146	-15.51	146	-15.51	14434	21	580	350	Small GTP-binding protein domain
tae-miR156	ENSGALG00000012003	145	-17.88	145	-17.88	14438	21	449	289	Peptidase M24, structural domain
tae-miR156	ENSGALG00000016728	141	-15.28	141	-15.28	14450	21	2513	1486	Tubulin binding cofactor C-like domain
tae-miR156	ENSGALG00000012415	148	-13.54	148	-13.54	14460	21	345	327	Thioredoxin domain
tae-miR156	ENSGALG00000015667	295	-37.19	148	-20.6	14466	21	4957	863 3382	Cullin repeat-like-containing domain
tae-miR156	ENSGALG00000012974	150	-12.47	150	-12.47	14467	21	605	522	WH2 domain
tae-miR156	ENSGALG00000008871	143	-14.61	143	-14.61	14468	21	4616	2655	GPS motif
tae-miR156	ENSGALG00000019702	157	-16.26	157	-16.26	14474	21	1038	376	Hypoxia induced protein, domain
tae-miR156	ENSGALG00000013777	143	-13.45	143	-13.45	14475	21	887	132	Peroxin-3
tae-miR156	ENSGALG00000012077	151	-17.88	151	-17.88	14484	21	1742	1608	Macro domain
tae-miR156	ENSGALG00000016568	315	-37.77	159	-19.19	14492	21	1912	1409 1216	CRAL-TRIO domain
tae-miR156	ENSGALG00000007128	147	-17.11	147	-17.11	14504	21	2756	2256	SH3-binding, glutamic acid-rich protein
tae-miR156	ENSGALG00000012497	146	-15.01	146	-15.01	14510	21	3740	2788	Na/K/Cl co-transporter superfamily
tae-miR156	ENSGALG00000014329	300	-32.15	152	-17.08	14515	21	3122	1489 1376	Transcription factor, fork head
tae-miR156	ENSGALG00000017046	155	-19.32	155	-19.32	14522	21	1765	1174	EMI domain
tae-miR156	ENSGALG00000014006	429	-47.14	145	-16.19	14525	21	4254	3149 4002 2201	Sterile alpha motif domain
tae-miR156	ENSGALG00000012036	152	-13.84	152	-13.84	14532	21	2833	2017	Serine/threonine/dual specificity protein kinase, catalytic domain
tae-miR156	ENSGALG00000015712	160	-18.14	160	-18.14	14547	21	899	399	0
tae-miR156	ENSGALG00000013964	313	-36.55	163	-20.25	14551	21	4316	2174 183	0
tae-miR156	ENSGALG00000016050	141	-15.34	141	-15.34	14557	21	1148	329	Tetratricopeptide repeat
tae-miR156	ENSGALG00000019231	143	-16.06	143	-16.06	14558	21	1882	1133	Immunoglobulin V-set domain
tae-miR156	ENSGALG00000013310	156	-19.85	156	-19.85	14565	21	1880	1329	LisH dimerisation motif
tae-miR156	ENSGALG00000012671	151	-15.14	151	-15.14	14566	21	229	204	Somatotropin hormone
tae-miR156	ENSGALG00000013022	148	-14.41	148	-14.41	14591	21	451	342	Ion transport domain
tae-miR156	ENSGALG00000011954	158	-20.07	158	-20.07	14592	21	1219	186	G protein-coupled receptor, rhodopsin-like
tae-miR156	ENSGALG00000016986	152	-15.49	152	-15.49	14601	21	1310	1117	Calponin homology domain
tae-miR156	ENSGALG00000014892	290	-29.71	150	-17.23	14613	21	4411	2014 3476	t-SNARE
tae-miR156	ENSGALG00000015988	150	-13.88	150	-13.88	14625	21	1528	207	Pleckstrin homology domain
tae-miR156	ENSGALG00000015025	307	-36.65	157	-19.85	14629	21	4213	601 482	Strabismus
tae-miR156	ENSGALG00000013146	153	-12.31	153	-12.31	14642	21	4110	2429	Plexin, cytoplasmic RasGAP domain
tae-miR156	ENSGALG00000014467	164	-20.71	164	-20.71	14646	21	566	129	Proteasome component (PCI) domain
tae-miR156	ENSGALG00000013747	147	-13.9	147	-13.9	14647	21	1456	459	Rho GTPase-activating protein domain
tae-miR156	ENSGALG00000002555	161	-16.34	161	-16.34	14653	21	2099	1453	Protein kinase domain
tae-miR156	ENSGALG00000016506	146	-15.5	146	-15.5	14664	21	1967	40	Zinc finger, C2H2
tae-miR156	ENSGALG00000012057	152	-16.69	152	-16.69	14666	21	799	135	Ankyrin repeat-containing domain
tae-miR156	ENSGALG00000024035	157	-16.02	157	-16.02	14679	21	2095	532	SH3 domain
tae-miR156	ENSGALG00000012453	147	-13.3	147	-13.3	14686	21	2387	1794	Enhancer of polycomb, C-terminal
tae-miR156	ENSGALG00000009601	146	-15.79	146	-15.79	14689	21	643	31	Epidermal growth factor-like domain
tae-miR156	ENSGALG00000014124	150	-15.69	150	-15.69	14697	21	1189	902	Serine-threonine/tyrosine-protein kinase catalytic domain
tae-miR156	ENSGALG00000012782	150	-13.3	150	-13.3	14699	21	1901	620	Biogenesis of lysosome-related organelles complex 1 subunit 5
tae-miR156	ENSGALG00000020626	140	-16.72	140	-16.72	14701	21	880	794	PQ-loop repeat
tae-miR156	ENSGALG00000012947	142	-12.87	142	-12.87	14708	21	1298	617	Complement C1q protein
tae-miR156	ENSGALG00000016399	163	-20.78	163	-20.78	14714	21	2393	120	PDZ domain
tae-miR156	ENSGALG00000017093	153	-18.7	153	-18.7	14724	21	1279	535	Serine/threonine/dual specificity protein kinase, catalytic domain
tae-miR156	ENSGALG00000006472	140	-10.27	140	-10.27	14731	21	3985	2499	Ion transport domain
tae-miR156	ENSGALG00000015259	157	-16.3	157	-16.3	14737	21	1606	8	Autophagy-related protein 11
tae-miR156	ENSGALG00000014089	150	-12.12	150	-12.12	14744	21	3004	847	RNA recognition motif domain
tae-miR156	ENSGALG00000015869	143	-14.52	143	-14.52	14751	21	830	517	HECT
tae-miR156	ENSGALG00000012363	305	-31.41	161	-18.1	14775	21	4698	2088 1673	Protein kinase domain
tae-miR156	ENSGALG00000014902	152	-15.97	152	-15.97	14807	21	2449	2356	PDZ domain
tae-miR156	ENSGALG00000005243	145	-16.92	145	-16.92	14830	21	2034	1342	Calcineurin-like phosphoesterase domain, apaH type
tae-miR156	ENSGALG00000017335	145	-15.43	145	-15.43	14833	21	2601	1540	Ankyrin repeat
tae-miR156	ENSGALG00000009269	142	-11.2	142	-11.2	14836	21	2723	2522	Alcohol dehydrogenase, C-terminal
tae-miR156	ENSGALG00000008521	159	-20.6	159	-20.6	14853	21	4820	711	BRCT domain
tae-miR156	ENSGALG00000016296	159	-22.55	159	-22.55	14856	21	1819	1641	GDNF/GAS1
tae-miR156	ENSGALG00000008785	149	-16.9	149	-16.9	14871	21	1502	495	Biotin carboxylase, C-terminal
tae-miR156	ENSGALG00000016997	295	-28.54	153	-15.72	14875	21	1652	289 420	Retinoblastoma-associated protein, C-terminal
tae-miR156	ENSGALG00000012299	161	-19.21	161	-19.21	14932	21	3003	2021	Ankyrin repeat
tae-miR156	ENSGALG00000004304	145	-18.54	145	-18.54	14938	21	2300	2207	Myc-type, basic helix-loop-helix (bHLH) domain
tae-miR156	ENSGALG00000019042	145	-15.72	145	-15.72	14966	21	415	246	Glycosyl transferase, ALG6/ALG8
tae-miR156	ENSGALG00000002864	140	-12	140	-12	14990	21	3656	464	Leucine-rich repeat
tae-miR156	ENSGALG00000016497	150	-14.25	150	-14.25	15012	21	1172	648	UBX domain
tae-miR156	ENSGALG00000013814	145	-20.71	145	-20.71	15018	21	1876	1800	Inositol monophosphatase
tae-miR156	ENSGALG00000009796	144	-16.52	144	-16.52	15026	21	4068	2751	Phox homologous domain
tae-miR156	ENSGALG00000015633	145	-13.12	145	-13.12	15032	21	2790	142	SANT/Myb domain
tae-miR156	ENSGALG00000017089	166	-23.81	166	-23.81	15044	21	2551	1903	Major facilitator superfamily
tae-miR156	ENSGALG00000012538	156	-19.21	156	-19.21	15045	21	1366	1282	Zinc finger, nuclear hormone receptor-type
tae-miR156	ENSGALG00000014081	166	-24.52	166	-24.52	15050	21	664	18	Ovarian carcinoma immunoreactive antigen
tae-miR156	ENSGALG00000012300	156	-16.31	156	-16.31	15071	21	1460	1186	Small GTP-binding protein domain
tae-miR156	ENSGALG00000013602	307	-41.25	157	-20.82	15077	21	1663	195 563	0
tae-miR156	ENSGALG00000006052	151	-15.78	151	-15.78	15082	21	1908	481	WD40 repeat
tae-miR156	ENSGALG00000012118	148	-18.6	148	-18.6	15094	21	1683	847	Protein of unknown function DUF2723
tae-miR156	ENSGALG00000014236	162	-17.26	162	-17.26	15118	21	4061	2133	P-type ATPase, A domain
tae-miR156	ENSGALG00000005997	148	-18.08	148	-18.08	15126	21	2923	1294	0
tae-miR156	ENSGALG00000013505	146	-13.82	146	-13.82	15127	21	1030	246	Calponin homology domain
tae-miR156	ENSGALG00000012720	145	-17.48	145	-17.48	15130	21	3702	2237	Zinc finger, RanBP2-type
tae-miR156	ENSGALG00000015163	145	-13.05	145	-13.05	15161	21	253	1	Zinc finger, RING-type
tae-miR156	ENSGALG00000011957	153	-17.48	153	-17.48	15163	21	2602	449	Anti-proliferative protein
tae-miR156	ENSGALG00000014359	169	-21.7	169	-21.7	15184	21	2922	2590	Rab-GTPase-TBC domain
tae-miR156	ENSGALG00000013697	146	-18.05	146	-18.05	15188	21	1695	1513	Peptidase M20
tae-miR156	ENSGALG00000012547	444	-46.92	150	-16.64	15196	21	4050	1437 3612 1019	Protein kinase domain
tae-miR156	ENSGALG00000013424	141	-13.63	141	-13.63	15203	21	2241	469	Tubby, C-terminal
tae-miR156	ENSGALG00000019284	149	-15.11	149	-15.11	15208	21	556	269	NADP-dependent oxidoreductase domain
tae-miR156	ENSGALG00000014122	161	-21.35	161	-21.35	15209	21	2317	2119	Oxidoreductase, FAD-binding domain
tae-miR156	ENSGALG00000023014	144	-14.78	144	-14.78	15219	21	4301	213	0
tae-miR156	ENSGALG00000012215	161	-18.28	161	-18.28	15236	21	1815	345	Elongation factor, GTP-binding domain
tae-miR156	ENSGALG00000014419	157	-18.86	157	-18.86	15237	21	3319	2446	Epidermal growth factor-like domain
tae-miR156	ENSGALG00000014463	145	-16.73	145	-16.73	15239	21	2450	1281	Calponin homology domain
tae-miR156	ENSGALG00000013053	315	-37.55	168	-23.43	15241	21	4867	3163 3130	Flavodoxin/nitric oxide synthase
tae-miR156	ENSGALG00000015699	149	-13.67	149	-13.67	15243	21	3961	3882	0
tae-miR156	ENSGALG00000010411	158	-15.56	158	-15.56	15259	21	1066	173	Zinc finger, RING-type
tae-miR156	ENSGALG00000012891	307	-36.65	154	-18.4	15284	21	3198	3159 1802	TNFR/NGFR cysteine-rich region
tae-miR156	ENSGALG00000015926	159	-18.38	159	-18.38	15286	21	3551	1043	TAFH/NHR1
tae-miR156	ENSGALG00000002930	148	-14.64	148	-14.64	15292	21	1296	413	Target SNARE coiled-coil domain
tae-miR156	ENSGALG00000015580	150	-19.99	150	-19.99	15298	21	2253	784	E3 UFM1-protein ligase 1
tae-miR156	ENSGALG00000016931	155	-17.03	155	-17.03	15303	21	1306	1025	0
tae-miR156	ENSGALG00000016302	150	-14.65	150	-14.65	15307	21	4559	4293	Pleckstrin homology domain
tae-miR156	ENSGALG00000004569	150	-17.33	150	-17.33	15319	21	382	325	Immunoglobulin subtype
tae-miR156	ENSGALG00000015204	143	-13.55	143	-13.55	15328	21	3315	2251	Autophagy-related protein 3, N-terminal
tae-miR156	ENSGALG00000016850	140	-14.78	140	-14.78	15332	21	1825	1368	Ankyrin repeat
tae-miR156	ENSGALG00000004990	152	-21.67	152	-21.67	15335	21	2889	653	0
tae-miR156	ENSGALG00000015049	295	-28.6	148	-16.48	15336	21	1992	1438 1101	S-adenosylmethionine decarboxylase
tae-miR156	ENSGALG00000020813	162	-19.81	162	-19.81	15344	21	2187	1252	0
tae-miR156	ENSGALG00000006871	154	-16.5	154	-16.5	15346	21	4170	3606	Organic anion transporter polypeptide OATP
tae-miR156	ENSGALG00000015755	140	-11.72	140	-11.72	15353	21	1250	279	Zinc finger, C2H2
tae-miR156	ENSGALG00000014310	150	-12.64	150	-12.64	15355	21	1273	1243	NADH-quinone oxidoreductase subunit E-like
tae-miR156	ENSGALG00000016062	146	-17.77	146	-17.77	15358	21	1531	695	Proteasome assembly chaperone 1
tae-miR156	ENSGALG00000012852	162	-20.39	162	-20.39	15361	21	1349	399	Zinc finger, RING-type
tae-miR156	ENSGALG00000016815	154	-20.02	154	-20.02	15362	21	3480	2459	Regulator of nonsense-mediated decay, UPF3
tae-miR156	ENSGALG00000016943	140	-12.06	140	-12.06	15365	21	1446	1129	Olfactomedin-like
tae-miR156	ENSGALG00000015868	145	-11.64	145	-11.64	15373	21	557	266	ATPase, V0 complex, c/d subunit
tae-miR156	ENSGALG00000014913	140	-11.2	140	-11.2	15387	21	1065	330	Fibronectin type III
tae-miR156	ENSGALG00000012185	303	-35.1	152	-18.22	15412	21	1043	591 647	Phospholipase A2, group XII secretory
tae-miR156	ENSGALG00000015267	153	-17.5	153	-17.5	15416	21	283	28	DEAD/DEAH box helicase domain
tae-miR156	ENSGALG00000004204	147	-11.54	147	-11.54	15439	21	2062	885	Protein of unknown function DUF544
tae-miR156	ENSGALG00000012132	146	-18.52	146	-18.52	15446	21	504	406	Active regulator of SIRT1
tae-miR156	ENSGALG00000011814	294	-26.51	154	-14.7	15451	21	2037	1027 1862	Fibronectin type III
tae-miR156	ENSGALG00000016619	159	-17.75	159	-17.75	15453	21	3198	2999	Zinc finger, C2H2
tae-miR156	ENSGALG00000004197	140	-11.2	140	-11.2	15457	21	2122	521	Mitochondrial degradasome RNA helicase subunit, C-terminal domain
tae-miR156	ENSGALG00000012067	141	-12.67	141	-12.67	15460	21	986	486	Peptidase M8, leishmanolysin
tae-miR156	ENSGALG00000023099	147	-17.39	147	-17.39	15469	21	1934	546	Zinc finger, DHHC-type, palmitoyltransferase
tae-miR156	ENSGALG00000016665	161	-21.35	161	-21.35	15483	21	1271	167	Squalene/phytoene synthase
tae-miR156	ENSGALG00000014209	160	-20.85	160	-20.85	15488	21	1747	135	DEP domain
tae-miR156	ENSGALG00000016386	146	-13.43	146	-13.43	15496	21	2557	312	Derlin
tae-miR156	ENSGALG00000010047	145	-13.84	145	-13.84	15498	21	3489	3080	Forkhead-associated (FHA) domain
tae-miR156	ENSGALG00000014953	141	-14	141	-14	15500	21	4539	2347	RWD domain
tae-miR156	ENSGALG00000012569	153	-14.41	153	-14.41	15502	21	1301	339	F-box domain
tae-miR156	ENSGALG00000016002	155	-19.37	155	-19.37	15503	21	743	546	Zinc finger, RING-type
tae-miR156	ENSGALG00000016757	147	-18.51	147	-18.51	15514	21	933	95	0
tae-miR156	ENSGALG00000012321	140	-11.71	140	-11.71	15516	21	1283	145	Protein kinase domain
tae-miR156	ENSGALG00000015478	144	-12.05	144	-12.05	15518	21	4807	4741	Zinc finger, UBP-type
tae-miR156	ENSGALG00000024484	292	-29.93	147	-16.01	15519	21	727	384 175	Chemokine interleukin-8-like domain
tae-miR156	ENSGALG00000015998	302	-35.49	156	-20.55	15526	21	3191	2640 1860	Phosphatidyl serine synthase
tae-miR156	ENSGALG00000017392	150	-12.08	150	-12.08	15532	21	1493	1178	Cell cycle regulatory protein, Spy1
tae-miR156	ENSGALG00000014222	141	-12.57	141	-12.57	15534	21	3759	1020	Nuclear pore complex, NUP2/50/61
tae-miR156	ENSGALG00000007476	307	-31.17	154	-17.37	15539	21	1968	1201 218	Synaptobrevin
tae-miR156	ENSGALG00000014568	145	-13.04	145	-13.04	15540	21	213	1	Ribosomal biogenesis, methyltransferase, EMG1/NEP1
tae-miR156	ENSGALG00000008608	147	-17.4	147	-17.4	15546	21	1861	763	Proteinase inhibitor I25, cystatin
tae-miR156	ENSGALG00000004624	301	-28.17	155	-16.68	15551	21	1328	1 1280	Dilute
tae-miR156	ENSGALG00000017214	152	-15.87	152	-15.87	15554	21	4290	1217	Multicopper oxidase, type 3
tae-miR156	ENSGALG00000016485	156	-17.39	156	-17.39	15582	21	1447	610	Small GTPase superfamily
tae-miR156	ENSGALG00000015968	150	-16.69	150	-16.69	15599	21	2052	1053	RNA recognition motif domain
tae-miR156	ENSGALG00000014004	318	-42.88	168	-27.45	15604	21	3411	884 2374	SAB domain
tae-miR156	ENSGALG00000013579	154	-14.63	154	-14.63	15623	21	4030	1906	Epidermal growth factor-like domain
tae-miR156	ENSGALG00000013598	147	-16.23	147	-16.23	15625	21	2706	749	EF-hand domain
tae-miR156	ENSGALG00000013911	307	-31.53	157	-16	15632	21	1713	910 1	WWE domain
tae-miR156	ENSGALG00000017026	150	-19.44	150	-19.44	15635	21	2085	1784	EAP30
tae-miR156	ENSGALG00000012339	155	-15.33	155	-15.33	15645	21	787	352	Guanylate-binding protein, N-terminal
tae-miR156	ENSGALG00000016003	153	-13.7	153	-13.7	15646	21	1165	1103	DDRGK domain containing protein
tae-miR156	ENSGALG00000008108	147	-14.72	147	-14.72	15649	21	671	51	26S proteasome subunit P45
tae-miR156	ENSGALG00000015410	146	-11.27	146	-11.27	15651	21	1129	69	Popeye protein
tae-miR156	ENSGALG00000017343	155	-23.17	155	-23.17	15655	21	327	184	Folate receptor-like
tae-miR156	ENSGALG00000013224	283	-29.79	143	-17.65	15656	21	4442	3872 1573	Pleckstrin homology domain
tae-miR156	ENSGALG00000012909	295	-30.16	154	-15.72	15668	21	2852	169 2537	0
tae-miR156	ENSGALG00000000433	140	-11.3	140	-11.3	15672	21	586	329	Tubulin/FtsZ, GTPase domain
tae-miR156	ENSGALG00000016457	159	-16.87	159	-16.87	15681	21	1912	1255	Protein kinase domain
tae-miR156	ENSGALG00000016835	152	-20.84	152	-20.84	15686	21	1362	275	P-type ATPase, A domain
tae-miR156	ENSGALG00000016761	148	-17.24	148	-17.24	15688	21	577	498	Lytic transglycosylase-like SLT domain
tae-miR156	ENSGALG00000015928	295	-37.09	154	-20.5	15706	21	486	458 286	K Homology domain, type 1
tae-miR156	ENSGALG00000012056	140	-15.37	140	-15.37	15725	21	3816	912	SH2 domain
tae-miR156	ENSGALG00000016308	153	-18.97	153	-18.97	15728	21	1451	1431	Myc-type, basic helix-loop-helix (bHLH) domain
tae-miR156	ENSGALG00000016769	151	-18.25	151	-18.25	15732	21	954	508	Sulfotransferase
tae-miR156	ENSGALG00000015327	140	-12.19	140	-12.19	15749	21	270	136	Thioredoxin-like fold
tae-miR156	ENSGALG00000006983	145	-13.05	145	-13.05	15753	21	1008	971	BRCT domain
tae-miR156	ENSGALG00000015496	154	-16.87	154	-16.87	15759	21	1700	289	Snf7 family
tae-miR156	ENSGALG00000016810	143	-13.07	143	-13.07	15760	21	3729	1127	SH3 domain
tae-miR156	ENSGALG00000016689	151	-21.48	151	-21.48	15761	21	3130	2411	O-methyltransferase, family 2
tae-miR156	ENSGALG00000010356	150	-21.21	150	-21.21	15767	21	664	409	SNF2-related
tae-miR156	ENSGALG00000015484	152	-14.79	152	-14.79	15787	21	4489	663	B-cell lymphoma 9, beta-catenin binding domain
tae-miR156	ENSGALG00000013031	153	-18.81	153	-18.81	15801	21	1963	1488	Adenosine deaminase-related growth factor
tae-miR156	ENSGALG00000017237	142	-13.09	142	-13.09	15819	21	856	450	Tyrosinase copper-binding domain
tae-miR156	ENSGALG00000015402	141	-10.49	141	-10.49	15820	21	895	787	0
tae-miR156	ENSGALG00000012013	153	-18.58	153	-18.58	15824	21	2162	344	Mitochondrial substrate/solute carrier
tae-miR156	ENSGALG00000015974	314	-40.16	159	-24.28	15825	21	3667	842 2365	G protein-coupled receptor, rhodopsin-like
tae-miR156	ENSGALG00000014457	141	-10.87	141	-10.87	15826	21	817	582	Zinc finger, PHD-finger
tae-miR156	ENSGALG00000019555	158	-18.29	158	-18.29	15848	21	1680	547	Serpin domain
tae-miR156	ENSGALG00000019846	160	-18.63	160	-18.63	15849	21	332	305	0
tae-miR156	ENSGALG00000012668	149	-15.85	149	-15.85	15867	21	3759	2251	Doublecortin domain
tae-miR156	ENSGALG00000011870	154	-17.36	154	-17.36	15878	21	4089	2307	PAS domain
tae-miR156	ENSGALG00000012106	146	-13.62	146	-13.62	15882	21	1403	216	GPCR, family 2, extracellular hormone receptor domain
tae-miR156	ENSGALG00000016282	314	-37.47	161	-21.15	15890	21	2395	1836 364	Zinc finger, C2H2
tae-miR156	ENSGALG00000012227	293	-31.2	148	-16.89	15910	21	2596	1952 2514	Tetraspanin/Peripherin
tae-miR156	ENSGALG00000015403	152	-11.85	152	-11.85	15925	21	4925	1181	Fibronectin type III
tae-miR156	ENSGALG00000017139	151	-14.92	151	-14.92	15936	21	3173	2380	Zinc finger, MYM-type
tae-miR156	ENSGALG00000017249	157	-21.96	157	-21.96	15941	21	1943	1482	RNA polymerase II-binding domain
tae-miR156	ENSGALG00000017276	160	-20.62	160	-20.62	15946	21	820	144	SH3 domain
tae-miR156	ENSGALG00000008444	145	-13.05	145	-13.05	15959	21	549	1	Tubulin/FtsZ, GTPase domain
tae-miR156	ENSGALG00000013765	160	-20.89	160	-20.89	15969	21	850	151	Low temperature viability protein
tae-miR156	ENSGALG00000012433	156	-18.95	156	-18.95	15971	21	1567	408	Adenylyl cyclase class-3/4/guanylyl cyclase
tae-miR156	ENSGALG00000014185	153	-17.89	153	-17.89	15977	21	347	98	Alcohol dehydrogenase, iron-type
tae-miR156	ENSGALG00000015633	145	-13.12	145	-13.12	15988	21	3420	142	SANT/Myb domain
tae-miR156	ENSGALG00000016187	145	-13.05	145	-13.05	15990	21	910	480	WD40 repeat
tae-miR156	ENSGALG00000016190	153	-15.32	153	-15.32	16003	21	909	651	TRAPP II complex, Trs120
tae-miR156	ENSGALG00000011913	154	-16.87	154	-16.87	16007	21	934	894	Septin-type guanine nucleotide-binding (G) domain
tae-miR156	ENSGALG00000015573	143	-13.84	143	-13.84	16008	21	1583	1509	Zinc finger, LIM-type
tae-miR156	ENSGALG00000012944	154	-16.81	154	-16.81	16027	21	4055	3820	DENN domain
tae-miR156	ENSGALG00000013203	313	-31.17	158	-16.01	16029	21	4522	2305 3460	WD40 repeat
tae-miR156	ENSGALG00000001428	156	-20.2	156	-20.2	16033	21	1524	1168	EF-hand domain
tae-miR156	ENSGALG00000013810	157	-18.08	157	-18.08	16041	21	2084	874	0
tae-miR156	ENSGALG00000014320	140	-15.2	140	-15.2	16045	21	2312	10	UDP-glucose/GDP-mannose dehydrogenase
tae-miR156	ENSGALG00000008569	148	-13.94	148	-13.94	16047	21	1851	925	EF-hand domain
tae-miR156	ENSGALG00000016602	301	-33.12	153	-16.57	16064	21	2316	1716 2057	Rho GTPase-activating protein domain
tae-miR156	ENSGALG00000013803	163	-15.43	163	-15.43	16067	21	3636	2134	CUB domain
tae-miR156	ENSGALG00000015906	140	-11.81	140	-11.81	16073	21	649	343	Cytochrome c oxidase, subunit VIIa
tae-miR156	ENSGALG00000015611	144	-10.84	144	-10.84	16074	21	2621	2399	Homeodomain-like
tae-miR156	ENSGALG00000021183	305	-30.69	158	-16.49	16075	21	977	17 444	0
tae-miR156	ENSGALG00000015464	303	-34.34	160	-23.41	16085	21	3772	2732 1327	Immunoglobulin-like domain
tae-miR156	ENSGALG00000012000	150	-18.32	150	-18.32	16093	21	1263	711	MT-A70-like
tae-miR156	ENSGALG00000011427	155	-17.52	155	-17.52	16097	21	467	222	Ubiquitin interacting motif
tae-miR156	ENSGALG00000005088	142	-15.35	142	-15.35	16118	21	2765	1717	Protein kinase domain
tae-miR156	ENSGALG00000013287	172	-28.96	172	-28.96	16120	21	3779	3025	0
tae-miR156	ENSGALG00000016447	158	-17.11	158	-17.11	16124	21	1587	866	Disulphide isomerase
tae-miR156	ENSGALG00000015306	308	-39.84	158	-22.11	16127	21	1548	240 1414	Osteopetrosis-associated transmembrane protein 1 precursor
tae-miR156	ENSGALG00000012873	146	-15.06	146	-15.06	16128	21	1456	805	Serpin domain
tae-miR156	ENSGALG00000016684	140	-10.37	140	-10.37	16130	21	2318	808	Ammonium transporter AmtB-like domain
tae-miR156	ENSGALG00000014106	291	-28.49	151	-14.63	16132	21	2554	1221 452	Sterile alpha motif domain
[truncated: 15,706 more rows]
